# Supplementary material for: MOCCA: a flexible suite for modelling DNA sequence motif occurrence combinatorics
Source: BMC Bioinformatics. 2021 May 7;22:234. doi: 10.1186/s12859-021-04143-2 (PMC8105988; doi:10.1186/s12859-021-04143-2)
Supplement: Supplementary file 4 — Additional file 4. Candidate PREs predicted by RF-MOCCA M2019. [file 12859_2021_4143_MOESM4_ESM.gff]

2L	MOCCA	Prediction	0	8800	292.424988	+	.	1
2L	MOCCA	Prediction	15400	23800	83.471298	+	.	1
2L	MOCCA	Prediction	40600	43900	48.800598	+	.	1
2L	MOCCA	Prediction	51700	55400	52.478100	+	.	1
2L	MOCCA	Prediction	56000	61900	51.856899	+	.	1
2L	MOCCA	Prediction	63200	70000	125.250999	+	.	1
2L	MOCCA	Prediction	81000	84000	48.556301	+	.	1
2L	MOCCA	Prediction	90100	95600	67.696999	+	.	1
2L	MOCCA	Prediction	112700	115800	49.618198	+	.	1
2L	MOCCA	Prediction	128500	134800	55.747501	+	.	1
2L	MOCCA	Prediction	156300	180200	115.581001	+	.	1
2L	MOCCA	Prediction	190000	193200	51.264301	+	.	1
2L	MOCCA	Prediction	199900	205500	84.243301	+	.	1
2L	MOCCA	Prediction	208300	213400	64.030800	+	.	1
2L	MOCCA	Prediction	215800	227100	159.865997	+	.	1
2L	MOCCA	Prediction	227600	232300	63.733002	+	.	1
2L	MOCCA	Prediction	240800	252200	129.957993	+	.	1
2L	MOCCA	Prediction	254500	261200	78.411499	+	.	1
2L	MOCCA	Prediction	282400	285400	49.994099	+	.	1
2L	MOCCA	Prediction	295200	298200	51.146099	+	.	1
2L	MOCCA	Prediction	301000	317600	93.710503	+	.	1
2L	MOCCA	Prediction	328300	333500	60.770000	+	.	1
2L	MOCCA	Prediction	334000	339700	92.500702	+	.	1
2L	MOCCA	Prediction	343600	358200	168.119003	+	.	1
2L	MOCCA	Prediction	366100	369100	52.523899	+	.	1
2L	MOCCA	Prediction	374900	380700	66.414398	+	.	1
2L	MOCCA	Prediction	428000	437500	64.200798	+	.	1
2L	MOCCA	Prediction	440200	444100	54.380798	+	.	1
2L	MOCCA	Prediction	467500	475100	146.397995	+	.	1
2L	MOCCA	Prediction	476100	493700	171.283997	+	.	1
2L	MOCCA	Prediction	494200	497900	57.838902	+	.	1
2L	MOCCA	Prediction	498900	533100	191.134995	+	.	1
2L	MOCCA	Prediction	579300	591700	104.848000	+	.	1
2L	MOCCA	Prediction	592000	601600	115.334999	+	.	1
2L	MOCCA	Prediction	603800	607800	56.793499	+	.	1
2L	MOCCA	Prediction	614300	623100	94.912697	+	.	1
2L	MOCCA	Prediction	625000	628500	53.947701	+	.	1
2L	MOCCA	Prediction	634800	637800	48.574699	+	.	1
2L	MOCCA	Prediction	658800	662100	54.548801	+	.	1
2L	MOCCA	Prediction	663400	667500	53.087502	+	.	1
2L	MOCCA	Prediction	677100	681300	51.915199	+	.	1
2L	MOCCA	Prediction	682200	688400	115.355003	+	.	1
2L	MOCCA	Prediction	692200	705600	177.080994	+	.	1
2L	MOCCA	Prediction	712100	721700	99.880898	+	.	1
2L	MOCCA	Prediction	734500	738500	62.564201	+	.	1
2L	MOCCA	Prediction	738900	744700	72.367996	+	.	1
2L	MOCCA	Prediction	746100	753700	63.359200	+	.	1
2L	MOCCA	Prediction	766100	777900	78.834999	+	.	1
2L	MOCCA	Prediction	790600	799800	88.048798	+	.	1
2L	MOCCA	Prediction	806200	810800	56.626301	+	.	1
2L	MOCCA	Prediction	823300	829500	133.682999	+	.	1
2L	MOCCA	Prediction	831500	834500	49.150700	+	.	1
2L	MOCCA	Prediction	838700	842200	50.372601	+	.	1
2L	MOCCA	Prediction	844700	853600	91.036598	+	.	1
2L	MOCCA	Prediction	863500	871400	116.205002	+	.	1
2L	MOCCA	Prediction	884700	890300	70.708801	+	.	1
2L	MOCCA	Prediction	893000	898900	97.270401	+	.	1
2L	MOCCA	Prediction	899800	905500	76.083603	+	.	1
2L	MOCCA	Prediction	907000	915600	64.255402	+	.	1
2L	MOCCA	Prediction	917700	949300	174.541000	+	.	1
2L	MOCCA	Prediction	952900	971600	120.259003	+	.	1
2L	MOCCA	Prediction	973000	980800	87.600197	+	.	1
2L	MOCCA	Prediction	982100	987700	69.353996	+	.	1
2L	MOCCA	Prediction	991000	998000	93.505203	+	.	1
2L	MOCCA	Prediction	1001900	1015300	112.416000	+	.	1
2L	MOCCA	Prediction	1016700	1026000	79.660797	+	.	1
2L	MOCCA	Prediction	1027100	1034800	92.416801	+	.	1
2L	MOCCA	Prediction	1041800	1053900	164.817993	+	.	1
2L	MOCCA	Prediction	1054400	1060700	95.497704	+	.	1
2L	MOCCA	Prediction	1074200	1080200	116.567001	+	.	1
2L	MOCCA	Prediction	1080600	1085700	57.805801	+	.	1
2L	MOCCA	Prediction	1086800	1101100	75.581902	+	.	1
2L	MOCCA	Prediction	1114200	1122000	85.422501	+	.	1
2L	MOCCA	Prediction	1122800	1131500	98.100403	+	.	1
2L	MOCCA	Prediction	1133800	1145800	101.180000	+	.	1
2L	MOCCA	Prediction	1153400	1160800	89.962196	+	.	1
2L	MOCCA	Prediction	1185800	1192400	92.076500	+	.	1
2L	MOCCA	Prediction	1209500	1239700	94.790100	+	.	1
2L	MOCCA	Prediction	1241200	1256700	98.085503	+	.	1
2L	MOCCA	Prediction	1259500	1273700	62.004799	+	.	1
2L	MOCCA	Prediction	1276900	1282700	103.516998	+	.	1
2L	MOCCA	Prediction	1298400	1307800	87.527298	+	.	1
2L	MOCCA	Prediction	1308900	1315100	66.637398	+	.	1
2L	MOCCA	Prediction	1316600	1321700	70.996101	+	.	1
2L	MOCCA	Prediction	1323900	1335400	101.933998	+	.	1
2L	MOCCA	Prediction	1338200	1349700	132.653000	+	.	1
2L	MOCCA	Prediction	1376600	1389100	77.176003	+	.	1
2L	MOCCA	Prediction	1396700	1402600	74.572800	+	.	1
2L	MOCCA	Prediction	1409000	1414900	75.552399	+	.	1
2L	MOCCA	Prediction	1417500	1423000	58.950100	+	.	1
2L	MOCCA	Prediction	1429600	1434400	55.530899	+	.	1
2L	MOCCA	Prediction	1435000	1443700	60.476002	+	.	1
2L	MOCCA	Prediction	1447800	1451800	52.177898	+	.	1
2L	MOCCA	Prediction	1452700	1457900	64.586304	+	.	1
2L	MOCCA	Prediction	1465000	1470900	74.790100	+	.	1
2L	MOCCA	Prediction	1475500	1479300	60.704899	+	.	1
2L	MOCCA	Prediction	1479500	1485400	70.058502	+	.	1
2L	MOCCA	Prediction	1486500	1492400	66.665497	+	.	1
2L	MOCCA	Prediction	1504600	1507600	51.063702	+	.	1
2L	MOCCA	Prediction	1512400	1515400	52.605801	+	.	1
2L	MOCCA	Prediction	1531000	1542000	93.314499	+	.	1
2L	MOCCA	Prediction	1542400	1550700	53.042400	+	.	1
2L	MOCCA	Prediction	1552800	1562500	73.337097	+	.	1
2L	MOCCA	Prediction	1572400	1575500	61.064400	+	.	1
2L	MOCCA	Prediction	1580800	1586500	88.670403	+	.	1
2L	MOCCA	Prediction	1605500	1608500	50.477798	+	.	1
2L	MOCCA	Prediction	1614900	1632500	190.406006	+	.	1
2L	MOCCA	Prediction	1632900	1639700	60.349602	+	.	1
2L	MOCCA	Prediction	1641600	1675100	275.494995	+	.	1
2L	MOCCA	Prediction	1676000	1689200	98.778801	+	.	1
2L	MOCCA	Prediction	1690000	1709500	100.385002	+	.	1
2L	MOCCA	Prediction	1721200	1726600	67.121101	+	.	1
2L	MOCCA	Prediction	1734500	1741600	74.652199	+	.	1
2L	MOCCA	Prediction	1751700	1755600	52.626999	+	.	1
2L	MOCCA	Prediction	1758100	1761100	53.464600	+	.	1
2L	MOCCA	Prediction	1762000	1779000	77.679497	+	.	1
2L	MOCCA	Prediction	1798600	1821000	88.138901	+	.	1
2L	MOCCA	Prediction	1828100	1833200	62.136200	+	.	1
2L	MOCCA	Prediction	1834800	1842200	97.358902	+	.	1
2L	MOCCA	Prediction	1851100	1864000	100.535004	+	.	1
2L	MOCCA	Prediction	1869100	1893200	146.121002	+	.	1
2L	MOCCA	Prediction	1900900	1907800	77.914703	+	.	1
2L	MOCCA	Prediction	1909700	1915500	70.605003	+	.	1
2L	MOCCA	Prediction	1917500	1924600	97.681000	+	.	1
2L	MOCCA	Prediction	1926300	1932100	61.409500	+	.	1
2L	MOCCA	Prediction	1942000	1948600	75.211800	+	.	1
2L	MOCCA	Prediction	1951800	1959600	81.818298	+	.	1
2L	MOCCA	Prediction	1962400	1978700	209.858002	+	.	1
2L	MOCCA	Prediction	1989800	1995500	65.566200	+	.	1
2L	MOCCA	Prediction	2001400	2025300	118.124001	+	.	1
2L	MOCCA	Prediction	2029300	2032300	48.580898	+	.	1
2L	MOCCA	Prediction	2035300	2041100	93.376297	+	.	1
2L	MOCCA	Prediction	2041700	2046400	60.327202	+	.	1
2L	MOCCA	Prediction	2048100	2055100	101.804001	+	.	1
2L	MOCCA	Prediction	2057400	2066100	79.889397	+	.	1
2L	MOCCA	Prediction	2068700	2080200	116.309998	+	.	1
2L	MOCCA	Prediction	2081100	2099300	121.261002	+	.	1
2L	MOCCA	Prediction	2105600	2112600	78.670303	+	.	1
2L	MOCCA	Prediction	2115400	2130700	157.005997	+	.	1
2L	MOCCA	Prediction	2159700	2167700	79.123901	+	.	1
2L	MOCCA	Prediction	2170700	2181400	117.596001	+	.	1
2L	MOCCA	Prediction	2191400	2206000	118.803001	+	.	1
2L	MOCCA	Prediction	2219400	2223000	53.879902	+	.	1
2L	MOCCA	Prediction	2224000	2231600	111.717003	+	.	1
2L	MOCCA	Prediction	2239300	2251300	99.124603	+	.	1
2L	MOCCA	Prediction	2257100	2262400	59.379101	+	.	1
2L	MOCCA	Prediction	2264700	2283800	116.250000	+	.	1
2L	MOCCA	Prediction	2293000	2306400	89.263100	+	.	1
2L	MOCCA	Prediction	2309000	2323000	102.924004	+	.	1
2L	MOCCA	Prediction	2326100	2331800	72.888298	+	.	1
2L	MOCCA	Prediction	2332400	2338900	68.799202	+	.	1
2L	MOCCA	Prediction	2340700	2346900	104.126999	+	.	1
2L	MOCCA	Prediction	2349100	2352600	53.187199	+	.	1
2L	MOCCA	Prediction	2357400	2360500	53.434399	+	.	1
2L	MOCCA	Prediction	2361600	2367300	86.288597	+	.	1
2L	MOCCA	Prediction	2373400	2377300	59.311401	+	.	1
2L	MOCCA	Prediction	2404600	2412600	103.537003	+	.	1
2L	MOCCA	Prediction	2425200	2431500	115.805000	+	.	1
2L	MOCCA	Prediction	2443500	2455300	136.274002	+	.	1
2L	MOCCA	Prediction	2456400	2464300	84.830498	+	.	1
2L	MOCCA	Prediction	2478500	2486000	57.345402	+	.	1
2L	MOCCA	Prediction	2491300	2500100	100.067001	+	.	1
2L	MOCCA	Prediction	2500300	2503300	53.804199	+	.	1
2L	MOCCA	Prediction	2504000	2507100	53.009300	+	.	1
2L	MOCCA	Prediction	2507500	2516200	86.031898	+	.	1
2L	MOCCA	Prediction	2518900	2534000	164.796997	+	.	1
2L	MOCCA	Prediction	2535200	2547900	119.375999	+	.	1
2L	MOCCA	Prediction	2552400	2562900	105.475998	+	.	1
2L	MOCCA	Prediction	2565200	2572700	96.363998	+	.	1
2L	MOCCA	Prediction	2584200	2588000	58.609200	+	.	1
2L	MOCCA	Prediction	2588900	2591900	55.222099	+	.	1
2L	MOCCA	Prediction	2593200	2636300	131.171997	+	.	1
2L	MOCCA	Prediction	2640000	2648000	81.445801	+	.	1
2L	MOCCA	Prediction	2658200	2670700	71.983101	+	.	1
2L	MOCCA	Prediction	2677900	2682700	60.503601	+	.	1
2L	MOCCA	Prediction	2683400	2712300	105.671997	+	.	1
2L	MOCCA	Prediction	2717300	2731300	92.226303	+	.	1
2L	MOCCA	Prediction	2731800	2734800	48.767101	+	.	1
2L	MOCCA	Prediction	2750200	2758400	190.423996	+	.	1
2L	MOCCA	Prediction	2770600	2810900	244.572998	+	.	1
2L	MOCCA	Prediction	2820000	2825000	67.399696	+	.	1
2L	MOCCA	Prediction	2826900	2833600	125.063004	+	.	1
2L	MOCCA	Prediction	2839500	2842700	54.796200	+	.	1
2L	MOCCA	Prediction	2846900	2849900	48.736000	+	.	1
2L	MOCCA	Prediction	2866000	2869100	55.125099	+	.	1
2L	MOCCA	Prediction	2870800	2875500	70.552803	+	.	1
2L	MOCCA	Prediction	2878200	2892400	217.207993	+	.	1
2L	MOCCA	Prediction	2893900	2916000	122.918999	+	.	1
2L	MOCCA	Prediction	2917200	2948500	131.921997	+	.	1
2L	MOCCA	Prediction	2951000	2961100	175.417999	+	.	1
2L	MOCCA	Prediction	2962200	2970100	112.611000	+	.	1
2L	MOCCA	Prediction	2986400	2990300	70.471397	+	.	1
2L	MOCCA	Prediction	2996500	3002400	61.804600	+	.	1
2L	MOCCA	Prediction	3009300	3014200	58.789700	+	.	1
2L	MOCCA	Prediction	3053900	3061600	111.970001	+	.	1
2L	MOCCA	Prediction	3072100	3080300	89.263100	+	.	1
2L	MOCCA	Prediction	3082900	3093800	84.219002	+	.	1
2L	MOCCA	Prediction	3100600	3111000	58.159100	+	.	1
2L	MOCCA	Prediction	3114200	3125100	74.242401	+	.	1
2L	MOCCA	Prediction	3131200	3136400	66.268402	+	.	1
2L	MOCCA	Prediction	3136800	3142100	58.407700	+	.	1
2L	MOCCA	Prediction	3143600	3147500	49.480801	+	.	1
2L	MOCCA	Prediction	3149500	3156300	88.914803	+	.	1
2L	MOCCA	Prediction	3157100	3161400	52.690701	+	.	1
2L	MOCCA	Prediction	3166600	3170000	48.783199	+	.	1
2L	MOCCA	Prediction	3173100	3177200	55.125099	+	.	1
2L	MOCCA	Prediction	3180600	3189000	75.122002	+	.	1
2L	MOCCA	Prediction	3192300	3205200	72.704597	+	.	1
2L	MOCCA	Prediction	3205500	3213000	68.377998	+	.	1
2L	MOCCA	Prediction	3213500	3237500	102.341003	+	.	1
2L	MOCCA	Prediction	3242200	3247600	74.329002	+	.	1
2L	MOCCA	Prediction	3262800	3267000	60.039799	+	.	1
2L	MOCCA	Prediction	3272700	3276700	56.624100	+	.	1
2L	MOCCA	Prediction	3281100	3286900	80.827400	+	.	1
2L	MOCCA	Prediction	3287500	3291600	53.510399	+	.	1
2L	MOCCA	Prediction	3298900	3309300	88.773697	+	.	1
2L	MOCCA	Prediction	3328700	3331700	51.647400	+	.	1
2L	MOCCA	Prediction	3332300	3345100	99.185898	+	.	1
2L	MOCCA	Prediction	3345500	3362300	108.185997	+	.	1
2L	MOCCA	Prediction	3381000	3392800	88.901497	+	.	1
2L	MOCCA	Prediction	3394300	3398500	52.056400	+	.	1
2L	MOCCA	Prediction	3399600	3406100	57.408798	+	.	1
2L	MOCCA	Prediction	3409600	3429400	107.037003	+	.	1
2L	MOCCA	Prediction	3432700	3445000	95.804802	+	.	1
2L	MOCCA	Prediction	3475400	3481300	78.105904	+	.	1
2L	MOCCA	Prediction	3497800	3502600	61.548199	+	.	1
2L	MOCCA	Prediction	3504100	3510100	73.082298	+	.	1
2L	MOCCA	Prediction	3530200	3542600	126.293999	+	.	1
2L	MOCCA	Prediction	3544000	3550900	128.990997	+	.	1
2L	MOCCA	Prediction	3560800	3566100	65.113800	+	.	1
2L	MOCCA	Prediction	3566400	3576400	87.727203	+	.	1
2L	MOCCA	Prediction	3578100	3583800	77.203102	+	.	1
2L	MOCCA	Prediction	3588100	3599800	112.424004	+	.	1
2L	MOCCA	Prediction	3600300	3605700	73.398804	+	.	1
2L	MOCCA	Prediction	3605900	3613700	67.878197	+	.	1
2L	MOCCA	Prediction	3614900	3617900	54.679100	+	.	1
2L	MOCCA	Prediction	3622700	3625700	49.327202	+	.	1
2L	MOCCA	Prediction	3629400	3632500	65.902702	+	.	1
2L	MOCCA	Prediction	3634900	3639300	60.555401	+	.	1
2L	MOCCA	Prediction	3639500	3646400	103.097000	+	.	1
2L	MOCCA	Prediction	3646800	3666000	134.647995	+	.	1
2L	MOCCA	Prediction	3666900	3675000	68.765404	+	.	1
2L	MOCCA	Prediction	3675200	3691900	103.330002	+	.	1
2L	MOCCA	Prediction	3693200	3696200	51.502102	+	.	1
2L	MOCCA	Prediction	3697700	3703300	78.267502	+	.	1
2L	MOCCA	Prediction	3715900	3742300	96.078499	+	.	1
2L	MOCCA	Prediction	3745600	3750900	58.036800	+	.	1
2L	MOCCA	Prediction	3751400	3780200	102.989998	+	.	1
2L	MOCCA	Prediction	3785300	3792700	100.990997	+	.	1
2L	MOCCA	Prediction	3800800	3807000	118.446999	+	.	1
2L	MOCCA	Prediction	3807400	3816400	77.526703	+	.	1
2L	MOCCA	Prediction	3829800	3838300	78.308098	+	.	1
2L	MOCCA	Prediction	3842700	3850100	63.907700	+	.	1
2L	MOCCA	Prediction	3857200	3863700	73.118103	+	.	1
2L	MOCCA	Prediction	3879900	3917900	126.583000	+	.	1
2L	MOCCA	Prediction	3918600	3929300	88.049202	+	.	1
2L	MOCCA	Prediction	3930000	3938700	89.779099	+	.	1
2L	MOCCA	Prediction	3939500	3942500	49.161201	+	.	1
2L	MOCCA	Prediction	3945600	3953600	100.177002	+	.	1
2L	MOCCA	Prediction	3957300	3988500	91.658302	+	.	1
2L	MOCCA	Prediction	3988900	4003400	88.152199	+	.	1
2L	MOCCA	Prediction	4009200	4014300	61.370201	+	.	1
2L	MOCCA	Prediction	4017500	4045400	156.951996	+	.	1
2L	MOCCA	Prediction	4045900	4053500	99.391998	+	.	1
2L	MOCCA	Prediction	4054100	4069400	137.615997	+	.	1
2L	MOCCA	Prediction	4070300	4076200	63.107800	+	.	1
2L	MOCCA	Prediction	4078400	4098000	117.777000	+	.	1
2L	MOCCA	Prediction	4099400	4104300	59.525799	+	.	1
2L	MOCCA	Prediction	4106300	4119700	118.234001	+	.	1
2L	MOCCA	Prediction	4125800	4131700	64.070099	+	.	1
2L	MOCCA	Prediction	4132600	4148300	127.532997	+	.	1
2L	MOCCA	Prediction	4152600	4165300	109.002998	+	.	1
2L	MOCCA	Prediction	4166000	4179200	135.610001	+	.	1
2L	MOCCA	Prediction	4181500	4187300	83.627296	+	.	1
2L	MOCCA	Prediction	4189200	4192300	51.815601	+	.	1
2L	MOCCA	Prediction	4194500	4200600	151.582001	+	.	1
2L	MOCCA	Prediction	4218400	4224800	116.361000	+	.	1
2L	MOCCA	Prediction	4230400	4240500	80.558899	+	.	1
2L	MOCCA	Prediction	4240700	4259700	105.297997	+	.	1
2L	MOCCA	Prediction	4265600	4269700	52.875198	+	.	1
2L	MOCCA	Prediction	4272700	4306900	212.149002	+	.	1
2L	MOCCA	Prediction	4307400	4320100	125.929001	+	.	1
2L	MOCCA	Prediction	4320600	4336400	158.869995	+	.	1
2L	MOCCA	Prediction	4343600	4354400	127.802002	+	.	1
2L	MOCCA	Prediction	4369000	4378200	77.723503	+	.	1
2L	MOCCA	Prediction	4407700	4443800	137.389999	+	.	1
2L	MOCCA	Prediction	4474400	4480300	102.026001	+	.	1
2L	MOCCA	Prediction	4492300	4497600	63.850399	+	.	1
2L	MOCCA	Prediction	4498600	4504200	63.949501	+	.	1
2L	MOCCA	Prediction	4505900	4509000	49.302200	+	.	1
2L	MOCCA	Prediction	4512400	4517500	58.879700	+	.	1
2L	MOCCA	Prediction	4529900	4533300	60.735600	+	.	1
2L	MOCCA	Prediction	4536800	4539900	51.291401	+	.	1
2L	MOCCA	Prediction	4544500	4553100	94.224503	+	.	1
2L	MOCCA	Prediction	4582500	4586800	48.913399	+	.	1
2L	MOCCA	Prediction	4588700	4593700	68.192200	+	.	1
2L	MOCCA	Prediction	4594700	4602800	95.772697	+	.	1
2L	MOCCA	Prediction	4603600	4609300	59.428501	+	.	1
2L	MOCCA	Prediction	4610600	4623700	102.324997	+	.	1
2L	MOCCA	Prediction	4628800	4635200	65.251198	+	.	1
2L	MOCCA	Prediction	4646500	4652100	57.489899	+	.	1
2L	MOCCA	Prediction	4665100	4668800	62.849701	+	.	1
2L	MOCCA	Prediction	4673000	4684700	93.341698	+	.	1
2L	MOCCA	Prediction	4690700	4693700	56.693298	+	.	1
2L	MOCCA	Prediction	4694900	4700600	51.276600	+	.	1
2L	MOCCA	Prediction	4707200	4712100	61.033401	+	.	1
2L	MOCCA	Prediction	4715700	4732400	121.098000	+	.	1
2L	MOCCA	Prediction	4736500	4740500	63.204601	+	.	1
2L	MOCCA	Prediction	4742400	4793500	185.406998	+	.	1
2L	MOCCA	Prediction	4797800	4814800	99.680801	+	.	1
2L	MOCCA	Prediction	4817600	4825000	145.774994	+	.	1
2L	MOCCA	Prediction	4836000	4841900	79.490402	+	.	1
2L	MOCCA	Prediction	4850400	4856600	114.502998	+	.	1
2L	MOCCA	Prediction	4857400	4883500	188.541000	+	.	1
2L	MOCCA	Prediction	4885000	4900400	71.839500	+	.	1
2L	MOCCA	Prediction	4903300	4909700	78.896599	+	.	1
2L	MOCCA	Prediction	4915000	4918700	51.861599	+	.	1
2L	MOCCA	Prediction	4930300	4933400	51.129398	+	.	1
2L	MOCCA	Prediction	4987100	4995000	68.738098	+	.	1
2L	MOCCA	Prediction	4995200	5002200	83.971901	+	.	1
2L	MOCCA	Prediction	5002400	5012400	78.228996	+	.	1
2L	MOCCA	Prediction	5018100	5028300	85.374001	+	.	1
2L	MOCCA	Prediction	5034000	5039800	77.369797	+	.	1
2L	MOCCA	Prediction	5040300	5046200	72.645897	+	.	1
2L	MOCCA	Prediction	5059000	5067100	79.949501	+	.	1
2L	MOCCA	Prediction	5068100	5096000	118.649002	+	.	1
2L	MOCCA	Prediction	5098900	5111300	96.558998	+	.	1
2L	MOCCA	Prediction	5112000	5121700	73.976700	+	.	1
2L	MOCCA	Prediction	5145200	5153400	72.638802	+	.	1
2L	MOCCA	Prediction	5154300	5160000	93.034203	+	.	1
2L	MOCCA	Prediction	5183700	5189600	86.457901	+	.	1
2L	MOCCA	Prediction	5216800	5220000	56.630901	+	.	1
2L	MOCCA	Prediction	5226900	5231300	56.080700	+	.	1
2L	MOCCA	Prediction	5234500	5243100	100.347000	+	.	1
2L	MOCCA	Prediction	5247100	5262000	85.033096	+	.	1
2L	MOCCA	Prediction	5268000	5274100	79.578201	+	.	1
2L	MOCCA	Prediction	5282300	5296000	170.076004	+	.	1
2L	MOCCA	Prediction	5297500	5318800	135.065994	+	.	1
2L	MOCCA	Prediction	5323300	5329200	104.379997	+	.	1
2L	MOCCA	Prediction	5332900	5339700	125.980003	+	.	1
2L	MOCCA	Prediction	5340900	5344000	58.142300	+	.	1
2L	MOCCA	Prediction	5346400	5356000	69.387398	+	.	1
2L	MOCCA	Prediction	5360900	5368300	63.757401	+	.	1
2L	MOCCA	Prediction	5370800	5378700	77.742599	+	.	1
2L	MOCCA	Prediction	5381900	5386500	66.376198	+	.	1
2L	MOCCA	Prediction	5388200	5393800	58.209599	+	.	1
2L	MOCCA	Prediction	5395600	5410800	102.674004	+	.	1
2L	MOCCA	Prediction	5414300	5427000	208.692993	+	.	1
2L	MOCCA	Prediction	5436700	5443800	84.706802	+	.	1
2L	MOCCA	Prediction	5445300	5455300	163.854004	+	.	1
2L	MOCCA	Prediction	5458400	5473700	84.647400	+	.	1
2L	MOCCA	Prediction	5476100	5481200	66.346901	+	.	1
2L	MOCCA	Prediction	5488700	5494300	56.014500	+	.	1
2L	MOCCA	Prediction	5495400	5505300	63.280602	+	.	1
2L	MOCCA	Prediction	5506800	5518600	107.622002	+	.	1
2L	MOCCA	Prediction	5540100	5549800	89.004799	+	.	1
2L	MOCCA	Prediction	5550900	5557800	83.371300	+	.	1
2L	MOCCA	Prediction	5561600	5581900	115.452003	+	.	1
2L	MOCCA	Prediction	5586600	5597000	108.579002	+	.	1
2L	MOCCA	Prediction	5598400	5611900	72.044601	+	.	1
2L	MOCCA	Prediction	5614300	5624000	126.522003	+	.	1
2L	MOCCA	Prediction	5624600	5631600	92.132797	+	.	1
2L	MOCCA	Prediction	5634800	5639800	65.448502	+	.	1
2L	MOCCA	Prediction	5647400	5659800	104.245003	+	.	1
2L	MOCCA	Prediction	5661300	5666400	49.796299	+	.	1
2L	MOCCA	Prediction	5670900	5674000	50.642799	+	.	1
2L	MOCCA	Prediction	5676400	5681800	54.685699	+	.	1
2L	MOCCA	Prediction	5684200	5693100	74.719002	+	.	1
2L	MOCCA	Prediction	5694000	5707900	93.245598	+	.	1
2L	MOCCA	Prediction	5708800	5711800	51.041801	+	.	1
2L	MOCCA	Prediction	5723100	5726700	50.905201	+	.	1
2L	MOCCA	Prediction	5727100	5734900	157.057999	+	.	1
2L	MOCCA	Prediction	5735300	5746500	97.633598	+	.	1
2L	MOCCA	Prediction	5748600	5751900	58.545300	+	.	1
2L	MOCCA	Prediction	5754400	5757600	51.167702	+	.	1
2L	MOCCA	Prediction	5765400	5770000	64.617500	+	.	1
2L	MOCCA	Prediction	5785000	5802800	133.936005	+	.	1
2L	MOCCA	Prediction	5814800	5822500	58.603699	+	.	1
2L	MOCCA	Prediction	5823700	5827000	50.454201	+	.	1
2L	MOCCA	Prediction	5832800	5837300	59.217602	+	.	1
2L	MOCCA	Prediction	5841600	5856800	86.329597	+	.	1
2L	MOCCA	Prediction	5864000	5870700	96.416298	+	.	1
2L	MOCCA	Prediction	5873800	5878000	57.989700	+	.	1
2L	MOCCA	Prediction	5884700	5890600	66.694397	+	.	1
2L	MOCCA	Prediction	5895500	5898600	51.363800	+	.	1
2L	MOCCA	Prediction	5904500	5908400	57.259499	+	.	1
2L	MOCCA	Prediction	5919600	5929200	104.073997	+	.	1
2L	MOCCA	Prediction	5929500	5937000	146.037994	+	.	1
2L	MOCCA	Prediction	5939000	5947600	143.112000	+	.	1
2L	MOCCA	Prediction	5970600	5991900	228.641006	+	.	1
2L	MOCCA	Prediction	5994200	6001800	199.679001	+	.	1
2L	MOCCA	Prediction	6048000	6057400	117.612000	+	.	1
2L	MOCCA	Prediction	6073300	6094400	108.166000	+	.	1
2L	MOCCA	Prediction	6098000	6103700	75.871201	+	.	1
2L	MOCCA	Prediction	6106700	6120400	98.215302	+	.	1
2L	MOCCA	Prediction	6121100	6126300	72.638702	+	.	1
2L	MOCCA	Prediction	6144700	6152500	129.082001	+	.	1
2L	MOCCA	Prediction	6153900	6159800	84.325897	+	.	1
2L	MOCCA	Prediction	6161500	6176000	90.688698	+	.	1
2L	MOCCA	Prediction	6183700	6189600	136.709000	+	.	1
2L	MOCCA	Prediction	6193300	6196800	60.111500	+	.	1
2L	MOCCA	Prediction	6202600	6218000	97.476898	+	.	1
2L	MOCCA	Prediction	6218800	6224700	61.700298	+	.	1
2L	MOCCA	Prediction	6235500	6240200	59.679298	+	.	1
2L	MOCCA	Prediction	6243900	6255900	75.059601	+	.	1
2L	MOCCA	Prediction	6257600	6262900	64.035301	+	.	1
2L	MOCCA	Prediction	6264600	6271100	88.137199	+	.	1
2L	MOCCA	Prediction	6276100	6289900	98.011299	+	.	1
2L	MOCCA	Prediction	6291400	6295800	55.188999	+	.	1
2L	MOCCA	Prediction	6297900	6302600	55.783401	+	.	1
2L	MOCCA	Prediction	6303400	6315700	100.039001	+	.	1
2L	MOCCA	Prediction	6316600	6320200	60.979301	+	.	1
2L	MOCCA	Prediction	6321000	6327200	123.106003	+	.	1
2L	MOCCA	Prediction	6329400	6332900	54.905602	+	.	1
2L	MOCCA	Prediction	6336500	6342800	110.260002	+	.	1
2L	MOCCA	Prediction	6357400	6365500	72.639397	+	.	1
2L	MOCCA	Prediction	6386800	6392700	91.888901	+	.	1
2L	MOCCA	Prediction	6397000	6407900	72.974098	+	.	1
2L	MOCCA	Prediction	6425800	6430800	59.818699	+	.	1
2L	MOCCA	Prediction	6433100	6440200	55.343300	+	.	1
2L	MOCCA	Prediction	6447400	6451900	64.056900	+	.	1
2L	MOCCA	Prediction	6462600	6465600	50.401901	+	.	1
2L	MOCCA	Prediction	6470600	6476400	72.091599	+	.	1
2L	MOCCA	Prediction	6476700	6483900	107.466003	+	.	1
2L	MOCCA	Prediction	6500200	6512700	102.008003	+	.	1
2L	MOCCA	Prediction	6516500	6524600	56.030499	+	.	1
2L	MOCCA	Prediction	6526500	6550300	118.051003	+	.	1
2L	MOCCA	Prediction	6566600	6575700	144.365005	+	.	1
2L	MOCCA	Prediction	6576700	6614600	172.541000	+	.	1
2L	MOCCA	Prediction	6618600	6625800	76.447197	+	.	1
2L	MOCCA	Prediction	6630600	6636400	86.797203	+	.	1
2L	MOCCA	Prediction	6641200	6650300	78.534203	+	.	1
2L	MOCCA	Prediction	6688300	6695200	80.995598	+	.	1
2L	MOCCA	Prediction	6706800	6710700	58.700298	+	.	1
2L	MOCCA	Prediction	6713200	6727200	98.249901	+	.	1
2L	MOCCA	Prediction	6729600	6734100	55.841400	+	.	1
2L	MOCCA	Prediction	6739400	6751200	90.113701	+	.	1
2L	MOCCA	Prediction	6754400	6758500	51.354599	+	.	1
2L	MOCCA	Prediction	6766400	6774200	71.081100	+	.	1
2L	MOCCA	Prediction	6780500	6797500	141.544998	+	.	1
2L	MOCCA	Prediction	6797800	6803000	56.086700	+	.	1
2L	MOCCA	Prediction	6806300	6809300	49.074600	+	.	1
2L	MOCCA	Prediction	6811400	6843400	180.061005	+	.	1
2L	MOCCA	Prediction	6843700	6852300	64.011101	+	.	1
2L	MOCCA	Prediction	6862400	6881100	136.524994	+	.	1
2L	MOCCA	Prediction	6882500	6892600	108.533997	+	.	1
2L	MOCCA	Prediction	6896500	6902400	89.283699	+	.	1
2L	MOCCA	Prediction	6918000	6933900	139.156006	+	.	1
2L	MOCCA	Prediction	6936900	6944100	106.627998	+	.	1
2L	MOCCA	Prediction	6963500	6969300	66.348396	+	.	1
2L	MOCCA	Prediction	6987700	6993300	57.888302	+	.	1
2L	MOCCA	Prediction	6995500	7000000	54.980499	+	.	1
2L	MOCCA	Prediction	7000900	7014200	112.252998	+	.	1
2L	MOCCA	Prediction	7030300	7052400	118.494003	+	.	1
2L	MOCCA	Prediction	7053800	7059200	65.147400	+	.	1
2L	MOCCA	Prediction	7060200	7065100	56.025398	+	.	1
2L	MOCCA	Prediction	7070700	7080900	78.194000	+	.	1
2L	MOCCA	Prediction	7082100	7085100	50.022202	+	.	1
2L	MOCCA	Prediction	7087700	7099700	97.351303	+	.	1
2L	MOCCA	Prediction	7108000	7136800	125.998001	+	.	1
2L	MOCCA	Prediction	7137000	7145000	93.485497	+	.	1
2L	MOCCA	Prediction	7145500	7152300	93.267197	+	.	1
2L	MOCCA	Prediction	7159500	7180800	101.835999	+	.	1
2L	MOCCA	Prediction	7187300	7192900	77.857498	+	.	1
2L	MOCCA	Prediction	7197100	7206400	68.393898	+	.	1
2L	MOCCA	Prediction	7213600	7229100	82.588600	+	.	1
2L	MOCCA	Prediction	7230600	7234500	55.731098	+	.	1
2L	MOCCA	Prediction	7236100	7246500	106.536003	+	.	1
2L	MOCCA	Prediction	7252600	7260900	106.528000	+	.	1
2L	MOCCA	Prediction	7264700	7273500	65.394402	+	.	1
2L	MOCCA	Prediction	7275100	7282200	66.285400	+	.	1
2L	MOCCA	Prediction	7284300	7289600	67.183296	+	.	1
2L	MOCCA	Prediction	7291600	7303300	67.609299	+	.	1
2L	MOCCA	Prediction	7303800	7310800	145.091003	+	.	1
2L	MOCCA	Prediction	7326100	7331100	62.537201	+	.	1
2L	MOCCA	Prediction	7343100	7347300	53.354198	+	.	1
2L	MOCCA	Prediction	7350600	7358000	55.207401	+	.	1
2L	MOCCA	Prediction	7359700	7362800	62.800201	+	.	1
2L	MOCCA	Prediction	7371300	7377200	94.900200	+	.	1
2L	MOCCA	Prediction	7390700	7403600	66.751198	+	.	1
2L	MOCCA	Prediction	7404800	7407900	51.370300	+	.	1
2L	MOCCA	Prediction	7415100	7439000	146.462997	+	.	1
2L	MOCCA	Prediction	7441000	7445600	50.301498	+	.	1
2L	MOCCA	Prediction	7447100	7451100	59.895100	+	.	1
2L	MOCCA	Prediction	7487200	7491500	58.187000	+	.	1
2L	MOCCA	Prediction	7492400	7498500	79.774399	+	.	1
2L	MOCCA	Prediction	7507500	7514400	71.207901	+	.	1
2L	MOCCA	Prediction	7519100	7535500	112.954002	+	.	1
2L	MOCCA	Prediction	7536100	7542000	67.674896	+	.	1
2L	MOCCA	Prediction	7543400	7548000	52.552799	+	.	1
2L	MOCCA	Prediction	7554800	7561700	60.618301	+	.	1
2L	MOCCA	Prediction	7564900	7580500	76.560204	+	.	1
2L	MOCCA	Prediction	7585300	7589500	59.252399	+	.	1
2L	MOCCA	Prediction	7593700	7598400	65.756897	+	.	1
2L	MOCCA	Prediction	7600500	7610900	65.355904	+	.	1
2L	MOCCA	Prediction	7622300	7628200	69.246696	+	.	1
2L	MOCCA	Prediction	7629600	7633900	56.772202	+	.	1
2L	MOCCA	Prediction	7640600	7660000	150.921005	+	.	1
2L	MOCCA	Prediction	7665700	7669100	52.715000	+	.	1
2L	MOCCA	Prediction	7670500	7678100	69.431297	+	.	1
2L	MOCCA	Prediction	7679000	7682100	51.894901	+	.	1
2L	MOCCA	Prediction	7695000	7704800	115.042000	+	.	1
2L	MOCCA	Prediction	7712500	7716100	48.684898	+	.	1
2L	MOCCA	Prediction	7720300	7726100	78.310997	+	.	1
2L	MOCCA	Prediction	7728900	7741100	82.162399	+	.	1
2L	MOCCA	Prediction	7742700	7751400	69.823097	+	.	1
2L	MOCCA	Prediction	7774400	7777400	49.191200	+	.	1
2L	MOCCA	Prediction	7787600	7791700	59.272099	+	.	1
2L	MOCCA	Prediction	7799600	7806600	71.364998	+	.	1
2L	MOCCA	Prediction	7807100	7814500	116.671997	+	.	1
2L	MOCCA	Prediction	7820400	7823600	56.055099	+	.	1
2L	MOCCA	Prediction	7826200	7831900	90.137100	+	.	1
2L	MOCCA	Prediction	7834100	7848200	104.127998	+	.	1
2L	MOCCA	Prediction	7849600	7874000	67.823799	+	.	1
2L	MOCCA	Prediction	7889700	7894500	69.004898	+	.	1
2L	MOCCA	Prediction	7902500	7914100	65.354401	+	.	1
2L	MOCCA	Prediction	7917900	7923200	59.565899	+	.	1
2L	MOCCA	Prediction	7923500	7950000	208.373001	+	.	1
2L	MOCCA	Prediction	7953500	7971100	107.944000	+	.	1
2L	MOCCA	Prediction	7973800	7987100	104.962997	+	.	1
2L	MOCCA	Prediction	7988900	8004000	114.083000	+	.	1
2L	MOCCA	Prediction	8009500	8021000	89.533997	+	.	1
2L	MOCCA	Prediction	8028100	8035000	159.470993	+	.	1
2L	MOCCA	Prediction	8039100	8044600	55.667198	+	.	1
2L	MOCCA	Prediction	8050800	8056600	69.706100	+	.	1
2L	MOCCA	Prediction	8080400	8117900	188.343994	+	.	1
2L	MOCCA	Prediction	8148400	8153300	58.295799	+	.	1
2L	MOCCA	Prediction	8154100	8158300	55.597099	+	.	1
2L	MOCCA	Prediction	8160900	8166400	75.245796	+	.	1
2L	MOCCA	Prediction	8168000	8173000	56.479900	+	.	1
2L	MOCCA	Prediction	8173500	8178400	79.985901	+	.	1
2L	MOCCA	Prediction	8191800	8196300	57.882999	+	.	1
2L	MOCCA	Prediction	8202800	8207000	58.110401	+	.	1
2L	MOCCA	Prediction	8227600	8242200	71.391502	+	.	1
2L	MOCCA	Prediction	8263100	8281400	98.058800	+	.	1
2L	MOCCA	Prediction	8289000	8294000	54.629700	+	.	1
2L	MOCCA	Prediction	8323200	8332400	70.841103	+	.	1
2L	MOCCA	Prediction	8332700	8336600	65.823997	+	.	1
2L	MOCCA	Prediction	8336800	8343000	69.812401	+	.	1
2L	MOCCA	Prediction	8345000	8353200	70.210297	+	.	1
2L	MOCCA	Prediction	8355000	8358000	50.563599	+	.	1
2L	MOCCA	Prediction	8360500	8367900	61.263599	+	.	1
2L	MOCCA	Prediction	8368100	8373700	78.693001	+	.	1
2L	MOCCA	Prediction	8384900	8390100	50.612099	+	.	1
2L	MOCCA	Prediction	8400900	8405900	59.837101	+	.	1
2L	MOCCA	Prediction	8406100	8409600	49.226101	+	.	1
2L	MOCCA	Prediction	8413600	8433400	145.949005	+	.	1
2L	MOCCA	Prediction	8450800	8456400	68.206497	+	.	1
2L	MOCCA	Prediction	8462700	8465700	50.974400	+	.	1
2L	MOCCA	Prediction	8476000	8481600	68.790703	+	.	1
2L	MOCCA	Prediction	8489300	8494300	60.702400	+	.	1
2L	MOCCA	Prediction	8497000	8503200	56.233898	+	.	1
2L	MOCCA	Prediction	8503700	8510100	67.638298	+	.	1
2L	MOCCA	Prediction	8527800	8537700	81.185204	+	.	1
2L	MOCCA	Prediction	8539900	8554300	140.886002	+	.	1
2L	MOCCA	Prediction	8557600	8572200	153.602005	+	.	1
2L	MOCCA	Prediction	8573800	8614300	174.026993	+	.	1
2L	MOCCA	Prediction	8616100	8624200	60.788200	+	.	1
2L	MOCCA	Prediction	8625100	8654300	154.143997	+	.	1
2L	MOCCA	Prediction	8660700	8673400	103.344002	+	.	1
2L	MOCCA	Prediction	8690300	8694900	70.389000	+	.	1
2L	MOCCA	Prediction	8699100	8705100	62.380402	+	.	1
2L	MOCCA	Prediction	8706200	8712200	148.690002	+	.	1
2L	MOCCA	Prediction	8712900	8726800	66.331100	+	.	1
2L	MOCCA	Prediction	8728000	8761800	94.849297	+	.	1
2L	MOCCA	Prediction	8764200	8767600	50.989799	+	.	1
2L	MOCCA	Prediction	8783000	8790100	58.848598	+	.	1
2L	MOCCA	Prediction	8794200	8801700	80.152100	+	.	1
2L	MOCCA	Prediction	8803500	8807400	69.564400	+	.	1
2L	MOCCA	Prediction	8807800	8812900	63.937698	+	.	1
2L	MOCCA	Prediction	8818700	8827100	181.022995	+	.	1
2L	MOCCA	Prediction	8827600	8832800	73.422401	+	.	1
2L	MOCCA	Prediction	8836700	8845000	61.081299	+	.	1
2L	MOCCA	Prediction	8847000	8854200	69.168999	+	.	1
2L	MOCCA	Prediction	8858800	8861800	53.615299	+	.	1
2L	MOCCA	Prediction	8869700	8877900	82.160301	+	.	1
2L	MOCCA	Prediction	8878200	8881200	49.766800	+	.	1
2L	MOCCA	Prediction	8888200	8895300	63.199299	+	.	1
2L	MOCCA	Prediction	8895600	8907000	87.466301	+	.	1
2L	MOCCA	Prediction	8910200	8915500	66.468498	+	.	1
2L	MOCCA	Prediction	8920000	8925900	100.855003	+	.	1
2L	MOCCA	Prediction	8929300	8939800	73.804298	+	.	1
2L	MOCCA	Prediction	8942400	8946300	56.101501	+	.	1
2L	MOCCA	Prediction	8946800	8962600	144.511993	+	.	1
2L	MOCCA	Prediction	8972900	8992200	87.622101	+	.	1
2L	MOCCA	Prediction	9003900	9008300	55.343300	+	.	1
2L	MOCCA	Prediction	9012200	9026900	140.492004	+	.	1
2L	MOCCA	Prediction	9030200	9038200	92.804497	+	.	1
2L	MOCCA	Prediction	9040900	9059900	104.823997	+	.	1
2L	MOCCA	Prediction	9063700	9071600	91.366600	+	.	1
2L	MOCCA	Prediction	9074600	9088300	85.160103	+	.	1
2L	MOCCA	Prediction	9106400	9111700	51.204800	+	.	1
2L	MOCCA	Prediction	9114600	9120400	61.480598	+	.	1
2L	MOCCA	Prediction	9121100	9137200	115.935997	+	.	1
2L	MOCCA	Prediction	9141400	9145800	68.241898	+	.	1
2L	MOCCA	Prediction	9147200	9161100	81.926697	+	.	1
2L	MOCCA	Prediction	9164200	9198400	129.867996	+	.	1
2L	MOCCA	Prediction	9198700	9217900	120.146004	+	.	1
2L	MOCCA	Prediction	9225200	9232900	63.886200	+	.	1
2L	MOCCA	Prediction	9234800	9240700	100.411003	+	.	1
2L	MOCCA	Prediction	9241800	9252700	99.773102	+	.	1
2L	MOCCA	Prediction	9254000	9296100	119.936996	+	.	1
2L	MOCCA	Prediction	9297600	9306600	64.299004	+	.	1
2L	MOCCA	Prediction	9308300	9330200	146.442001	+	.	1
2L	MOCCA	Prediction	9348700	9361900	80.164101	+	.	1
2L	MOCCA	Prediction	9362700	9379200	115.355003	+	.	1
2L	MOCCA	Prediction	9379400	9387800	70.815300	+	.	1
2L	MOCCA	Prediction	9389900	9394200	52.034000	+	.	1
2L	MOCCA	Prediction	9396400	9424500	126.686996	+	.	1
2L	MOCCA	Prediction	9434600	9441500	88.269203	+	.	1
2L	MOCCA	Prediction	9444100	9452800	78.035004	+	.	1
2L	MOCCA	Prediction	9457500	9463300	79.950104	+	.	1
2L	MOCCA	Prediction	9468900	9500800	171.449005	+	.	1
2L	MOCCA	Prediction	9502700	9513400	83.017403	+	.	1
2L	MOCCA	Prediction	9518600	9526900	186.488007	+	.	1
2L	MOCCA	Prediction	9527300	9531800	65.066498	+	.	1
2L	MOCCA	Prediction	9547200	9550200	50.147202	+	.	1
2L	MOCCA	Prediction	9555200	9573700	168.585007	+	.	1
2L	MOCCA	Prediction	9580800	9588200	73.635399	+	.	1
2L	MOCCA	Prediction	9600700	9605900	57.828999	+	.	1
2L	MOCCA	Prediction	9614100	9617100	48.820400	+	.	1
2L	MOCCA	Prediction	9621700	9629300	96.410500	+	.	1
2L	MOCCA	Prediction	9632100	9637800	63.355900	+	.	1
2L	MOCCA	Prediction	9657200	9668600	92.463799	+	.	1
2L	MOCCA	Prediction	9670100	9695100	111.291000	+	.	1
2L	MOCCA	Prediction	9696100	9701700	88.634499	+	.	1
2L	MOCCA	Prediction	9703100	9708300	65.170502	+	.	1
2L	MOCCA	Prediction	9709800	9760300	175.817993	+	.	1
2L	MOCCA	Prediction	9773200	9779400	61.715302	+	.	1
2L	MOCCA	Prediction	9782200	9785200	49.080601	+	.	1
2L	MOCCA	Prediction	9791700	9866600	154.962997	+	.	1
2L	MOCCA	Prediction	9870300	9889100	164.001007	+	.	1
2L	MOCCA	Prediction	9926300	9932200	129.541000	+	.	1
2L	MOCCA	Prediction	9945300	9949100	52.628399	+	.	1
2L	MOCCA	Prediction	9973700	9976800	50.707401	+	.	1
2L	MOCCA	Prediction	9977600	9987400	91.456497	+	.	1
2L	MOCCA	Prediction	10002100	10005500	56.446999	+	.	1
2L	MOCCA	Prediction	10007100	10010100	48.400002	+	.	1
2L	MOCCA	Prediction	10012200	10026900	88.531197	+	.	1
2L	MOCCA	Prediction	10028200	10045900	89.508904	+	.	1
2L	MOCCA	Prediction	10046500	10049500	48.400600	+	.	1
2L	MOCCA	Prediction	10049900	10057400	62.190399	+	.	1
2L	MOCCA	Prediction	10058600	10062800	69.234200	+	.	1
2L	MOCCA	Prediction	10074200	10081100	97.153702	+	.	1
2L	MOCCA	Prediction	10086900	10092600	62.645000	+	.	1
2L	MOCCA	Prediction	10094200	10097700	62.476799	+	.	1
2L	MOCCA	Prediction	10098500	10104300	62.609501	+	.	1
2L	MOCCA	Prediction	10105100	10112300	107.447998	+	.	1
2L	MOCCA	Prediction	10113400	10120700	105.584999	+	.	1
2L	MOCCA	Prediction	10126400	10133000	75.376198	+	.	1
2L	MOCCA	Prediction	10142400	10152700	92.824600	+	.	1
2L	MOCCA	Prediction	10153700	10169400	109.290001	+	.	1
2L	MOCCA	Prediction	10174100	10182000	72.777100	+	.	1
2L	MOCCA	Prediction	10183700	10189500	66.787903	+	.	1
2L	MOCCA	Prediction	10195900	10201300	75.965897	+	.	1
2L	MOCCA	Prediction	10202100	10205200	50.641899	+	.	1
2L	MOCCA	Prediction	10208200	10211600	56.279701	+	.	1
2L	MOCCA	Prediction	10217900	10242800	127.258003	+	.	1
2L	MOCCA	Prediction	10247400	10253300	76.055099	+	.	1
2L	MOCCA	Prediction	10255200	10267100	107.203003	+	.	1
2L	MOCCA	Prediction	10274400	10281400	76.779999	+	.	1
2L	MOCCA	Prediction	10289200	10296400	78.241997	+	.	1
2L	MOCCA	Prediction	10303900	10309400	70.413200	+	.	1
2L	MOCCA	Prediction	10318300	10324600	77.362900	+	.	1
2L	MOCCA	Prediction	10326900	10331200	55.506001	+	.	1
2L	MOCCA	Prediction	10332200	10337900	81.168701	+	.	1
2L	MOCCA	Prediction	10349900	10357000	70.938698	+	.	1
2L	MOCCA	Prediction	10362400	10369500	61.203201	+	.	1
2L	MOCCA	Prediction	10373700	10379500	78.131599	+	.	1
2L	MOCCA	Prediction	10385200	10400500	91.521400	+	.	1
2L	MOCCA	Prediction	10402600	10408800	70.199501	+	.	1
2L	MOCCA	Prediction	10425900	10428900	50.113602	+	.	1
2L	MOCCA	Prediction	10441000	10448200	78.210503	+	.	1
2L	MOCCA	Prediction	10449500	10453200	51.543900	+	.	1
2L	MOCCA	Prediction	10467400	10479500	116.825996	+	.	1
2L	MOCCA	Prediction	10494200	10502800	60.822102	+	.	1
2L	MOCCA	Prediction	10514000	10517100	48.379700	+	.	1
2L	MOCCA	Prediction	10518400	10527600	68.839401	+	.	1
2L	MOCCA	Prediction	10531200	10545000	99.858398	+	.	1
2L	MOCCA	Prediction	10550500	10556400	82.107201	+	.	1
2L	MOCCA	Prediction	10558300	10563500	70.309303	+	.	1
2L	MOCCA	Prediction	10563800	10566800	48.460999	+	.	1
2L	MOCCA	Prediction	10570500	10574900	65.516602	+	.	1
2L	MOCCA	Prediction	10580200	10588000	90.389198	+	.	1
2L	MOCCA	Prediction	10596200	10610400	72.993500	+	.	1
2L	MOCCA	Prediction	10610900	10614000	49.577900	+	.	1
2L	MOCCA	Prediction	10614900	10617900	49.492802	+	.	1
2L	MOCCA	Prediction	10618700	10624600	94.820702	+	.	1
2L	MOCCA	Prediction	10624800	10630400	76.930397	+	.	1
2L	MOCCA	Prediction	10632500	10641500	71.490303	+	.	1
2L	MOCCA	Prediction	10653800	10662500	67.828697	+	.	1
2L	MOCCA	Prediction	10664300	10668800	53.862701	+	.	1
2L	MOCCA	Prediction	10669500	10674300	52.651001	+	.	1
2L	MOCCA	Prediction	10674800	10680100	55.707001	+	.	1
2L	MOCCA	Prediction	10683100	10686300	49.226799	+	.	1
2L	MOCCA	Prediction	10688700	10693300	53.534199	+	.	1
2L	MOCCA	Prediction	10700600	10704000	54.601601	+	.	1
2L	MOCCA	Prediction	10705600	10711100	78.392899	+	.	1
2L	MOCCA	Prediction	10746800	10763900	92.129601	+	.	1
2L	MOCCA	Prediction	10769800	10772900	52.189301	+	.	1
2L	MOCCA	Prediction	10778700	10791500	96.006203	+	.	1
2L	MOCCA	Prediction	10794700	10800400	83.554199	+	.	1
2L	MOCCA	Prediction	10808700	10817400	73.402000	+	.	1
2L	MOCCA	Prediction	10821300	10832400	88.348999	+	.	1
2L	MOCCA	Prediction	10837600	10844000	91.257004	+	.	1
2L	MOCCA	Prediction	10863300	10885500	96.461899	+	.	1
2L	MOCCA	Prediction	10892200	10898600	65.213501	+	.	1
2L	MOCCA	Prediction	10901200	10907000	76.959000	+	.	1
2L	MOCCA	Prediction	10910300	10919400	102.873001	+	.	1
2L	MOCCA	Prediction	10919900	10937100	171.643005	+	.	1
2L	MOCCA	Prediction	10938200	10950900	90.447601	+	.	1
2L	MOCCA	Prediction	10954900	10973200	86.945198	+	.	1
2L	MOCCA	Prediction	10975100	10982800	53.690300	+	.	1
2L	MOCCA	Prediction	10983400	10989100	67.047600	+	.	1
2L	MOCCA	Prediction	10994700	10998100	50.461601	+	.	1
2L	MOCCA	Prediction	11010900	11016500	75.283096	+	.	1
2L	MOCCA	Prediction	11042400	11069600	124.946999	+	.	1
2L	MOCCA	Prediction	11070100	11077800	60.313801	+	.	1
2L	MOCCA	Prediction	11082900	11089700	83.268799	+	.	1
2L	MOCCA	Prediction	11099600	11103800	57.560799	+	.	1
2L	MOCCA	Prediction	11113400	11116400	52.510899	+	.	1
2L	MOCCA	Prediction	11143600	11149200	57.074200	+	.	1
2L	MOCCA	Prediction	11149900	11177700	112.681999	+	.	1
2L	MOCCA	Prediction	11186900	11191100	54.455601	+	.	1
2L	MOCCA	Prediction	11197500	11214400	143.182007	+	.	1
2L	MOCCA	Prediction	11216500	11223200	91.910004	+	.	1
2L	MOCCA	Prediction	11228900	11257300	206.981003	+	.	1
2L	MOCCA	Prediction	11258500	11265500	69.212196	+	.	1
2L	MOCCA	Prediction	11290200	11301300	81.550499	+	.	1
2L	MOCCA	Prediction	11301900	11304900	48.592098	+	.	1
2L	MOCCA	Prediction	11307000	11315400	71.371002	+	.	1
2L	MOCCA	Prediction	11323600	11326700	50.833801	+	.	1
2L	MOCCA	Prediction	11331900	11335800	50.655899	+	.	1
2L	MOCCA	Prediction	11338300	11366400	120.213997	+	.	1
2L	MOCCA	Prediction	11372600	11384100	61.908401	+	.	1
2L	MOCCA	Prediction	11394400	11398100	50.979401	+	.	1
2L	MOCCA	Prediction	11403500	11407100	51.389801	+	.	1
2L	MOCCA	Prediction	11407400	11412900	71.433098	+	.	1
2L	MOCCA	Prediction	11420600	11426500	97.574699	+	.	1
2L	MOCCA	Prediction	11427900	11437800	97.696899	+	.	1
2L	MOCCA	Prediction	11440500	11450700	275.950012	+	.	1
2L	MOCCA	Prediction	11451400	11455300	52.468399	+	.	1
2L	MOCCA	Prediction	11455600	11465800	95.990303	+	.	1
2L	MOCCA	Prediction	11466500	11473500	66.956902	+	.	1
2L	MOCCA	Prediction	11475800	11483600	57.490101	+	.	1
2L	MOCCA	Prediction	11486000	11498300	100.565002	+	.	1
2L	MOCCA	Prediction	11499000	11505900	128.048996	+	.	1
2L	MOCCA	Prediction	11512900	11519100	98.990097	+	.	1
2L	MOCCA	Prediction	11525500	11530900	78.757202	+	.	1
2L	MOCCA	Prediction	11531600	11542700	106.539001	+	.	1
2L	MOCCA	Prediction	11544000	11551300	73.650497	+	.	1
2L	MOCCA	Prediction	11553300	11572100	98.578796	+	.	1
2L	MOCCA	Prediction	11574000	11589500	132.382004	+	.	1
2L	MOCCA	Prediction	11589900	11592900	48.815601	+	.	1
2L	MOCCA	Prediction	11594100	11599600	56.550900	+	.	1
2L	MOCCA	Prediction	11599800	11606600	111.581001	+	.	1
2L	MOCCA	Prediction	11609500	11617300	59.967800	+	.	1
2L	MOCCA	Prediction	11619000	11622000	49.928699	+	.	1
2L	MOCCA	Prediction	11623600	11635400	115.384003	+	.	1
2L	MOCCA	Prediction	11637000	11646000	96.979797	+	.	1
2L	MOCCA	Prediction	11647400	11658100	84.288101	+	.	1
2L	MOCCA	Prediction	11665800	11671200	58.094700	+	.	1
2L	MOCCA	Prediction	11672600	11692500	116.302002	+	.	1
2L	MOCCA	Prediction	11695000	11701300	97.556396	+	.	1
2L	MOCCA	Prediction	11701600	11706900	62.363998	+	.	1
2L	MOCCA	Prediction	11710800	11723700	86.611298	+	.	1
2L	MOCCA	Prediction	11727800	11733700	69.757401	+	.	1
2L	MOCCA	Prediction	11734200	11741500	75.784698	+	.	1
2L	MOCCA	Prediction	11742200	11766200	191.662994	+	.	1
2L	MOCCA	Prediction	11768900	11774800	88.783997	+	.	1
2L	MOCCA	Prediction	11776000	11791000	120.880997	+	.	1
2L	MOCCA	Prediction	11792400	11797800	64.042999	+	.	1
2L	MOCCA	Prediction	11798100	11823800	220.113998	+	.	1
2L	MOCCA	Prediction	11828100	11835100	88.436401	+	.	1
2L	MOCCA	Prediction	11841100	11846600	60.495399	+	.	1
2L	MOCCA	Prediction	11852300	11858200	90.074898	+	.	1
2L	MOCCA	Prediction	11860300	11882500	107.649002	+	.	1
2L	MOCCA	Prediction	11883000	11888400	84.396103	+	.	1
2L	MOCCA	Prediction	11898900	11911000	89.381203	+	.	1
2L	MOCCA	Prediction	11912600	11936200	106.550003	+	.	1
2L	MOCCA	Prediction	11936800	11944300	69.950203	+	.	1
2L	MOCCA	Prediction	11946200	11950200	64.430199	+	.	1
2L	MOCCA	Prediction	11951800	11955600	65.408203	+	.	1
2L	MOCCA	Prediction	11959600	11974200	207.235992	+	.	1
2L	MOCCA	Prediction	11975000	11980900	92.415497	+	.	1
2L	MOCCA	Prediction	12001000	12007500	100.397003	+	.	1
2L	MOCCA	Prediction	12008100	12014000	92.355400	+	.	1
2L	MOCCA	Prediction	12020800	12025000	51.152302	+	.	1
2L	MOCCA	Prediction	12041800	12049600	143.352997	+	.	1
2L	MOCCA	Prediction	12053100	12059000	72.661003	+	.	1
2L	MOCCA	Prediction	12065200	12076700	92.362602	+	.	1
2L	MOCCA	Prediction	12090800	12094400	51.053299	+	.	1
2L	MOCCA	Prediction	12112100	12116800	65.354103	+	.	1
2L	MOCCA	Prediction	12129100	12161300	124.938004	+	.	1
2L	MOCCA	Prediction	12168600	12180400	67.155502	+	.	1
2L	MOCCA	Prediction	12183500	12191800	94.190498	+	.	1
2L	MOCCA	Prediction	12199200	12209200	81.952904	+	.	1
2L	MOCCA	Prediction	12213800	12236000	114.363998	+	.	1
2L	MOCCA	Prediction	12236500	12271000	186.705002	+	.	1
2L	MOCCA	Prediction	12274000	12321900	188.033005	+	.	1
2L	MOCCA	Prediction	12322800	12330200	50.961700	+	.	1
2L	MOCCA	Prediction	12332000	12342500	74.149200	+	.	1
2L	MOCCA	Prediction	12344300	12354400	97.697899	+	.	1
2L	MOCCA	Prediction	12355600	12369100	171.744003	+	.	1
2L	MOCCA	Prediction	12370500	12377900	124.223999	+	.	1
2L	MOCCA	Prediction	12378200	12397400	116.513000	+	.	1
2L	MOCCA	Prediction	12401700	12407600	74.696602	+	.	1
2L	MOCCA	Prediction	12410900	12419100	57.827400	+	.	1
2L	MOCCA	Prediction	12421800	12425000	71.923203	+	.	1
2L	MOCCA	Prediction	12431000	12437800	92.384697	+	.	1
2L	MOCCA	Prediction	12438200	12442900	57.479000	+	.	1
2L	MOCCA	Prediction	12443100	12447700	61.659199	+	.	1
2L	MOCCA	Prediction	12454400	12472700	94.290604	+	.	1
2L	MOCCA	Prediction	12473400	12516600	175.768997	+	.	1
2L	MOCCA	Prediction	12518100	12536200	166.341995	+	.	1
2L	MOCCA	Prediction	12537600	12551300	214.623993	+	.	1
2L	MOCCA	Prediction	12552700	12560000	64.951500	+	.	1
2L	MOCCA	Prediction	12562400	12590200	99.317001	+	.	1
2L	MOCCA	Prediction	12605400	12613900	78.391296	+	.	1
2L	MOCCA	Prediction	12615100	12621600	189.681000	+	.	1
2L	MOCCA	Prediction	12631800	12637400	57.942101	+	.	1
2L	MOCCA	Prediction	12641200	12646100	66.989403	+	.	1
2L	MOCCA	Prediction	12651000	12662600	182.179001	+	.	1
2L	MOCCA	Prediction	12675500	12681500	134.255997	+	.	1
2L	MOCCA	Prediction	12684700	12691400	90.332199	+	.	1
2L	MOCCA	Prediction	12717400	12722300	51.481201	+	.	1
2L	MOCCA	Prediction	12726900	12730000	51.060902	+	.	1
2L	MOCCA	Prediction	12742600	12751100	68.805397	+	.	1
2L	MOCCA	Prediction	12751600	12757600	98.239601	+	.	1
2L	MOCCA	Prediction	12760900	12775600	145.891998	+	.	1
2L	MOCCA	Prediction	12777000	12792100	64.381599	+	.	1
2L	MOCCA	Prediction	12792900	12799500	135.466003	+	.	1
2L	MOCCA	Prediction	12802300	12806000	64.889099	+	.	1
2L	MOCCA	Prediction	12807700	12830700	148.671005	+	.	1
2L	MOCCA	Prediction	12831800	12838100	129.115997	+	.	1
2L	MOCCA	Prediction	12840800	12867600	163.151993	+	.	1
2L	MOCCA	Prediction	12870800	12914500	166.891006	+	.	1
2L	MOCCA	Prediction	12931200	12953500	106.342003	+	.	1
2L	MOCCA	Prediction	12956500	12977600	159.195999	+	.	1
2L	MOCCA	Prediction	12979600	12990300	148.722000	+	.	1
2L	MOCCA	Prediction	12991000	13001700	135.778000	+	.	1
2L	MOCCA	Prediction	13019600	13024900	69.013901	+	.	1
2L	MOCCA	Prediction	13029700	13062500	180.755005	+	.	1
2L	MOCCA	Prediction	13065500	13084100	102.389999	+	.	1
2L	MOCCA	Prediction	13084500	13089000	59.978100	+	.	1
2L	MOCCA	Prediction	13093700	13106900	102.961998	+	.	1
2L	MOCCA	Prediction	13109600	13114500	60.414200	+	.	1
2L	MOCCA	Prediction	13118100	13123600	58.676201	+	.	1
2L	MOCCA	Prediction	13127200	13131800	53.407299	+	.	1
2L	MOCCA	Prediction	13147800	13150800	50.559299	+	.	1
2L	MOCCA	Prediction	13151300	13161300	89.527496	+	.	1
2L	MOCCA	Prediction	13162900	13172200	71.181702	+	.	1
2L	MOCCA	Prediction	13188600	13194300	62.183701	+	.	1
2L	MOCCA	Prediction	13202700	13205700	48.679600	+	.	1
2L	MOCCA	Prediction	13210200	13213200	49.509399	+	.	1
2L	MOCCA	Prediction	13243700	13250500	96.112999	+	.	1
2L	MOCCA	Prediction	13257800	13265400	76.995399	+	.	1
2L	MOCCA	Prediction	13281000	13285400	64.380898	+	.	1
2L	MOCCA	Prediction	13289100	13299800	74.711403	+	.	1
2L	MOCCA	Prediction	13300400	13305500	72.733200	+	.	1
2L	MOCCA	Prediction	13308700	13317100	80.598900	+	.	1
2L	MOCCA	Prediction	13317400	13327300	177.856995	+	.	1
2L	MOCCA	Prediction	13328100	13347200	97.517601	+	.	1
2L	MOCCA	Prediction	13357200	13360200	48.780998	+	.	1
2L	MOCCA	Prediction	13362400	13365400	52.554199	+	.	1
2L	MOCCA	Prediction	13373700	13377000	55.264400	+	.	1
2L	MOCCA	Prediction	13415000	13436300	91.460701	+	.	1
2L	MOCCA	Prediction	13442100	13445100	51.042099	+	.	1
2L	MOCCA	Prediction	13449000	13498100	177.244003	+	.	1
2L	MOCCA	Prediction	13498600	13505500	86.060097	+	.	1
2L	MOCCA	Prediction	13508300	13522100	138.358002	+	.	1
2L	MOCCA	Prediction	13524000	13528800	59.923599	+	.	1
2L	MOCCA	Prediction	13530400	13535900	72.397400	+	.	1
2L	MOCCA	Prediction	13546000	13553700	186.203003	+	.	1
2L	MOCCA	Prediction	13554200	13562800	61.456299	+	.	1
2L	MOCCA	Prediction	13566500	13574700	62.125999	+	.	1
2L	MOCCA	Prediction	13578300	13588400	91.064903	+	.	1
2L	MOCCA	Prediction	13591300	13597200	81.500900	+	.	1
2L	MOCCA	Prediction	13600300	13607700	100.601997	+	.	1
2L	MOCCA	Prediction	13610100	13621200	72.293098	+	.	1
2L	MOCCA	Prediction	13623200	13630100	87.058502	+	.	1
2L	MOCCA	Prediction	13630800	13636500	66.376900	+	.	1
2L	MOCCA	Prediction	13640300	13653000	116.859001	+	.	1
2L	MOCCA	Prediction	13653700	13662100	118.924004	+	.	1
2L	MOCCA	Prediction	13663200	13669000	88.869904	+	.	1
2L	MOCCA	Prediction	13669800	13677500	113.622002	+	.	1
2L	MOCCA	Prediction	13681900	13691600	75.753899	+	.	1
2L	MOCCA	Prediction	13693100	13700000	83.100098	+	.	1
2L	MOCCA	Prediction	13701800	13707700	66.530502	+	.	1
2L	MOCCA	Prediction	13711200	13734800	119.789001	+	.	1
2L	MOCCA	Prediction	13736100	13743400	100.819000	+	.	1
2L	MOCCA	Prediction	13744700	13751600	112.109001	+	.	1
2L	MOCCA	Prediction	13755400	13771400	91.838600	+	.	1
2L	MOCCA	Prediction	13774100	13782900	99.408600	+	.	1
2L	MOCCA	Prediction	13787400	13792900	61.358200	+	.	1
2L	MOCCA	Prediction	13798500	13801900	50.638302	+	.	1
2L	MOCCA	Prediction	13818200	13823200	68.060600	+	.	1
2L	MOCCA	Prediction	13833000	13840900	82.443802	+	.	1
2L	MOCCA	Prediction	13858400	13863300	62.055599	+	.	1
2L	MOCCA	Prediction	13866100	13875900	68.338402	+	.	1
2L	MOCCA	Prediction	13878600	13884300	72.224998	+	.	1
2L	MOCCA	Prediction	13891700	13900800	82.785400	+	.	1
2L	MOCCA	Prediction	13903300	13907000	55.922699	+	.	1
2L	MOCCA	Prediction	13918500	13924200	82.435600	+	.	1
2L	MOCCA	Prediction	13927700	13945300	89.246101	+	.	1
2L	MOCCA	Prediction	13947500	13956500	64.375900	+	.	1
2L	MOCCA	Prediction	13971400	13977700	64.869797	+	.	1
2L	MOCCA	Prediction	13987900	13990900	55.590900	+	.	1
2L	MOCCA	Prediction	13991300	14004100	104.728996	+	.	1
2L	MOCCA	Prediction	14019100	14028200	140.641006	+	.	1
2L	MOCCA	Prediction	14032600	14103500	179.427002	+	.	1
2L	MOCCA	Prediction	14109700	14145200	288.527008	+	.	1
2L	MOCCA	Prediction	14146000	14163500	114.762001	+	.	1
2L	MOCCA	Prediction	14170000	14174100	58.211300	+	.	1
2L	MOCCA	Prediction	14190400	14196300	92.649498	+	.	1
2L	MOCCA	Prediction	14201400	14207000	65.311096	+	.	1
2L	MOCCA	Prediction	14210800	14214900	52.722401	+	.	1
2L	MOCCA	Prediction	14217300	14228700	78.084602	+	.	1
2L	MOCCA	Prediction	14229900	14235900	88.179497	+	.	1
2L	MOCCA	Prediction	14240500	14247300	66.510803	+	.	1
2L	MOCCA	Prediction	14249600	14260200	63.966099	+	.	1
2L	MOCCA	Prediction	14265400	14276400	67.333397	+	.	1
2L	MOCCA	Prediction	14279700	14285300	62.781898	+	.	1
2L	MOCCA	Prediction	14288800	14292300	53.127399	+	.	1
2L	MOCCA	Prediction	14293800	14297000	53.463402	+	.	1
2L	MOCCA	Prediction	14299200	14318300	82.307404	+	.	1
2L	MOCCA	Prediction	14332200	14338100	83.333702	+	.	1
2L	MOCCA	Prediction	14339800	14343000	57.485001	+	.	1
2L	MOCCA	Prediction	14348500	14351900	58.850601	+	.	1
2L	MOCCA	Prediction	14364600	14401000	144.529999	+	.	1
2L	MOCCA	Prediction	14401900	14424500	181.910995	+	.	1
2L	MOCCA	Prediction	14431800	14436200	49.571701	+	.	1
2L	MOCCA	Prediction	14439500	14451100	92.356697	+	.	1
2L	MOCCA	Prediction	14451900	14476800	117.626999	+	.	1
2L	MOCCA	Prediction	14478900	14484100	77.453400	+	.	1
2L	MOCCA	Prediction	14487400	14497700	145.244995	+	.	1
2L	MOCCA	Prediction	14499900	14502900	50.056801	+	.	1
2L	MOCCA	Prediction	14505800	14514700	109.537003	+	.	1
2L	MOCCA	Prediction	14520500	14532900	87.189400	+	.	1
2L	MOCCA	Prediction	14533500	14536900	51.641701	+	.	1
2L	MOCCA	Prediction	14540100	14549300	74.691498	+	.	1
2L	MOCCA	Prediction	14549900	14576400	78.248299	+	.	1
2L	MOCCA	Prediction	14576700	14584100	128.337997	+	.	1
2L	MOCCA	Prediction	14587800	14593800	87.482903	+	.	1
2L	MOCCA	Prediction	14611400	14616500	69.330200	+	.	1
2L	MOCCA	Prediction	14622600	14630100	65.622498	+	.	1
2L	MOCCA	Prediction	14633500	14642000	76.390198	+	.	1
2L	MOCCA	Prediction	14647900	14652300	57.494400	+	.	1
2L	MOCCA	Prediction	14653600	14656600	50.315300	+	.	1
2L	MOCCA	Prediction	14657000	14663100	61.704800	+	.	1
2L	MOCCA	Prediction	14667200	14671300	59.041801	+	.	1
2L	MOCCA	Prediction	14671700	14692600	125.492996	+	.	1
2L	MOCCA	Prediction	14692900	14700200	74.387199	+	.	1
2L	MOCCA	Prediction	14717100	14727000	73.965500	+	.	1
2L	MOCCA	Prediction	14743500	14751500	101.439003	+	.	1
2L	MOCCA	Prediction	14756600	14761800	62.266300	+	.	1
2L	MOCCA	Prediction	14765900	14773700	116.206001	+	.	1
2L	MOCCA	Prediction	14774400	14779100	64.861000	+	.	1
2L	MOCCA	Prediction	14784800	14795400	77.247902	+	.	1
2L	MOCCA	Prediction	14801900	14830100	91.930496	+	.	1
2L	MOCCA	Prediction	14836300	14844100	67.438797	+	.	1
2L	MOCCA	Prediction	14846700	14852500	74.013496	+	.	1
2L	MOCCA	Prediction	14856600	14870700	69.894203	+	.	1
2L	MOCCA	Prediction	14871800	14878400	75.856400	+	.	1
2L	MOCCA	Prediction	14890500	14909600	93.700897	+	.	1
2L	MOCCA	Prediction	14911600	14918200	64.861000	+	.	1
2L	MOCCA	Prediction	14920500	14923800	51.847198	+	.	1
2L	MOCCA	Prediction	14930000	14962200	96.745399	+	.	1
2L	MOCCA	Prediction	14968900	14988700	92.886902	+	.	1
2L	MOCCA	Prediction	14992700	14999600	137.246002	+	.	1
2L	MOCCA	Prediction	15010600	15023000	175.906006	+	.	1
2L	MOCCA	Prediction	15031100	15037000	87.940300	+	.	1
2L	MOCCA	Prediction	15052700	15060100	132.119995	+	.	1
2L	MOCCA	Prediction	15060600	15066100	75.271400	+	.	1
2L	MOCCA	Prediction	15075900	15084100	78.486298	+	.	1
2L	MOCCA	Prediction	15087700	15091600	64.608200	+	.	1
2L	MOCCA	Prediction	15092300	15112200	96.323898	+	.	1
2L	MOCCA	Prediction	15116500	15165700	139.350998	+	.	1
2L	MOCCA	Prediction	15167600	15177200	84.926300	+	.	1
2L	MOCCA	Prediction	15184900	15191100	120.971001	+	.	1
2L	MOCCA	Prediction	15194200	15199200	52.126301	+	.	1
2L	MOCCA	Prediction	15204800	15241200	108.142998	+	.	1
2L	MOCCA	Prediction	15243200	15250000	75.221001	+	.	1
2L	MOCCA	Prediction	15251100	15256800	92.684502	+	.	1
2L	MOCCA	Prediction	15262900	15267700	61.891102	+	.	1
2L	MOCCA	Prediction	15268900	15274300	75.973999	+	.	1
2L	MOCCA	Prediction	15279600	15285100	60.070499	+	.	1
2L	MOCCA	Prediction	15300400	15304000	57.089901	+	.	1
2L	MOCCA	Prediction	15304900	15315400	82.870201	+	.	1
2L	MOCCA	Prediction	15317600	15324900	68.147797	+	.	1
2L	MOCCA	Prediction	15330800	15336500	81.345497	+	.	1
2L	MOCCA	Prediction	15336800	15342700	101.153999	+	.	1
2L	MOCCA	Prediction	15354200	15357900	53.112598	+	.	1
2L	MOCCA	Prediction	15366500	15369600	52.598801	+	.	1
2L	MOCCA	Prediction	15379500	15382700	53.711201	+	.	1
2L	MOCCA	Prediction	15391300	15397400	97.334702	+	.	1
2L	MOCCA	Prediction	15404700	15409500	62.369099	+	.	1
2L	MOCCA	Prediction	15418000	15428800	68.832603	+	.	1
2L	MOCCA	Prediction	15443300	15456200	84.121201	+	.	1
2L	MOCCA	Prediction	15456600	15459600	51.624001	+	.	1
2L	MOCCA	Prediction	15464300	15470200	62.963200	+	.	1
2L	MOCCA	Prediction	15475500	15481400	98.832397	+	.	1
2L	MOCCA	Prediction	15483300	15488800	69.732597	+	.	1
2L	MOCCA	Prediction	15489200	15502600	105.120003	+	.	1
2L	MOCCA	Prediction	15503100	15512900	85.135803	+	.	1
2L	MOCCA	Prediction	15513800	15519700	70.435303	+	.	1
2L	MOCCA	Prediction	15520300	15547500	89.927498	+	.	1
2L	MOCCA	Prediction	15549900	15559900	96.237297	+	.	1
2L	MOCCA	Prediction	15561000	15580100	109.042000	+	.	1
2L	MOCCA	Prediction	15585600	15599800	94.513702	+	.	1
2L	MOCCA	Prediction	15600500	15604400	52.066799	+	.	1
2L	MOCCA	Prediction	15605200	15612000	114.289001	+	.	1
2L	MOCCA	Prediction	15619000	15628300	66.293198	+	.	1
2L	MOCCA	Prediction	15631900	15637800	64.760597	+	.	1
2L	MOCCA	Prediction	15639700	15648900	76.872704	+	.	1
2L	MOCCA	Prediction	15651500	15729900	145.712997	+	.	1
2L	MOCCA	Prediction	15742800	15752100	128.792999	+	.	1
2L	MOCCA	Prediction	15759400	15769100	85.355103	+	.	1
2L	MOCCA	Prediction	15771000	15781300	113.135002	+	.	1
2L	MOCCA	Prediction	15782300	15787700	68.667099	+	.	1
2L	MOCCA	Prediction	15788600	15807500	129.121994	+	.	1
2L	MOCCA	Prediction	15816100	15825400	77.455597	+	.	1
2L	MOCCA	Prediction	15826400	15834800	64.444801	+	.	1
2L	MOCCA	Prediction	15836900	15844200	93.980301	+	.	1
2L	MOCCA	Prediction	15845300	15853600	82.413498	+	.	1
2L	MOCCA	Prediction	15856800	15862900	52.526100	+	.	1
2L	MOCCA	Prediction	15864800	15878100	78.419701	+	.	1
2L	MOCCA	Prediction	15892700	15896200	52.122101	+	.	1
2L	MOCCA	Prediction	15907200	15916800	81.331596	+	.	1
2L	MOCCA	Prediction	15918200	15921200	51.400799	+	.	1
2L	MOCCA	Prediction	15928800	15937600	68.802498	+	.	1
2L	MOCCA	Prediction	15949300	15969100	93.356300	+	.	1
2L	MOCCA	Prediction	15970900	15978800	101.453003	+	.	1
2L	MOCCA	Prediction	15987600	16004100	88.833199	+	.	1
2L	MOCCA	Prediction	16006800	16030200	104.990997	+	.	1
2L	MOCCA	Prediction	16030600	16038200	68.514603	+	.	1
2L	MOCCA	Prediction	16038700	16045800	72.155998	+	.	1
2L	MOCCA	Prediction	16047200	16064900	103.827003	+	.	1
2L	MOCCA	Prediction	16065400	16082100	123.342003	+	.	1
2L	MOCCA	Prediction	16083800	16091300	85.655800	+	.	1
2L	MOCCA	Prediction	16110300	16117600	78.820297	+	.	1
2L	MOCCA	Prediction	16118600	16126500	82.707298	+	.	1
2L	MOCCA	Prediction	16129800	16160700	97.355400	+	.	1
2L	MOCCA	Prediction	16161200	16168400	84.781197	+	.	1
2L	MOCCA	Prediction	16176500	16184200	89.877098	+	.	1
2L	MOCCA	Prediction	16184900	16192500	78.232002	+	.	1
2L	MOCCA	Prediction	16192800	16210200	125.274002	+	.	1
2L	MOCCA	Prediction	16215600	16224400	84.574997	+	.	1
2L	MOCCA	Prediction	16228400	16234200	75.875298	+	.	1
2L	MOCCA	Prediction	16239000	16260300	92.743797	+	.	1
2L	MOCCA	Prediction	16265300	16290400	223.414001	+	.	1
2L	MOCCA	Prediction	16295800	16302600	92.583298	+	.	1
2L	MOCCA	Prediction	16304400	16310200	64.192703	+	.	1
2L	MOCCA	Prediction	16313000	16318900	70.299500	+	.	1
2L	MOCCA	Prediction	16320600	16326500	69.459198	+	.	1
2L	MOCCA	Prediction	16348300	16355100	107.956001	+	.	1
2L	MOCCA	Prediction	16355700	16364100	78.608803	+	.	1
2L	MOCCA	Prediction	16364400	16367400	50.347801	+	.	1
2L	MOCCA	Prediction	16367900	16381000	110.231003	+	.	1
2L	MOCCA	Prediction	16381200	16386700	62.846100	+	.	1
2L	MOCCA	Prediction	16387900	16392300	61.884201	+	.	1
2L	MOCCA	Prediction	16393000	16403000	76.798103	+	.	1
2L	MOCCA	Prediction	16407900	16415400	71.717102	+	.	1
2L	MOCCA	Prediction	16417300	16445900	131.399994	+	.	1
2L	MOCCA	Prediction	16446300	16449800	54.819698	+	.	1
2L	MOCCA	Prediction	16456000	16460700	55.714199	+	.	1
2L	MOCCA	Prediction	16466100	16472700	67.965103	+	.	1
2L	MOCCA	Prediction	16472900	16476800	57.892200	+	.	1
2L	MOCCA	Prediction	16477500	16512200	162.641006	+	.	1
2L	MOCCA	Prediction	16515900	16608100	151.807999	+	.	1
2L	MOCCA	Prediction	16608500	16625200	121.981003	+	.	1
2L	MOCCA	Prediction	16627900	16657300	111.848000	+	.	1
2L	MOCCA	Prediction	16661400	16666900	65.931702	+	.	1
2L	MOCCA	Prediction	16668100	16679100	110.514999	+	.	1
2L	MOCCA	Prediction	16682700	16696600	169.591003	+	.	1
2L	MOCCA	Prediction	16699600	16706700	77.104500	+	.	1
2L	MOCCA	Prediction	16711000	16721800	121.643997	+	.	1
2L	MOCCA	Prediction	16722800	16729000	91.765800	+	.	1
2L	MOCCA	Prediction	16742500	16757400	98.122498	+	.	1
2L	MOCCA	Prediction	16758600	16790600	212.757996	+	.	1
2L	MOCCA	Prediction	16803900	16811500	61.710499	+	.	1
2L	MOCCA	Prediction	16814500	16821400	58.090401	+	.	1
2L	MOCCA	Prediction	16836500	16843700	79.696404	+	.	1
2L	MOCCA	Prediction	16846100	16849100	48.567101	+	.	1
2L	MOCCA	Prediction	16850500	16854500	54.306301	+	.	1
2L	MOCCA	Prediction	16855800	16865000	102.212997	+	.	1
2L	MOCCA	Prediction	16871600	16878700	64.225800	+	.	1
2L	MOCCA	Prediction	16885800	16891700	65.617302	+	.	1
2L	MOCCA	Prediction	16915600	16922000	65.731003	+	.	1
2L	MOCCA	Prediction	16924000	16958800	106.739998	+	.	1
2L	MOCCA	Prediction	16963400	16977900	111.662003	+	.	1
2L	MOCCA	Prediction	16980500	16989700	171.442001	+	.	1
2L	MOCCA	Prediction	16990900	16996100	58.039398	+	.	1
2L	MOCCA	Prediction	17004400	17023600	104.180000	+	.	1
2L	MOCCA	Prediction	17035500	17039500	56.880402	+	.	1
2L	MOCCA	Prediction	17042300	17062100	97.293999	+	.	1
2L	MOCCA	Prediction	17065600	17085200	136.201004	+	.	1
2L	MOCCA	Prediction	17088500	17109000	116.383003	+	.	1
2L	MOCCA	Prediction	17115300	17119900	52.472401	+	.	1
2L	MOCCA	Prediction	17128300	17144600	80.121597	+	.	1
2L	MOCCA	Prediction	17147700	17153100	64.921204	+	.	1
2L	MOCCA	Prediction	17153400	17156500	57.654701	+	.	1
2L	MOCCA	Prediction	17165700	17169500	54.635399	+	.	1
2L	MOCCA	Prediction	17185200	17192200	94.479897	+	.	1
2L	MOCCA	Prediction	17195000	17205100	90.869400	+	.	1
2L	MOCCA	Prediction	17206700	17221400	119.650002	+	.	1
2L	MOCCA	Prediction	17223900	17240000	81.076897	+	.	1
2L	MOCCA	Prediction	17242200	17263600	98.225304	+	.	1
2L	MOCCA	Prediction	17265000	17273800	79.384804	+	.	1
2L	MOCCA	Prediction	17276100	17302400	118.362999	+	.	1
2L	MOCCA	Prediction	17309200	17317500	75.518204	+	.	1
2L	MOCCA	Prediction	17317700	17373400	150.891006	+	.	1
2L	MOCCA	Prediction	17376000	17405200	97.456497	+	.	1
2L	MOCCA	Prediction	17418800	17434700	120.281998	+	.	1
2L	MOCCA	Prediction	17442900	17453300	105.035004	+	.	1
2L	MOCCA	Prediction	17457400	17462600	68.768898	+	.	1
2L	MOCCA	Prediction	17464400	17475600	115.413002	+	.	1
2L	MOCCA	Prediction	17489300	17495700	64.142799	+	.	1
2L	MOCCA	Prediction	17533200	17547800	96.872101	+	.	1
2L	MOCCA	Prediction	17548900	17554300	69.976501	+	.	1
2L	MOCCA	Prediction	17554500	17570300	163.699997	+	.	1
2L	MOCCA	Prediction	17570500	17580400	157.666000	+	.	1
2L	MOCCA	Prediction	17586400	17596300	80.965599	+	.	1
2L	MOCCA	Prediction	17610900	17619200	83.916702	+	.	1
2L	MOCCA	Prediction	17619400	17626800	87.718300	+	.	1
2L	MOCCA	Prediction	17628400	17643600	111.445000	+	.	1
2L	MOCCA	Prediction	17644200	17656900	103.031998	+	.	1
2L	MOCCA	Prediction	17663400	17670200	76.476997	+	.	1
2L	MOCCA	Prediction	17671800	17689800	76.486099	+	.	1
2L	MOCCA	Prediction	17690800	17701300	103.285004	+	.	1
2L	MOCCA	Prediction	17708900	17717400	77.454201	+	.	1
2L	MOCCA	Prediction	17718400	17724000	61.372898	+	.	1
2L	MOCCA	Prediction	17725300	17734800	98.967003	+	.	1
2L	MOCCA	Prediction	17743300	17773200	179.207993	+	.	1
2L	MOCCA	Prediction	17775100	17787400	73.892998	+	.	1
2L	MOCCA	Prediction	17792800	17797000	49.236599	+	.	1
2L	MOCCA	Prediction	17798100	17803300	73.466301	+	.	1
2L	MOCCA	Prediction	17804500	17810100	58.459702	+	.	1
2L	MOCCA	Prediction	17811700	17826700	121.668999	+	.	1
2L	MOCCA	Prediction	17827700	17835600	73.963600	+	.	1
2L	MOCCA	Prediction	17840100	17855900	86.141403	+	.	1
2L	MOCCA	Prediction	17859100	17868100	93.527702	+	.	1
2L	MOCCA	Prediction	17871800	17887800	106.611000	+	.	1
2L	MOCCA	Prediction	17889900	17896100	69.416199	+	.	1
2L	MOCCA	Prediction	17897900	17909100	101.336998	+	.	1
2L	MOCCA	Prediction	17911400	17931400	78.943901	+	.	1
2L	MOCCA	Prediction	17933500	17946500	74.927597	+	.	1
2L	MOCCA	Prediction	17949200	17961700	98.578903	+	.	1
2L	MOCCA	Prediction	17970600	17977400	83.407600	+	.	1
2L	MOCCA	Prediction	17986400	17994600	71.350998	+	.	1
2L	MOCCA	Prediction	18007300	18023900	92.394203	+	.	1
2L	MOCCA	Prediction	18025200	18031100	83.967003	+	.	1
2L	MOCCA	Prediction	18038900	18055800	90.302597	+	.	1
2L	MOCCA	Prediction	18065800	18069300	56.115501	+	.	1
2L	MOCCA	Prediction	18072400	18077200	72.645599	+	.	1
2L	MOCCA	Prediction	18085400	18090200	65.288902	+	.	1
2L	MOCCA	Prediction	18092300	18096800	72.400703	+	.	1
2L	MOCCA	Prediction	18103000	18111100	67.869698	+	.	1
2L	MOCCA	Prediction	18112700	18120800	68.122704	+	.	1
2L	MOCCA	Prediction	18136100	18141000	57.761799	+	.	1
2L	MOCCA	Prediction	18147000	18154600	85.470200	+	.	1
2L	MOCCA	Prediction	18157900	18170200	120.025002	+	.	1
2L	MOCCA	Prediction	18170700	18175900	58.937901	+	.	1
2L	MOCCA	Prediction	18176500	18182400	94.864799	+	.	1
2L	MOCCA	Prediction	18183100	18186300	54.207500	+	.	1
2L	MOCCA	Prediction	18189700	18193400	55.755699	+	.	1
2L	MOCCA	Prediction	18193900	18199100	62.339699	+	.	1
2L	MOCCA	Prediction	18205400	18208500	60.388500	+	.	1
2L	MOCCA	Prediction	18210300	18238000	123.185997	+	.	1
2L	MOCCA	Prediction	18249300	18260100	100.327003	+	.	1
2L	MOCCA	Prediction	18261900	18279600	99.035103	+	.	1
2L	MOCCA	Prediction	18280600	18284800	52.625702	+	.	1
2L	MOCCA	Prediction	18291000	18295000	56.266998	+	.	1
2L	MOCCA	Prediction	18297000	18311800	69.966904	+	.	1
2L	MOCCA	Prediction	18312300	18323400	89.622398	+	.	1
2L	MOCCA	Prediction	18324100	18346400	82.516403	+	.	1
2L	MOCCA	Prediction	18347200	18354500	69.661003	+	.	1
2L	MOCCA	Prediction	18358900	18365700	101.444000	+	.	1
2L	MOCCA	Prediction	18366400	18371800	67.340500	+	.	1
2L	MOCCA	Prediction	18373300	18377400	54.686699	+	.	1
2L	MOCCA	Prediction	18379700	18382800	55.005402	+	.	1
2L	MOCCA	Prediction	18383200	18400500	128.085007	+	.	1
2L	MOCCA	Prediction	18400700	18410000	69.355400	+	.	1
2L	MOCCA	Prediction	18412700	18419700	103.750999	+	.	1
2L	MOCCA	Prediction	18420600	18431000	88.908600	+	.	1
2L	MOCCA	Prediction	18433300	18447500	80.523598	+	.	1
2L	MOCCA	Prediction	18453100	18474100	132.865997	+	.	1
2L	MOCCA	Prediction	18482500	18488200	56.652802	+	.	1
2L	MOCCA	Prediction	18499000	18502000	49.288502	+	.	1
2L	MOCCA	Prediction	18507900	18512900	64.019600	+	.	1
2L	MOCCA	Prediction	18515000	18521200	83.294800	+	.	1
2L	MOCCA	Prediction	18531700	18534800	48.782501	+	.	1
2L	MOCCA	Prediction	18541600	18550600	111.676003	+	.	1
2L	MOCCA	Prediction	18551700	18558400	70.322403	+	.	1
2L	MOCCA	Prediction	18560000	18566300	120.945000	+	.	1
2L	MOCCA	Prediction	18568700	18573900	62.629101	+	.	1
2L	MOCCA	Prediction	18574400	18577400	48.422501	+	.	1
2L	MOCCA	Prediction	18581800	18587700	119.712997	+	.	1
2L	MOCCA	Prediction	18592700	18597300	53.262199	+	.	1
2L	MOCCA	Prediction	18604100	18610000	55.017399	+	.	1
2L	MOCCA	Prediction	18614700	18632300	107.230003	+	.	1
2L	MOCCA	Prediction	18645800	18651600	82.163399	+	.	1
2L	MOCCA	Prediction	18657000	18665400	81.110703	+	.	1
2L	MOCCA	Prediction	18667800	18672700	65.567101	+	.	1
2L	MOCCA	Prediction	18683700	18686700	49.778400	+	.	1
2L	MOCCA	Prediction	18693300	18696700	58.855598	+	.	1
2L	MOCCA	Prediction	18717800	18722900	53.626301	+	.	1
2L	MOCCA	Prediction	18723700	18731700	80.167099	+	.	1
2L	MOCCA	Prediction	18733200	18738700	71.744102	+	.	1
2L	MOCCA	Prediction	18740700	18758000	88.275803	+	.	1
2L	MOCCA	Prediction	18760500	18763700	54.086300	+	.	1
2L	MOCCA	Prediction	18768900	18786900	198.054993	+	.	1
2L	MOCCA	Prediction	18790100	18799600	178.695999	+	.	1
2L	MOCCA	Prediction	18799800	18809000	79.827499	+	.	1
2L	MOCCA	Prediction	18817400	18820400	49.381901	+	.	1
2L	MOCCA	Prediction	18842200	18855900	167.639008	+	.	1
2L	MOCCA	Prediction	18862800	18899400	181.145996	+	.	1
2L	MOCCA	Prediction	18900300	18906300	114.781998	+	.	1
2L	MOCCA	Prediction	18906600	18926400	149.274994	+	.	1
2L	MOCCA	Prediction	18932000	18938800	104.384003	+	.	1
2L	MOCCA	Prediction	18942500	18947600	60.731300	+	.	1
2L	MOCCA	Prediction	18948000	18953100	54.693401	+	.	1
2L	MOCCA	Prediction	18955300	18958400	53.382500	+	.	1
2L	MOCCA	Prediction	18965500	18970700	84.398399	+	.	1
2L	MOCCA	Prediction	18986400	18989400	49.869900	+	.	1
2L	MOCCA	Prediction	18995000	18999000	55.541801	+	.	1
2L	MOCCA	Prediction	19013200	19030100	90.435699	+	.	1
2L	MOCCA	Prediction	19036300	19039300	56.411400	+	.	1
2L	MOCCA	Prediction	19055800	19060800	64.599098	+	.	1
2L	MOCCA	Prediction	19074100	19078600	57.641399	+	.	1
2L	MOCCA	Prediction	19080800	19086900	113.237000	+	.	1
2L	MOCCA	Prediction	19090100	19097300	74.972504	+	.	1
2L	MOCCA	Prediction	19100600	19104700	65.869400	+	.	1
2L	MOCCA	Prediction	19105100	19111000	91.733101	+	.	1
2L	MOCCA	Prediction	19132500	19163100	147.408997	+	.	1
2L	MOCCA	Prediction	19163300	19168300	61.225201	+	.	1
2L	MOCCA	Prediction	19169600	19181800	108.418999	+	.	1
2L	MOCCA	Prediction	19187400	19200000	101.017998	+	.	1
2L	MOCCA	Prediction	19202300	19206000	55.704800	+	.	1
2L	MOCCA	Prediction	19207700	19215900	59.558899	+	.	1
2L	MOCCA	Prediction	19221700	19226100	61.132401	+	.	1
2L	MOCCA	Prediction	19226900	19234300	99.995796	+	.	1
2L	MOCCA	Prediction	19234900	19254400	107.460999	+	.	1
2L	MOCCA	Prediction	19260700	19268800	97.967201	+	.	1
2L	MOCCA	Prediction	19271600	19276000	52.926601	+	.	1
2L	MOCCA	Prediction	19276900	19284800	91.628700	+	.	1
2L	MOCCA	Prediction	19286800	19291800	64.188797	+	.	1
2L	MOCCA	Prediction	19293000	19296400	60.937000	+	.	1
2L	MOCCA	Prediction	19311000	19329800	75.750397	+	.	1
2L	MOCCA	Prediction	19330100	19338300	70.170403	+	.	1
2L	MOCCA	Prediction	19342600	19357700	86.888000	+	.	1
2L	MOCCA	Prediction	19359700	19369400	141.259003	+	.	1
2L	MOCCA	Prediction	19387600	19392200	55.308102	+	.	1
2L	MOCCA	Prediction	19395100	19401000	118.719002	+	.	1
2L	MOCCA	Prediction	19411400	19417800	89.779800	+	.	1
2L	MOCCA	Prediction	19423300	19429100	78.554497	+	.	1
2L	MOCCA	Prediction	19438800	19444600	66.935303	+	.	1
2L	MOCCA	Prediction	19459300	19482800	116.649002	+	.	1
2L	MOCCA	Prediction	19515600	19520600	69.649300	+	.	1
2L	MOCCA	Prediction	19546600	19552500	82.505798	+	.	1
2L	MOCCA	Prediction	19567800	19579900	160.078995	+	.	1
2L	MOCCA	Prediction	19584500	19590400	90.149101	+	.	1
2L	MOCCA	Prediction	19591400	19597200	110.856003	+	.	1
2L	MOCCA	Prediction	19599200	19621600	141.886002	+	.	1
2L	MOCCA	Prediction	19621800	19635100	165.516998	+	.	1
2L	MOCCA	Prediction	19636600	19644500	66.070198	+	.	1
2L	MOCCA	Prediction	19645100	19656400	104.746002	+	.	1
2L	MOCCA	Prediction	19661000	19669400	62.702900	+	.	1
2L	MOCCA	Prediction	19677900	19705200	125.098999	+	.	1
2L	MOCCA	Prediction	19708800	19725300	103.459000	+	.	1
2L	MOCCA	Prediction	19734600	19742200	64.220802	+	.	1
2L	MOCCA	Prediction	19754200	19757300	48.890301	+	.	1
2L	MOCCA	Prediction	19773800	19779700	74.228600	+	.	1
2L	MOCCA	Prediction	19787500	19799600	134.477997	+	.	1
2L	MOCCA	Prediction	19801300	19807500	73.641403	+	.	1
2L	MOCCA	Prediction	19811900	19848000	106.152000	+	.	1
2L	MOCCA	Prediction	19848200	19853000	73.120003	+	.	1
2L	MOCCA	Prediction	19857400	19861200	66.484802	+	.	1
2L	MOCCA	Prediction	19874300	19885100	79.597900	+	.	1
2L	MOCCA	Prediction	19885500	19891000	72.097801	+	.	1
2L	MOCCA	Prediction	19916800	19920100	56.803200	+	.	1
2L	MOCCA	Prediction	19921200	19925100	56.524399	+	.	1
2L	MOCCA	Prediction	19932400	19936500	64.537804	+	.	1
2L	MOCCA	Prediction	19962200	19965400	53.767200	+	.	1
2L	MOCCA	Prediction	19966000	19970900	57.051498	+	.	1
2L	MOCCA	Prediction	19975900	19979100	56.326599	+	.	1
2L	MOCCA	Prediction	19983000	19996500	91.116997	+	.	1
2L	MOCCA	Prediction	20011100	20014100	49.070099	+	.	1
2L	MOCCA	Prediction	20016000	20019000	49.653301	+	.	1
2L	MOCCA	Prediction	20022200	20029800	60.905201	+	.	1
2L	MOCCA	Prediction	20032000	20037700	59.284599	+	.	1
2L	MOCCA	Prediction	20038700	20043100	65.780602	+	.	1
2L	MOCCA	Prediction	20048600	20060500	109.273003	+	.	1
2L	MOCCA	Prediction	20080400	20087800	127.693001	+	.	1
2L	MOCCA	Prediction	20095000	20100900	83.800499	+	.	1
2L	MOCCA	Prediction	20101600	20106500	62.466400	+	.	1
2L	MOCCA	Prediction	20111800	20121400	115.571999	+	.	1
2L	MOCCA	Prediction	20122900	20133700	67.931999	+	.	1
2L	MOCCA	Prediction	20134500	20147500	102.077003	+	.	1
2L	MOCCA	Prediction	20147800	20150900	52.063400	+	.	1
2L	MOCCA	Prediction	20153000	20178100	89.263100	+	.	1
2L	MOCCA	Prediction	20197600	20207200	84.289101	+	.	1
2L	MOCCA	Prediction	20208800	20215900	70.448502	+	.	1
2L	MOCCA	Prediction	20218500	20295500	137.964996	+	.	1
2L	MOCCA	Prediction	20300500	20319700	121.557999	+	.	1
2L	MOCCA	Prediction	20350900	20355600	58.090000	+	.	1
2L	MOCCA	Prediction	20360900	20371100	71.126701	+	.	1
2L	MOCCA	Prediction	20379100	20388300	80.861099	+	.	1
2L	MOCCA	Prediction	20388600	20394100	67.512199	+	.	1
2L	MOCCA	Prediction	20394500	20410400	82.344299	+	.	1
2L	MOCCA	Prediction	20414900	20441600	117.071999	+	.	1
2L	MOCCA	Prediction	20443600	20450100	108.730003	+	.	1
2L	MOCCA	Prediction	20452700	20458600	99.877098	+	.	1
2L	MOCCA	Prediction	20461900	20482700	136.431000	+	.	1
2L	MOCCA	Prediction	20483100	20488100	55.275902	+	.	1
2L	MOCCA	Prediction	20489400	20497100	91.027901	+	.	1
2L	MOCCA	Prediction	20497400	20516000	144.556000	+	.	1
2L	MOCCA	Prediction	20516400	20520200	50.689301	+	.	1
2L	MOCCA	Prediction	20522900	20532900	101.677002	+	.	1
2L	MOCCA	Prediction	20533900	20554100	152.582993	+	.	1
2L	MOCCA	Prediction	20556300	20566800	173.397995	+	.	1
2L	MOCCA	Prediction	20567000	20572900	98.423798	+	.	1
2L	MOCCA	Prediction	20573400	20599600	91.276398	+	.	1
2L	MOCCA	Prediction	20604100	20612400	94.639900	+	.	1
2L	MOCCA	Prediction	20612900	20621500	83.384300	+	.	1
2L	MOCCA	Prediction	20622900	20632100	87.726303	+	.	1
2L	MOCCA	Prediction	20635500	20641400	92.807198	+	.	1
2L	MOCCA	Prediction	20665500	20672900	127.571999	+	.	1
2L	MOCCA	Prediction	20681600	20687900	91.330498	+	.	1
2L	MOCCA	Prediction	20694400	20701100	78.219704	+	.	1
2L	MOCCA	Prediction	20701500	20709000	141.972000	+	.	1
2L	MOCCA	Prediction	20709300	20722400	143.837006	+	.	1
2L	MOCCA	Prediction	20738900	20743900	59.112499	+	.	1
2L	MOCCA	Prediction	20744100	20753100	88.136497	+	.	1
2L	MOCCA	Prediction	20755600	20764900	85.807297	+	.	1
2L	MOCCA	Prediction	20766600	20787300	117.030998	+	.	1
2L	MOCCA	Prediction	20792900	20812000	107.836998	+	.	1
2L	MOCCA	Prediction	20818800	20826500	99.126198	+	.	1
2L	MOCCA	Prediction	20833900	20837000	56.455898	+	.	1
2L	MOCCA	Prediction	20840400	20844500	50.800201	+	.	1
2L	MOCCA	Prediction	20863600	20868100	73.314003	+	.	1
2L	MOCCA	Prediction	20869500	20874700	72.899399	+	.	1
2L	MOCCA	Prediction	20875100	20878300	58.712200	+	.	1
2L	MOCCA	Prediction	20880000	20883000	51.308800	+	.	1
2L	MOCCA	Prediction	20883900	20893300	84.849998	+	.	1
2L	MOCCA	Prediction	20896400	20900000	55.684601	+	.	1
2L	MOCCA	Prediction	20901200	20905400	64.012604	+	.	1
2L	MOCCA	Prediction	20906900	20913300	66.629402	+	.	1
2L	MOCCA	Prediction	20915400	20920700	71.844704	+	.	1
2L	MOCCA	Prediction	20936700	20956200	127.448997	+	.	1
2L	MOCCA	Prediction	20965300	20976200	96.302597	+	.	1
2L	MOCCA	Prediction	20993300	20999000	73.953598	+	.	1
2L	MOCCA	Prediction	21006100	21020300	115.089996	+	.	1
2L	MOCCA	Prediction	21027500	21039100	86.222603	+	.	1
2L	MOCCA	Prediction	21039700	21045100	64.380898	+	.	1
2L	MOCCA	Prediction	21045700	21055100	102.204002	+	.	1
2L	MOCCA	Prediction	21063800	21068600	54.727001	+	.	1
2L	MOCCA	Prediction	21089500	21100500	75.707397	+	.	1
2L	MOCCA	Prediction	21103400	21106800	49.992599	+	.	1
2L	MOCCA	Prediction	21108500	21111900	56.366699	+	.	1
2L	MOCCA	Prediction	21114200	21142600	104.749001	+	.	1
2L	MOCCA	Prediction	21148400	21153600	61.670898	+	.	1
2L	MOCCA	Prediction	21176100	21181800	80.692299	+	.	1
2L	MOCCA	Prediction	21188700	21192500	56.451698	+	.	1
2L	MOCCA	Prediction	21194200	21199900	65.376602	+	.	1
2L	MOCCA	Prediction	21217600	21223400	102.504997	+	.	1
2L	MOCCA	Prediction	21230500	21240700	138.445007	+	.	1
2L	MOCCA	Prediction	21241400	21247200	86.165604	+	.	1
2L	MOCCA	Prediction	21247500	21254100	89.385803	+	.	1
2L	MOCCA	Prediction	21255900	21270800	77.380997	+	.	1
2L	MOCCA	Prediction	21274300	21277400	49.647099	+	.	1
2L	MOCCA	Prediction	21291300	21294600	51.203800	+	.	1
2L	MOCCA	Prediction	21297500	21312500	97.602303	+	.	1
2L	MOCCA	Prediction	21313200	21318800	64.985397	+	.	1
2L	MOCCA	Prediction	21319300	21327900	71.046600	+	.	1
2L	MOCCA	Prediction	21335700	21338800	50.691002	+	.	1
2L	MOCCA	Prediction	21340300	21357700	97.610703	+	.	1
2L	MOCCA	Prediction	21358700	21374300	83.964104	+	.	1
2L	MOCCA	Prediction	21377400	21386200	67.888603	+	.	1
2L	MOCCA	Prediction	21387400	21398000	70.043701	+	.	1
2L	MOCCA	Prediction	21398700	21409100	60.107700	+	.	1
2L	MOCCA	Prediction	21412200	21445000	120.829002	+	.	1
2L	MOCCA	Prediction	21451400	21537600	118.309998	+	.	1
2L	MOCCA	Prediction	21538100	21546900	121.515999	+	.	1
2L	MOCCA	Prediction	21550200	21556500	78.877098	+	.	1
2L	MOCCA	Prediction	21557800	21563700	64.778099	+	.	1
2L	MOCCA	Prediction	21565800	21576000	152.934998	+	.	1
2L	MOCCA	Prediction	21579500	21585700	81.500801	+	.	1
2L	MOCCA	Prediction	21594100	21601500	64.322899	+	.	1
2L	MOCCA	Prediction	21605500	21609400	50.875599	+	.	1
2L	MOCCA	Prediction	21615900	21639000	78.563599	+	.	1
2L	MOCCA	Prediction	21639900	21644900	62.056599	+	.	1
2L	MOCCA	Prediction	21646700	21649800	54.283699	+	.	1
2L	MOCCA	Prediction	21650500	21659400	107.805000	+	.	1
2L	MOCCA	Prediction	21660600	21668700	74.207199	+	.	1
2L	MOCCA	Prediction	21681600	21687800	67.271103	+	.	1
2L	MOCCA	Prediction	21709200	21716400	59.063599	+	.	1
2L	MOCCA	Prediction	21718000	21724200	55.707298	+	.	1
2L	MOCCA	Prediction	21729300	21739700	82.471298	+	.	1
2L	MOCCA	Prediction	21743100	21748800	64.049301	+	.	1
2L	MOCCA	Prediction	21751100	21759200	94.484398	+	.	1
2L	MOCCA	Prediction	21760600	21763600	51.965099	+	.	1
2L	MOCCA	Prediction	21773300	21779200	103.644997	+	.	1
2L	MOCCA	Prediction	21783600	21798400	94.133202	+	.	1
2L	MOCCA	Prediction	21798900	21807200	69.321503	+	.	1
2L	MOCCA	Prediction	21811300	21815300	50.221600	+	.	1
2L	MOCCA	Prediction	21823800	21834000	121.806999	+	.	1
2L	MOCCA	Prediction	21843300	21863800	78.854401	+	.	1
2L	MOCCA	Prediction	21864500	21878900	103.731003	+	.	1
2L	MOCCA	Prediction	21888100	21893300	64.817200	+	.	1
2L	MOCCA	Prediction	21896500	21902500	111.925003	+	.	1
2L	MOCCA	Prediction	21910700	21917000	64.133102	+	.	1
2L	MOCCA	Prediction	21937700	21947200	64.283798	+	.	1
2L	MOCCA	Prediction	21950100	21953200	54.932899	+	.	1
2L	MOCCA	Prediction	21960100	21964500	67.550797	+	.	1
2L	MOCCA	Prediction	21968900	21971900	51.301800	+	.	1
2L	MOCCA	Prediction	21976400	21979400	50.523102	+	.	1
2L	MOCCA	Prediction	21987000	21991400	57.494400	+	.	1
2L	MOCCA	Prediction	21992100	21995100	49.634899	+	.	1
2L	MOCCA	Prediction	22000600	22003600	49.485100	+	.	1
2L	MOCCA	Prediction	22009600	22029600	164.386002	+	.	1
2L	MOCCA	Prediction	22030300	22038300	73.031998	+	.	1
2L	MOCCA	Prediction	22041500	22047000	65.124496	+	.	1
2L	MOCCA	Prediction	22051700	22057000	65.200401	+	.	1
2L	MOCCA	Prediction	22057400	22065900	86.037399	+	.	1
2L	MOCCA	Prediction	22075700	22081600	111.052002	+	.	1
2L	MOCCA	Prediction	22087100	22091700	60.991699	+	.	1
2L	MOCCA	Prediction	22103600	22109000	55.683701	+	.	1
2L	MOCCA	Prediction	22110100	22116000	72.916100	+	.	1
2L	MOCCA	Prediction	22122900	22128500	77.483498	+	.	1
2L	MOCCA	Prediction	22129100	22141800	85.801102	+	.	1
2L	MOCCA	Prediction	22144100	22154000	66.099800	+	.	1
2L	MOCCA	Prediction	22155000	22158900	63.273399	+	.	1
2L	MOCCA	Prediction	22162900	22174200	98.469597	+	.	1
2L	MOCCA	Prediction	22174800	22177800	49.013100	+	.	1
2L	MOCCA	Prediction	22179500	22184800	59.923599	+	.	1
2L	MOCCA	Prediction	22189500	22196400	52.542301	+	.	1
2L	MOCCA	Prediction	22200100	22210500	92.349098	+	.	1
2L	MOCCA	Prediction	22211800	22219500	66.458504	+	.	1
2L	MOCCA	Prediction	22231500	22237200	87.927498	+	.	1
2L	MOCCA	Prediction	22247300	22258500	87.981903	+	.	1
2L	MOCCA	Prediction	22261400	22266200	53.980499	+	.	1
2L	MOCCA	Prediction	22266900	22270500	64.538597	+	.	1
2L	MOCCA	Prediction	22272000	22277100	67.617401	+	.	1
2L	MOCCA	Prediction	22279600	22283900	62.385700	+	.	1
2L	MOCCA	Prediction	22292000	22298200	77.459503	+	.	1
2L	MOCCA	Prediction	22301100	22315900	78.210503	+	.	1
2L	MOCCA	Prediction	22322400	22327000	64.271599	+	.	1
2L	MOCCA	Prediction	22328500	22333500	63.067402	+	.	1
2L	MOCCA	Prediction	22335900	22342300	83.152000	+	.	1
2L	MOCCA	Prediction	22349000	22352100	55.031300	+	.	1
2L	MOCCA	Prediction	22353000	22358600	72.502602	+	.	1
2L	MOCCA	Prediction	22359800	22363500	52.857800	+	.	1
2L	MOCCA	Prediction	22373300	22379900	56.779598	+	.	1
2L	MOCCA	Prediction	22401000	22416900	136.735001	+	.	1
2L	MOCCA	Prediction	22421600	22427500	73.446404	+	.	1
2L	MOCCA	Prediction	22438900	22447900	105.333000	+	.	1
2L	MOCCA	Prediction	22456800	22462900	71.837303	+	.	1
2L	MOCCA	Prediction	22463300	22467100	59.646198	+	.	1
2L	MOCCA	Prediction	22469600	22472700	51.549599	+	.	1
2L	MOCCA	Prediction	22473700	22482500	84.758499	+	.	1
2L	MOCCA	Prediction	22495300	22500900	63.567299	+	.	1
2L	MOCCA	Prediction	22503600	22508200	59.817902	+	.	1
2L	MOCCA	Prediction	22512800	22517900	65.049599	+	.	1
2L	MOCCA	Prediction	22520000	22527600	89.535400	+	.	1
2L	MOCCA	Prediction	22529000	22534700	84.944397	+	.	1
2L	MOCCA	Prediction	22535900	22538900	48.585701	+	.	1
2L	MOCCA	Prediction	22557100	22561700	56.981998	+	.	1
2L	MOCCA	Prediction	22564800	22575000	90.082001	+	.	1
2L	MOCCA	Prediction	22575900	22585100	73.114601	+	.	1
2L	MOCCA	Prediction	22596200	22601800	68.908501	+	.	1
2L	MOCCA	Prediction	22603500	22613900	141.302002	+	.	1
2L	MOCCA	Prediction	22622600	22628500	55.970299	+	.	1
2L	MOCCA	Prediction	22635900	22638900	51.266701	+	.	1
2L	MOCCA	Prediction	22639600	22648600	58.092300	+	.	1
2L	MOCCA	Prediction	22654100	22659100	54.822399	+	.	1
2L	MOCCA	Prediction	22665400	22671800	84.020500	+	.	1
2L	MOCCA	Prediction	22678400	22685800	79.784897	+	.	1
2L	MOCCA	Prediction	22686900	22692600	72.929199	+	.	1
2L	MOCCA	Prediction	22697000	22706500	122.750000	+	.	1
2L	MOCCA	Prediction	22708600	22711600	49.352402	+	.	1
2L	MOCCA	Prediction	22717300	22722800	64.756500	+	.	1
2L	MOCCA	Prediction	22727000	22746800	84.808899	+	.	1
2L	MOCCA	Prediction	22755400	22758400	49.664200	+	.	1
2L	MOCCA	Prediction	22766800	22772500	62.489201	+	.	1
2L	MOCCA	Prediction	22774100	22779600	62.489201	+	.	1
2L	MOCCA	Prediction	22780100	22784600	55.938400	+	.	1
2L	MOCCA	Prediction	22785000	22789300	52.421902	+	.	1
2L	MOCCA	Prediction	22803200	22808200	65.112801	+	.	1
2L	MOCCA	Prediction	22808700	22812600	60.748600	+	.	1
2L	MOCCA	Prediction	22816700	22827700	85.983704	+	.	1
2L	MOCCA	Prediction	22833900	22839800	81.097900	+	.	1
2L	MOCCA	Prediction	22842900	22848600	78.843597	+	.	1
2L	MOCCA	Prediction	22850300	22853300	51.805099	+	.	1
2L	MOCCA	Prediction	22859100	22862800	67.307999	+	.	1
2L	MOCCA	Prediction	22864000	22868300	53.037899	+	.	1
2L	MOCCA	Prediction	22868900	22892000	84.226898	+	.	1
2L	MOCCA	Prediction	22892500	22896900	58.924900	+	.	1
2L	MOCCA	Prediction	22898700	22905900	61.815701	+	.	1
2L	MOCCA	Prediction	22912300	22921800	77.488998	+	.	1
2L	MOCCA	Prediction	22925100	22945800	72.612099	+	.	1
2L	MOCCA	Prediction	22949800	22953900	62.320301	+	.	1
2L	MOCCA	Prediction	22955500	22960000	50.418499	+	.	1
2L	MOCCA	Prediction	22967700	22970700	57.864601	+	.	1
2L	MOCCA	Prediction	22974100	22977800	58.948101	+	.	1
2L	MOCCA	Prediction	23002700	23010800	87.360497	+	.	1
2R	MOCCA	Prediction	1600	14600	87.112000	+	.	1
2R	MOCCA	Prediction	19700	25600	55.286999	+	.	1
2R	MOCCA	Prediction	35800	38900	57.077301	+	.	1
2R	MOCCA	Prediction	44500	59600	90.730499	+	.	1
2R	MOCCA	Prediction	70200	77600	98.548401	+	.	1
2R	MOCCA	Prediction	78200	83900	79.172302	+	.	1
2R	MOCCA	Prediction	86200	89500	55.276299	+	.	1
2R	MOCCA	Prediction	93000	101700	78.442902	+	.	1
2R	MOCCA	Prediction	108500	114000	66.025200	+	.	1
2R	MOCCA	Prediction	125400	132200	63.360001	+	.	1
2R	MOCCA	Prediction	141600	148400	74.405098	+	.	1
2R	MOCCA	Prediction	149000	164000	94.349098	+	.	1
2R	MOCCA	Prediction	166900	183600	80.339401	+	.	1
2R	MOCCA	Prediction	190400	197000	62.702999	+	.	1
2R	MOCCA	Prediction	199800	214100	83.828003	+	.	1
2R	MOCCA	Prediction	217300	220700	52.518902	+	.	1
2R	MOCCA	Prediction	233000	238000	57.448601	+	.	1
2R	MOCCA	Prediction	239200	249200	73.546600	+	.	1
2R	MOCCA	Prediction	265100	277000	71.393997	+	.	1
2R	MOCCA	Prediction	280200	285600	60.412998	+	.	1
2R	MOCCA	Prediction	293200	302000	61.123402	+	.	1
2R	MOCCA	Prediction	308000	311000	49.445301	+	.	1
2R	MOCCA	Prediction	311700	337600	92.669098	+	.	1
2R	MOCCA	Prediction	343500	348100	55.598999	+	.	1
2R	MOCCA	Prediction	348800	361500	94.820198	+	.	1
2R	MOCCA	Prediction	363300	373200	76.442299	+	.	1
2R	MOCCA	Prediction	377300	381300	53.571400	+	.	1
2R	MOCCA	Prediction	382000	386900	55.722500	+	.	1
2R	MOCCA	Prediction	389300	392300	50.402401	+	.	1
2R	MOCCA	Prediction	394900	412300	85.085297	+	.	1
2R	MOCCA	Prediction	419100	422100	51.387402	+	.	1
2R	MOCCA	Prediction	427900	430900	49.237301	+	.	1
2R	MOCCA	Prediction	432000	443200	85.285896	+	.	1
2R	MOCCA	Prediction	444800	453500	61.184399	+	.	1
2R	MOCCA	Prediction	464300	471400	58.822201	+	.	1
2R	MOCCA	Prediction	477100	484400	94.212601	+	.	1
2R	MOCCA	Prediction	487300	490300	53.373001	+	.	1
2R	MOCCA	Prediction	495100	499800	60.817501	+	.	1
2R	MOCCA	Prediction	502100	541400	91.394798	+	.	1
2R	MOCCA	Prediction	550300	554900	57.750198	+	.	1
2R	MOCCA	Prediction	557000	561900	55.403400	+	.	1
2R	MOCCA	Prediction	566400	571800	62.235901	+	.	1
2R	MOCCA	Prediction	578200	591500	96.009102	+	.	1
2R	MOCCA	Prediction	594700	608900	72.030701	+	.	1
2R	MOCCA	Prediction	612700	618000	66.165398	+	.	1
2R	MOCCA	Prediction	623100	634500	68.822403	+	.	1
2R	MOCCA	Prediction	635100	641300	76.404503	+	.	1
2R	MOCCA	Prediction	642900	651700	61.346500	+	.	1
2R	MOCCA	Prediction	653700	658500	67.352203	+	.	1
2R	MOCCA	Prediction	662500	681500	77.621902	+	.	1
2R	MOCCA	Prediction	686400	693700	76.339897	+	.	1
2R	MOCCA	Prediction	696500	705100	65.201103	+	.	1
2R	MOCCA	Prediction	705500	720900	89.790497	+	.	1
2R	MOCCA	Prediction	725200	729800	63.484299	+	.	1
2R	MOCCA	Prediction	732300	736100	52.219101	+	.	1
2R	MOCCA	Prediction	737900	743900	62.413101	+	.	1
2R	MOCCA	Prediction	760100	764800	52.606998	+	.	1
2R	MOCCA	Prediction	772300	777600	64.715202	+	.	1
2R	MOCCA	Prediction	781400	784800	52.067600	+	.	1
2R	MOCCA	Prediction	787600	796400	69.045303	+	.	1
2R	MOCCA	Prediction	809900	814000	57.143299	+	.	1
2R	MOCCA	Prediction	829900	832900	52.829201	+	.	1
2R	MOCCA	Prediction	836400	839500	54.923100	+	.	1
2R	MOCCA	Prediction	854300	858800	75.216904	+	.	1
2R	MOCCA	Prediction	879900	885000	64.606300	+	.	1
2R	MOCCA	Prediction	887900	893600	63.607300	+	.	1
2R	MOCCA	Prediction	896400	905800	83.240501	+	.	1
2R	MOCCA	Prediction	908900	916800	64.173302	+	.	1
2R	MOCCA	Prediction	925800	932000	88.604103	+	.	1
2R	MOCCA	Prediction	936000	940500	61.360901	+	.	1
2R	MOCCA	Prediction	953300	960500	60.823502	+	.	1
2R	MOCCA	Prediction	974200	983500	85.330299	+	.	1
2R	MOCCA	Prediction	1006600	1017400	94.050598	+	.	1
2R	MOCCA	Prediction	1019900	1025000	63.650002	+	.	1
2R	MOCCA	Prediction	1026300	1033500	90.559700	+	.	1
2R	MOCCA	Prediction	1036800	1042700	70.499802	+	.	1
2R	MOCCA	Prediction	1048700	1062100	87.837502	+	.	1
2R	MOCCA	Prediction	1065000	1069800	58.603199	+	.	1
2R	MOCCA	Prediction	1070300	1079900	75.535103	+	.	1
2R	MOCCA	Prediction	1082200	1086700	57.251900	+	.	1
2R	MOCCA	Prediction	1104200	1113000	89.263100	+	.	1
2R	MOCCA	Prediction	1114400	1120200	69.099800	+	.	1
2R	MOCCA	Prediction	1124800	1127900	53.112301	+	.	1
2R	MOCCA	Prediction	1131200	1134600	70.086700	+	.	1
2R	MOCCA	Prediction	1141800	1157500	83.290901	+	.	1
2R	MOCCA	Prediction	1160200	1164500	55.387501	+	.	1
2R	MOCCA	Prediction	1178200	1186000	74.194298	+	.	1
2R	MOCCA	Prediction	1186200	1189800	50.332699	+	.	1
2R	MOCCA	Prediction	1191500	1201100	100.832001	+	.	1
2R	MOCCA	Prediction	1206700	1209700	48.955700	+	.	1
2R	MOCCA	Prediction	1214400	1218900	56.048599	+	.	1
2R	MOCCA	Prediction	1226100	1230500	51.042099	+	.	1
2R	MOCCA	Prediction	1237400	1240400	53.840801	+	.	1
2R	MOCCA	Prediction	1263800	1271900	67.991699	+	.	1
2R	MOCCA	Prediction	1278200	1293000	101.864998	+	.	1
2R	MOCCA	Prediction	1299300	1306700	69.263901	+	.	1
2R	MOCCA	Prediction	1310600	1327400	80.920898	+	.	1
2R	MOCCA	Prediction	1332800	1340800	92.501198	+	.	1
2R	MOCCA	Prediction	1345400	1351300	65.330902	+	.	1
2R	MOCCA	Prediction	1354000	1358700	64.305496	+	.	1
2R	MOCCA	Prediction	1371800	1388200	75.157799	+	.	1
2R	MOCCA	Prediction	1388800	1394000	58.073799	+	.	1
2R	MOCCA	Prediction	1402500	1420500	70.206398	+	.	1
2R	MOCCA	Prediction	1423900	1432600	75.303802	+	.	1
2R	MOCCA	Prediction	1439500	1456400	88.694397	+	.	1
2R	MOCCA	Prediction	1467000	1472100	68.132500	+	.	1
2R	MOCCA	Prediction	1483400	1499200	79.924500	+	.	1
2R	MOCCA	Prediction	1502700	1512900	75.926598	+	.	1
2R	MOCCA	Prediction	1517600	1521300	64.714500	+	.	1
2R	MOCCA	Prediction	1530700	1543200	75.384598	+	.	1
2R	MOCCA	Prediction	1548500	1553600	65.252403	+	.	1
2R	MOCCA	Prediction	1556000	1565600	62.974602	+	.	1
2R	MOCCA	Prediction	1568300	1574000	67.236298	+	.	1
2R	MOCCA	Prediction	1579600	1586000	63.072102	+	.	1
2R	MOCCA	Prediction	1592100	1595400	52.552799	+	.	1
2R	MOCCA	Prediction	1597400	1600400	50.402401	+	.	1
2R	MOCCA	Prediction	1603000	1622200	114.080002	+	.	1
2R	MOCCA	Prediction	1625100	1635100	71.572098	+	.	1
2R	MOCCA	Prediction	1638800	1643300	54.619202	+	.	1
2R	MOCCA	Prediction	1653700	1663700	109.276001	+	.	1
2R	MOCCA	Prediction	1665800	1676100	73.308502	+	.	1
2R	MOCCA	Prediction	1676300	1679300	50.777802	+	.	1
2R	MOCCA	Prediction	1680500	1683600	51.583199	+	.	1
2R	MOCCA	Prediction	1684100	1694800	77.824600	+	.	1
2R	MOCCA	Prediction	1695600	1711900	80.645897	+	.	1
2R	MOCCA	Prediction	1714000	1718300	57.562698	+	.	1
2R	MOCCA	Prediction	1724000	1745300	120.668999	+	.	1
2R	MOCCA	Prediction	1746200	1752100	72.899902	+	.	1
2R	MOCCA	Prediction	1755100	1758900	62.243599	+	.	1
2R	MOCCA	Prediction	1762200	1773300	101.971001	+	.	1
2R	MOCCA	Prediction	1778300	1786600	95.148903	+	.	1
2R	MOCCA	Prediction	1787900	1811700	85.334801	+	.	1
2R	MOCCA	Prediction	1821800	1828100	93.443199	+	.	1
2R	MOCCA	Prediction	1829800	1836400	64.943298	+	.	1
2R	MOCCA	Prediction	1838300	1846400	77.507698	+	.	1
2R	MOCCA	Prediction	1850700	1859000	65.009804	+	.	1
2R	MOCCA	Prediction	1866800	1874900	77.196404	+	.	1
2R	MOCCA	Prediction	1876400	1885700	102.482002	+	.	1
2R	MOCCA	Prediction	1888100	1894200	74.530800	+	.	1
2R	MOCCA	Prediction	1910300	1915400	67.944397	+	.	1
2R	MOCCA	Prediction	1916700	1926000	79.150002	+	.	1
2R	MOCCA	Prediction	1947100	1953000	85.483398	+	.	1
2R	MOCCA	Prediction	1961600	1964700	52.973999	+	.	1
2R	MOCCA	Prediction	1972000	1980400	91.497704	+	.	1
2R	MOCCA	Prediction	1981100	1986500	71.861000	+	.	1
2R	MOCCA	Prediction	1987300	1994500	101.625999	+	.	1
2R	MOCCA	Prediction	1997700	2011200	147.153000	+	.	1
2R	MOCCA	Prediction	2012800	2024900	124.237999	+	.	1
2R	MOCCA	Prediction	2026300	2036000	96.063499	+	.	1
2R	MOCCA	Prediction	2041000	2049400	84.761497	+	.	1
2R	MOCCA	Prediction	2051700	2061700	80.566704	+	.	1
2R	MOCCA	Prediction	2080700	2089500	85.063599	+	.	1
2R	MOCCA	Prediction	2101600	2117700	86.635002	+	.	1
2R	MOCCA	Prediction	2120700	2138100	80.790001	+	.	1
2R	MOCCA	Prediction	2141300	2149500	59.818100	+	.	1
2R	MOCCA	Prediction	2151700	2157600	56.284901	+	.	1
2R	MOCCA	Prediction	2180000	2195800	83.094101	+	.	1
2R	MOCCA	Prediction	2210600	2214900	62.333000	+	.	1
2R	MOCCA	Prediction	2228400	2274100	89.624802	+	.	1
2R	MOCCA	Prediction	2277000	2287900	111.504997	+	.	1
2R	MOCCA	Prediction	2288300	2310700	100.990997	+	.	1
2R	MOCCA	Prediction	2313000	2316700	51.226398	+	.	1
2R	MOCCA	Prediction	2326600	2330400	53.360401	+	.	1
2R	MOCCA	Prediction	2335600	2340200	57.196999	+	.	1
2R	MOCCA	Prediction	2345900	2351400	66.764099	+	.	1
2R	MOCCA	Prediction	2352200	2358600	52.466499	+	.	1
2R	MOCCA	Prediction	2360500	2370600	67.956001	+	.	1
2R	MOCCA	Prediction	2371100	2376700	64.523003	+	.	1
2R	MOCCA	Prediction	2385100	2399500	109.746002	+	.	1
2R	MOCCA	Prediction	2401600	2405500	53.193901	+	.	1
2R	MOCCA	Prediction	2421400	2426900	50.667702	+	.	1
2R	MOCCA	Prediction	2429000	2443700	97.015800	+	.	1
2R	MOCCA	Prediction	2445500	2466000	84.311798	+	.	1
2R	MOCCA	Prediction	2472300	2478200	76.306198	+	.	1
2R	MOCCA	Prediction	2479700	2486100	88.690102	+	.	1
2R	MOCCA	Prediction	2490300	2502500	148.492996	+	.	1
2R	MOCCA	Prediction	2508500	2526800	120.194000	+	.	1
2R	MOCCA	Prediction	2540200	2543200	51.960899	+	.	1
2R	MOCCA	Prediction	2555000	2559200	53.187000	+	.	1
2R	MOCCA	Prediction	2566300	2570000	56.230202	+	.	1
2R	MOCCA	Prediction	2577900	2580900	48.630699	+	.	1
2R	MOCCA	Prediction	2584400	2589500	56.094200	+	.	1
2R	MOCCA	Prediction	2595500	2601300	82.132004	+	.	1
2R	MOCCA	Prediction	2614300	2617700	54.042000	+	.	1
2R	MOCCA	Prediction	2621100	2627000	74.473099	+	.	1
2R	MOCCA	Prediction	2634100	2644600	76.106697	+	.	1
2R	MOCCA	Prediction	2646100	2651300	82.484299	+	.	1
2R	MOCCA	Prediction	2659800	2666900	92.885101	+	.	1
2R	MOCCA	Prediction	2679200	2695800	77.677597	+	.	1
2R	MOCCA	Prediction	2696600	2701300	56.804001	+	.	1
2R	MOCCA	Prediction	2703700	2720100	177.709000	+	.	1
2R	MOCCA	Prediction	2722800	2752200	108.469002	+	.	1
2R	MOCCA	Prediction	2755000	2763300	152.966995	+	.	1
2R	MOCCA	Prediction	2770600	2788300	80.026497	+	.	1
2R	MOCCA	Prediction	2795700	2812900	74.635101	+	.	1
2R	MOCCA	Prediction	2826200	2832400	63.446800	+	.	1
2R	MOCCA	Prediction	2840300	2844000	58.796101	+	.	1
2R	MOCCA	Prediction	2847300	2852800	56.024300	+	.	1
2R	MOCCA	Prediction	2855100	2864000	86.451401	+	.	1
2R	MOCCA	Prediction	2877400	2883100	63.643398	+	.	1
2R	MOCCA	Prediction	2898200	2903700	68.431000	+	.	1
2R	MOCCA	Prediction	2904700	2917000	132.529007	+	.	1
2R	MOCCA	Prediction	2925300	2931200	73.102303	+	.	1
2R	MOCCA	Prediction	2934400	2940200	71.043999	+	.	1
2R	MOCCA	Prediction	2950700	2955900	56.415401	+	.	1
2R	MOCCA	Prediction	2964800	2972200	64.159698	+	.	1
2R	MOCCA	Prediction	2976800	2979800	49.254002	+	.	1
2R	MOCCA	Prediction	2981500	2989200	75.284897	+	.	1
2R	MOCCA	Prediction	2990500	2996200	84.531097	+	.	1
2R	MOCCA	Prediction	3023800	3036700	114.807999	+	.	1
2R	MOCCA	Prediction	3045500	3051400	88.860802	+	.	1
2R	MOCCA	Prediction	3052200	3062900	165.266006	+	.	1
2R	MOCCA	Prediction	3071700	3080900	91.069901	+	.	1
2R	MOCCA	Prediction	3086600	3090400	63.433300	+	.	1
2R	MOCCA	Prediction	3092400	3095500	53.089199	+	.	1
2R	MOCCA	Prediction	3100600	3106500	66.023399	+	.	1
2R	MOCCA	Prediction	3115000	3120400	63.703701	+	.	1
2R	MOCCA	Prediction	3127200	3133200	64.403702	+	.	1
2R	MOCCA	Prediction	3134000	3144600	89.840500	+	.	1
2R	MOCCA	Prediction	3147900	3157100	94.513702	+	.	1
2R	MOCCA	Prediction	3168200	3183600	87.555298	+	.	1
2R	MOCCA	Prediction	3196800	3201300	60.034500	+	.	1
2R	MOCCA	Prediction	3203600	3210400	100.619003	+	.	1
2R	MOCCA	Prediction	3211100	3217400	124.898003	+	.	1
2R	MOCCA	Prediction	3237200	3242800	62.408100	+	.	1
2R	MOCCA	Prediction	3256400	3262200	63.849400	+	.	1
2R	MOCCA	Prediction	3262600	3272600	199.772003	+	.	1
2R	MOCCA	Prediction	3282300	3287500	62.559898	+	.	1
2R	MOCCA	Prediction	3291700	3297600	83.211304	+	.	1
2R	MOCCA	Prediction	3303200	3311700	124.231003	+	.	1
2R	MOCCA	Prediction	3320700	3328300	58.937599	+	.	1
2R	MOCCA	Prediction	3354200	3357200	51.042801	+	.	1
2R	MOCCA	Prediction	3358300	3371500	122.958000	+	.	1
2R	MOCCA	Prediction	3372700	3383200	148.233994	+	.	1
2R	MOCCA	Prediction	3385300	3390100	50.696999	+	.	1
2R	MOCCA	Prediction	3400000	3403400	54.225700	+	.	1
2R	MOCCA	Prediction	3414600	3421400	87.524002	+	.	1
2R	MOCCA	Prediction	3428900	3444800	161.395004	+	.	1
2R	MOCCA	Prediction	3448200	3452700	62.381302	+	.	1
2R	MOCCA	Prediction	3471000	3476700	62.918800	+	.	1
2R	MOCCA	Prediction	3480900	3485600	51.960899	+	.	1
2R	MOCCA	Prediction	3489600	3503200	109.947998	+	.	1
2R	MOCCA	Prediction	3504300	3526800	90.736504	+	.	1
2R	MOCCA	Prediction	3562400	3565600	50.776901	+	.	1
2R	MOCCA	Prediction	3577400	3589800	141.910004	+	.	1
2R	MOCCA	Prediction	3604000	3613200	67.243797	+	.	1
2R	MOCCA	Prediction	3613900	3617500	52.052200	+	.	1
2R	MOCCA	Prediction	3619600	3636300	198.104996	+	.	1
2R	MOCCA	Prediction	3637800	3653900	150.848999	+	.	1
2R	MOCCA	Prediction	3655100	3673600	110.636002	+	.	1
2R	MOCCA	Prediction	3692200	3697400	57.857899	+	.	1
2R	MOCCA	Prediction	3721200	3729300	65.506401	+	.	1
2R	MOCCA	Prediction	3731200	3742700	135.098007	+	.	1
2R	MOCCA	Prediction	3743100	3752700	120.981003	+	.	1
2R	MOCCA	Prediction	3753800	3757800	54.627998	+	.	1
2R	MOCCA	Prediction	3760000	3784400	162.643005	+	.	1
2R	MOCCA	Prediction	3796200	3807600	73.384598	+	.	1
2R	MOCCA	Prediction	3831100	3836300	58.240299	+	.	1
2R	MOCCA	Prediction	3838500	3843500	52.455799	+	.	1
2R	MOCCA	Prediction	3852100	3858700	79.351997	+	.	1
2R	MOCCA	Prediction	3868100	3879600	73.328102	+	.	1
2R	MOCCA	Prediction	3889000	3893300	62.504799	+	.	1
2R	MOCCA	Prediction	3898100	3913100	105.677002	+	.	1
2R	MOCCA	Prediction	3914200	3923700	76.906601	+	.	1
2R	MOCCA	Prediction	3935800	3959200	130.587006	+	.	1
2R	MOCCA	Prediction	3962400	3967200	68.564102	+	.	1
2R	MOCCA	Prediction	3967800	3973700	87.908699	+	.	1
2R	MOCCA	Prediction	3979600	3982600	48.919601	+	.	1
2R	MOCCA	Prediction	3994300	4003100	87.564102	+	.	1
2R	MOCCA	Prediction	4007000	4012900	94.525200	+	.	1
2R	MOCCA	Prediction	4018400	4022000	58.812901	+	.	1
2R	MOCCA	Prediction	4030600	4036500	95.750702	+	.	1
2R	MOCCA	Prediction	4040600	4046400	85.281197	+	.	1
2R	MOCCA	Prediction	4059200	4078700	112.839996	+	.	1
2R	MOCCA	Prediction	4082200	4085200	48.653599	+	.	1
2R	MOCCA	Prediction	4086900	4090200	53.010101	+	.	1
2R	MOCCA	Prediction	4121900	4141700	81.123100	+	.	1
2R	MOCCA	Prediction	4155400	4179500	146.248001	+	.	1
2R	MOCCA	Prediction	4182800	4193500	206.733002	+	.	1
2R	MOCCA	Prediction	4195400	4237800	149.738998	+	.	1
2R	MOCCA	Prediction	4240300	4243300	53.302200	+	.	1
2R	MOCCA	Prediction	4258100	4276800	196.442993	+	.	1
2R	MOCCA	Prediction	4279200	4286300	120.307999	+	.	1
2R	MOCCA	Prediction	4291700	4295500	52.718498	+	.	1
2R	MOCCA	Prediction	4310900	4314500	50.910198	+	.	1
2R	MOCCA	Prediction	4329000	4334000	75.296204	+	.	1
2R	MOCCA	Prediction	4361000	4370000	66.392700	+	.	1
2R	MOCCA	Prediction	4376900	4382600	65.741699	+	.	1
2R	MOCCA	Prediction	4385600	4401500	79.320900	+	.	1
2R	MOCCA	Prediction	4403100	4408700	59.172600	+	.	1
2R	MOCCA	Prediction	4416200	4419200	48.951199	+	.	1
2R	MOCCA	Prediction	4423500	4437100	67.530403	+	.	1
2R	MOCCA	Prediction	4439100	4445000	75.356796	+	.	1
2R	MOCCA	Prediction	4446600	4456700	70.727898	+	.	1
2R	MOCCA	Prediction	4470600	4473800	51.640400	+	.	1
2R	MOCCA	Prediction	4475300	4478300	49.131100	+	.	1
2R	MOCCA	Prediction	4490500	4495100	76.902603	+	.	1
2R	MOCCA	Prediction	4509100	4514800	79.312202	+	.	1
2R	MOCCA	Prediction	4517800	4526800	78.584000	+	.	1
2R	MOCCA	Prediction	4531300	4546600	240.020996	+	.	1
2R	MOCCA	Prediction	4550700	4561700	242.097000	+	.	1
2R	MOCCA	Prediction	4562700	4568500	72.726700	+	.	1
2R	MOCCA	Prediction	4568900	4579100	69.242104	+	.	1
2R	MOCCA	Prediction	4582100	4586700	58.251499	+	.	1
2R	MOCCA	Prediction	4587100	4590200	52.421902	+	.	1
2R	MOCCA	Prediction	4608600	4614000	78.766502	+	.	1
2R	MOCCA	Prediction	4620900	4623900	49.680599	+	.	1
2R	MOCCA	Prediction	4630300	4634000	62.665401	+	.	1
2R	MOCCA	Prediction	4648400	4681600	104.536003	+	.	1
2R	MOCCA	Prediction	4683600	4712600	133.988998	+	.	1
2R	MOCCA	Prediction	4713700	4719600	95.865898	+	.	1
2R	MOCCA	Prediction	4722700	4729200	92.006401	+	.	1
2R	MOCCA	Prediction	4734100	4755000	110.837997	+	.	1
2R	MOCCA	Prediction	4786600	4792000	67.639900	+	.	1
2R	MOCCA	Prediction	4829700	4833400	55.632599	+	.	1
2R	MOCCA	Prediction	4836900	4840000	52.777199	+	.	1
2R	MOCCA	Prediction	4847700	4853000	58.562199	+	.	1
2R	MOCCA	Prediction	4853200	4858300	55.222500	+	.	1
2R	MOCCA	Prediction	4863900	4876000	100.360001	+	.	1
2R	MOCCA	Prediction	4886700	4889700	51.209301	+	.	1
2R	MOCCA	Prediction	4889900	4896400	157.794006	+	.	1
2R	MOCCA	Prediction	4898200	4904000	81.916901	+	.	1
2R	MOCCA	Prediction	4911700	4926700	124.166000	+	.	1
2R	MOCCA	Prediction	4931900	4935500	55.286301	+	.	1
2R	MOCCA	Prediction	4937100	4950500	129.802002	+	.	1
2R	MOCCA	Prediction	4954900	4960300	55.379799	+	.	1
2R	MOCCA	Prediction	4963300	4968100	58.777100	+	.	1
2R	MOCCA	Prediction	4981200	4985500	64.288696	+	.	1
2R	MOCCA	Prediction	5005500	5010600	78.198502	+	.	1
2R	MOCCA	Prediction	5032300	5036700	55.504902	+	.	1
2R	MOCCA	Prediction	5078500	5092400	80.297501	+	.	1
2R	MOCCA	Prediction	5094000	5102000	59.835602	+	.	1
2R	MOCCA	Prediction	5108400	5121900	173.259003	+	.	1
2R	MOCCA	Prediction	5131700	5141600	106.075996	+	.	1
2R	MOCCA	Prediction	5141800	5148300	100.616997	+	.	1
2R	MOCCA	Prediction	5150300	5153300	52.449001	+	.	1
2R	MOCCA	Prediction	5154600	5166000	74.414902	+	.	1
2R	MOCCA	Prediction	5169000	5175300	94.332397	+	.	1
2R	MOCCA	Prediction	5177000	5184300	162.826996	+	.	1
2R	MOCCA	Prediction	5186900	5219500	130.533005	+	.	1
2R	MOCCA	Prediction	5221600	5234500	127.869003	+	.	1
2R	MOCCA	Prediction	5236500	5240900	50.720798	+	.	1
2R	MOCCA	Prediction	5245000	5259800	90.712402	+	.	1
2R	MOCCA	Prediction	5261400	5280500	167.235001	+	.	1
2R	MOCCA	Prediction	5298100	5304000	80.657303	+	.	1
2R	MOCCA	Prediction	5306900	5310100	51.523102	+	.	1
2R	MOCCA	Prediction	5311600	5322900	77.789703	+	.	1
2R	MOCCA	Prediction	5324200	5331800	128.832001	+	.	1
2R	MOCCA	Prediction	5332100	5359400	144.408997	+	.	1
2R	MOCCA	Prediction	5363200	5372700	96.128700	+	.	1
2R	MOCCA	Prediction	5374200	5387700	78.613602	+	.	1
2R	MOCCA	Prediction	5388600	5432600	411.062012	+	.	1
2R	MOCCA	Prediction	5432800	5447200	159.485992	+	.	1
2R	MOCCA	Prediction	5450600	5457300	174.384003	+	.	1
2R	MOCCA	Prediction	5462500	5468200	80.469902	+	.	1
2R	MOCCA	Prediction	5507600	5523400	127.661003	+	.	1
2R	MOCCA	Prediction	5523600	5532500	69.762001	+	.	1
2R	MOCCA	Prediction	5534900	5545400	61.775101	+	.	1
2R	MOCCA	Prediction	5547200	5553100	98.722397	+	.	1
2R	MOCCA	Prediction	5556100	5559100	49.237701	+	.	1
2R	MOCCA	Prediction	5565400	5573500	73.400497	+	.	1
2R	MOCCA	Prediction	5577900	5585200	94.505699	+	.	1
2R	MOCCA	Prediction	5595900	5603200	95.896400	+	.	1
2R	MOCCA	Prediction	5610300	5637300	92.709602	+	.	1
2R	MOCCA	Prediction	5638200	5645900	68.931602	+	.	1
2R	MOCCA	Prediction	5657900	5663800	71.346703	+	.	1
2R	MOCCA	Prediction	5668600	5683000	94.010399	+	.	1
2R	MOCCA	Prediction	5685700	5691500	76.757698	+	.	1
2R	MOCCA	Prediction	5694000	5697100	56.825600	+	.	1
2R	MOCCA	Prediction	5718500	5725300	70.521400	+	.	1
2R	MOCCA	Prediction	5728700	5733400	57.335098	+	.	1
2R	MOCCA	Prediction	5744900	5751900	80.029999	+	.	1
2R	MOCCA	Prediction	5754700	5759500	62.380299	+	.	1
2R	MOCCA	Prediction	5759800	5766600	54.841400	+	.	1
2R	MOCCA	Prediction	5768000	5773200	67.438103	+	.	1
2R	MOCCA	Prediction	5784000	5787000	49.009499	+	.	1
2R	MOCCA	Prediction	5790900	5797300	63.982300	+	.	1
2R	MOCCA	Prediction	5799700	5807600	80.829102	+	.	1
2R	MOCCA	Prediction	5808000	5848700	169.270004	+	.	1
2R	MOCCA	Prediction	5850200	5855400	72.035797	+	.	1
2R	MOCCA	Prediction	5855600	5858600	54.237099	+	.	1
2R	MOCCA	Prediction	5861700	5872300	195.231003	+	.	1
2R	MOCCA	Prediction	5879100	5885000	99.963097	+	.	1
2R	MOCCA	Prediction	5885800	5899300	151.699997	+	.	1
2R	MOCCA	Prediction	5900700	5907000	60.651100	+	.	1
2R	MOCCA	Prediction	5908200	5920800	91.806297	+	.	1
2R	MOCCA	Prediction	5941400	5948300	92.661598	+	.	1
2R	MOCCA	Prediction	5950500	5953700	58.072102	+	.	1
2R	MOCCA	Prediction	5962700	5970000	60.580700	+	.	1
2R	MOCCA	Prediction	5972400	5985800	73.624603	+	.	1
2R	MOCCA	Prediction	5987100	5992000	63.266899	+	.	1
2R	MOCCA	Prediction	5993600	6000400	78.333099	+	.	1
2R	MOCCA	Prediction	6008800	6015100	115.682999	+	.	1
2R	MOCCA	Prediction	6019600	6024700	59.905102	+	.	1
2R	MOCCA	Prediction	6035800	6041700	95.216698	+	.	1
2R	MOCCA	Prediction	6044700	6064100	129.389999	+	.	1
2R	MOCCA	Prediction	6069700	6082800	109.478996	+	.	1
2R	MOCCA	Prediction	6083000	6129700	176.459000	+	.	1
2R	MOCCA	Prediction	6135000	6140900	67.040901	+	.	1
2R	MOCCA	Prediction	6144500	6147500	51.948898	+	.	1
2R	MOCCA	Prediction	6160300	6169600	95.555397	+	.	1
2R	MOCCA	Prediction	6170300	6182600	87.816704	+	.	1
2R	MOCCA	Prediction	6187800	6191800	51.862202	+	.	1
2R	MOCCA	Prediction	6209700	6218800	113.571999	+	.	1
2R	MOCCA	Prediction	6219400	6224000	72.865898	+	.	1
2R	MOCCA	Prediction	6227800	6232000	58.001499	+	.	1
2R	MOCCA	Prediction	6245100	6258500	73.309196	+	.	1
2R	MOCCA	Prediction	6267400	6280100	73.567902	+	.	1
2R	MOCCA	Prediction	6283900	6297300	85.862297	+	.	1
2R	MOCCA	Prediction	6301400	6305900	63.330700	+	.	1
2R	MOCCA	Prediction	6311200	6338100	171.613007	+	.	1
2R	MOCCA	Prediction	6345200	6354700	136.962006	+	.	1
2R	MOCCA	Prediction	6360600	6375800	104.158997	+	.	1
2R	MOCCA	Prediction	6378100	6476800	237.031998	+	.	1
2R	MOCCA	Prediction	6477800	6499700	163.380005	+	.	1
2R	MOCCA	Prediction	6502600	6515700	124.849998	+	.	1
2R	MOCCA	Prediction	6517400	6522900	61.175999	+	.	1
2R	MOCCA	Prediction	6536600	6552400	78.412102	+	.	1
2R	MOCCA	Prediction	6554900	6575500	161.695007	+	.	1
2R	MOCCA	Prediction	6584200	6587300	52.643501	+	.	1
2R	MOCCA	Prediction	6589200	6596800	102.434998	+	.	1
2R	MOCCA	Prediction	6602600	6619100	143.132996	+	.	1
2R	MOCCA	Prediction	6628900	6639000	79.872299	+	.	1
2R	MOCCA	Prediction	6639200	6642200	50.032700	+	.	1
2R	MOCCA	Prediction	6645300	6676400	128.477997	+	.	1
2R	MOCCA	Prediction	6678400	6688700	85.936996	+	.	1
2R	MOCCA	Prediction	6691100	6695600	56.113701	+	.	1
2R	MOCCA	Prediction	6716300	6724600	71.266602	+	.	1
2R	MOCCA	Prediction	6736400	6759200	80.139999	+	.	1
2R	MOCCA	Prediction	6793800	6814600	130.807999	+	.	1
2R	MOCCA	Prediction	6815300	6822900	72.260498	+	.	1
2R	MOCCA	Prediction	6827400	6898200	167.561005	+	.	1
2R	MOCCA	Prediction	6902600	6907500	61.324600	+	.	1
2R	MOCCA	Prediction	6911200	6954400	151.781006	+	.	1
2R	MOCCA	Prediction	6956600	6975500	185.516006	+	.	1
2R	MOCCA	Prediction	6975700	7007600	143.826996	+	.	1
2R	MOCCA	Prediction	7013900	7024500	115.912003	+	.	1
2R	MOCCA	Prediction	7028600	7035600	126.267998	+	.	1
2R	MOCCA	Prediction	7037000	7042900	61.476101	+	.	1
2R	MOCCA	Prediction	7043900	7095800	166.403000	+	.	1
2R	MOCCA	Prediction	7103800	7106800	48.476700	+	.	1
2R	MOCCA	Prediction	7108600	7113100	64.058899	+	.	1
2R	MOCCA	Prediction	7113400	7122500	91.797302	+	.	1
2R	MOCCA	Prediction	7136600	7142500	76.500397	+	.	1
2R	MOCCA	Prediction	7161400	7166700	65.235001	+	.	1
2R	MOCCA	Prediction	7208800	7215800	56.031898	+	.	1
2R	MOCCA	Prediction	7245900	7257300	189.813995	+	.	1
2R	MOCCA	Prediction	7266100	7271900	74.220802	+	.	1
2R	MOCCA	Prediction	7274800	7279100	73.043098	+	.	1
2R	MOCCA	Prediction	7287500	7292300	73.319397	+	.	1
2R	MOCCA	Prediction	7296000	7300000	56.782501	+	.	1
2R	MOCCA	Prediction	7301400	7304500	51.458801	+	.	1
2R	MOCCA	Prediction	7309400	7313200	51.789902	+	.	1
2R	MOCCA	Prediction	7313600	7316600	48.653400	+	.	1
2R	MOCCA	Prediction	7319700	7341300	119.358002	+	.	1
2R	MOCCA	Prediction	7349600	7371100	126.325996	+	.	1
2R	MOCCA	Prediction	7374300	7387300	117.483002	+	.	1
2R	MOCCA	Prediction	7392400	7400800	91.052803	+	.	1
2R	MOCCA	Prediction	7404000	7408200	60.678200	+	.	1
2R	MOCCA	Prediction	7412600	7425600	190.936996	+	.	1
2R	MOCCA	Prediction	7426800	7439100	98.525002	+	.	1
2R	MOCCA	Prediction	7439600	7453900	82.937103	+	.	1
2R	MOCCA	Prediction	7454300	7464800	66.720703	+	.	1
2R	MOCCA	Prediction	7466200	7471900	80.572998	+	.	1
2R	MOCCA	Prediction	7478600	7510300	112.019997	+	.	1
2R	MOCCA	Prediction	7511100	7539200	175.613007	+	.	1
2R	MOCCA	Prediction	7542500	7556900	152.121994	+	.	1
2R	MOCCA	Prediction	7565200	7571300	85.159401	+	.	1
2R	MOCCA	Prediction	7581700	7587200	60.573502	+	.	1
2R	MOCCA	Prediction	7594100	7602000	56.631001	+	.	1
2R	MOCCA	Prediction	7605100	7610000	52.973701	+	.	1
2R	MOCCA	Prediction	7611400	7620400	52.966301	+	.	1
2R	MOCCA	Prediction	7630200	7633300	53.492699	+	.	1
2R	MOCCA	Prediction	7639600	7648300	75.638702	+	.	1
2R	MOCCA	Prediction	7669800	7673900	59.324299	+	.	1
2R	MOCCA	Prediction	7675200	7680300	58.549599	+	.	1
2R	MOCCA	Prediction	7694800	7707600	55.950298	+	.	1
2R	MOCCA	Prediction	7716300	7721400	64.538597	+	.	1
2R	MOCCA	Prediction	7721600	7728800	72.732498	+	.	1
2R	MOCCA	Prediction	7776600	7783400	102.695000	+	.	1
2R	MOCCA	Prediction	7801600	7808600	76.816803	+	.	1
2R	MOCCA	Prediction	7823800	7830100	68.369598	+	.	1
2R	MOCCA	Prediction	7838600	7846900	73.856697	+	.	1
2R	MOCCA	Prediction	7861500	7864500	49.335499	+	.	1
2R	MOCCA	Prediction	7878500	7890400	79.892097	+	.	1
2R	MOCCA	Prediction	7902200	7910800	97.865799	+	.	1
2R	MOCCA	Prediction	7937100	7945400	131.597000	+	.	1
2R	MOCCA	Prediction	7955300	7963200	146.421005	+	.	1
2R	MOCCA	Prediction	7966800	7993000	390.425995	+	.	1
2R	MOCCA	Prediction	7993700	8009600	142.742996	+	.	1
2R	MOCCA	Prediction	8014900	8026600	125.850998	+	.	1
2R	MOCCA	Prediction	8027700	8032700	59.761700	+	.	1
2R	MOCCA	Prediction	8035600	8041500	74.860001	+	.	1
2R	MOCCA	Prediction	8049500	8054900	57.085400	+	.	1
[truncated: 5,286 more rows]
