# Supplementary material for: MOCCA: a flexible suite for modelling DNA sequence motif occurrence combinatorics
Source: BMC Bioinformatics. 2021 May 7;22:234. doi: 10.1186/s12859-021-04143-2 (PMC8105988; doi:10.1186/s12859-021-04143-2)
Supplement: Supplementary file 5 — Additional file 5. Candidate BEs predicted by RF-MOCCA M2020. [file 12859_2021_4143_MOESM5_ESM.gff]

2L	MOCCA	Prediction	0	49000	325.622009	+	.	1
2L	MOCCA	Prediction	51000	96000	181.964005	+	.	1
2L	MOCCA	Prediction	99000	105000	143.906006	+	.	1
2L	MOCCA	Prediction	109000	125000	162.257004	+	.	1
2L	MOCCA	Prediction	129000	140000	110.918999	+	.	1
2L	MOCCA	Prediction	148000	153000	66.921204	+	.	1
2L	MOCCA	Prediction	157000	185000	212.813004	+	.	1
2L	MOCCA	Prediction	199000	213000	165.207001	+	.	1
2L	MOCCA	Prediction	217000	234000	150.737000	+	.	1
2L	MOCCA	Prediction	241000	253000	136.233002	+	.	1
2L	MOCCA	Prediction	259000	262000	66.896202	+	.	1
2L	MOCCA	Prediction	281000	284000	83.040398	+	.	1
2L	MOCCA	Prediction	288000	300000	109.096001	+	.	1
2L	MOCCA	Prediction	302000	308000	191.796005	+	.	1
2L	MOCCA	Prediction	310000	318000	101.603996	+	.	1
2L	MOCCA	Prediction	344000	368000	204.781998	+	.	1
2L	MOCCA	Prediction	372000	379000	87.248398	+	.	1
2L	MOCCA	Prediction	387000	396000	102.323997	+	.	1
2L	MOCCA	Prediction	406000	411000	119.733002	+	.	1
2L	MOCCA	Prediction	431000	434000	70.980003	+	.	1
2L	MOCCA	Prediction	440000	443000	72.890602	+	.	1
2L	MOCCA	Prediction	446000	455000	112.044998	+	.	1
2L	MOCCA	Prediction	457000	463000	99.896301	+	.	1
2L	MOCCA	Prediction	469000	482000	124.344002	+	.	1
2L	MOCCA	Prediction	485000	497000	120.989998	+	.	1
2L	MOCCA	Prediction	505000	512000	100.962997	+	.	1
2L	MOCCA	Prediction	514000	525000	83.057198	+	.	1
2L	MOCCA	Prediction	539000	544000	120.625000	+	.	1
2L	MOCCA	Prediction	580000	591000	147.061996	+	.	1
2L	MOCCA	Prediction	596000	607000	116.084999	+	.	1
2L	MOCCA	Prediction	612000	630000	105.787003	+	.	1
2L	MOCCA	Prediction	678000	681000	70.056396	+	.	1
2L	MOCCA	Prediction	683000	697000	138.485992	+	.	1
2L	MOCCA	Prediction	700000	704000	75.218102	+	.	1
2L	MOCCA	Prediction	709000	717000	83.120300	+	.	1
2L	MOCCA	Prediction	735000	743000	70.742401	+	.	1
2L	MOCCA	Prediction	750000	755000	96.341003	+	.	1
2L	MOCCA	Prediction	768000	779000	89.696701	+	.	1
2L	MOCCA	Prediction	781000	786000	88.146103	+	.	1
2L	MOCCA	Prediction	793000	797000	77.514099	+	.	1
2L	MOCCA	Prediction	830000	835000	113.140999	+	.	1
2L	MOCCA	Prediction	839000	842000	74.768303	+	.	1
2L	MOCCA	Prediction	845000	851000	91.857903	+	.	1
2L	MOCCA	Prediction	853000	857000	69.506599	+	.	1
2L	MOCCA	Prediction	868000	873000	110.476997	+	.	1
2L	MOCCA	Prediction	907000	911000	75.956703	+	.	1
2L	MOCCA	Prediction	920000	926000	120.468002	+	.	1
2L	MOCCA	Prediction	930000	946000	105.544998	+	.	1
2L	MOCCA	Prediction	953000	958000	93.068604	+	.	1
2L	MOCCA	Prediction	973000	986000	144.257996	+	.	1
2L	MOCCA	Prediction	989000	992000	68.094704	+	.	1
2L	MOCCA	Prediction	995000	1016000	148.278000	+	.	1
2L	MOCCA	Prediction	1020000	1035000	88.642899	+	.	1
2L	MOCCA	Prediction	1041000	1044000	68.072502	+	.	1
2L	MOCCA	Prediction	1046000	1054000	162.835999	+	.	1
2L	MOCCA	Prediction	1088000	1095000	79.003403	+	.	1
2L	MOCCA	Prediction	1117000	1124000	86.791801	+	.	1
2L	MOCCA	Prediction	1127000	1130000	88.951797	+	.	1
2L	MOCCA	Prediction	1134000	1146000	101.114998	+	.	1
2L	MOCCA	Prediction	1155000	1161000	94.598396	+	.	1
2L	MOCCA	Prediction	1186000	1192000	115.676003	+	.	1
2L	MOCCA	Prediction	1199000	1204000	81.663101	+	.	1
2L	MOCCA	Prediction	1208000	1212000	74.702202	+	.	1
2L	MOCCA	Prediction	1216000	1232000	134.766998	+	.	1
2L	MOCCA	Prediction	1245000	1252000	81.246498	+	.	1
2L	MOCCA	Prediction	1259000	1262000	71.783096	+	.	1
2L	MOCCA	Prediction	1269000	1280000	95.466003	+	.	1
2L	MOCCA	Prediction	1289000	1298000	121.029999	+	.	1
2L	MOCCA	Prediction	1301000	1314000	179.731003	+	.	1
2L	MOCCA	Prediction	1317000	1330000	102.168999	+	.	1
2L	MOCCA	Prediction	1336000	1352000	162.602005	+	.	1
2L	MOCCA	Prediction	1359000	1364000	117.734001	+	.	1
2L	MOCCA	Prediction	1378000	1386000	91.791901	+	.	1
2L	MOCCA	Prediction	1397000	1403000	103.200996	+	.	1
2L	MOCCA	Prediction	1438000	1443000	81.798897	+	.	1
2L	MOCCA	Prediction	1450000	1454000	67.442398	+	.	1
2L	MOCCA	Prediction	1480000	1494000	118.071999	+	.	1
2L	MOCCA	Prediction	1502000	1508000	119.708000	+	.	1
2L	MOCCA	Prediction	1510000	1515000	96.929497	+	.	1
2L	MOCCA	Prediction	1517000	1524000	94.924500	+	.	1
2L	MOCCA	Prediction	1531000	1569000	127.807999	+	.	1
2L	MOCCA	Prediction	1577000	1590000	139.554993	+	.	1
2L	MOCCA	Prediction	1597000	1601000	77.528503	+	.	1
2L	MOCCA	Prediction	1607000	1610000	69.901901	+	.	1
2L	MOCCA	Prediction	1616000	1621000	97.287903	+	.	1
2L	MOCCA	Prediction	1623000	1633000	113.011002	+	.	1
2L	MOCCA	Prediction	1636000	1675000	205.766006	+	.	1
2L	MOCCA	Prediction	1678000	1688000	141.020004	+	.	1
2L	MOCCA	Prediction	1690000	1709000	210.643005	+	.	1
2L	MOCCA	Prediction	1721000	1726000	101.042000	+	.	1
2L	MOCCA	Prediction	1735000	1740000	93.365700	+	.	1
2L	MOCCA	Prediction	1744000	1747000	68.925301	+	.	1
2L	MOCCA	Prediction	1760000	1763000	69.168297	+	.	1
2L	MOCCA	Prediction	1766000	1769000	64.973099	+	.	1
2L	MOCCA	Prediction	1771000	1784000	142.453003	+	.	1
2L	MOCCA	Prediction	1791000	1812000	153.832001	+	.	1
2L	MOCCA	Prediction	1814000	1817000	78.016403	+	.	1
2L	MOCCA	Prediction	1829000	1843000	119.144997	+	.	1
2L	MOCCA	Prediction	1845000	1850000	80.570900	+	.	1
2L	MOCCA	Prediction	1856000	1863000	114.250999	+	.	1
2L	MOCCA	Prediction	1876000	1888000	123.384003	+	.	1
2L	MOCCA	Prediction	1901000	1933000	154.921997	+	.	1
2L	MOCCA	Prediction	1941000	1947000	107.100998	+	.	1
2L	MOCCA	Prediction	1956000	1959000	70.397102	+	.	1
2L	MOCCA	Prediction	1968000	1976000	113.568001	+	.	1
2L	MOCCA	Prediction	1979000	1982000	67.895500	+	.	1
2L	MOCCA	Prediction	1987000	1995000	80.401802	+	.	1
2L	MOCCA	Prediction	1997000	2000000	66.370499	+	.	1
2L	MOCCA	Prediction	2002000	2014000	121.267998	+	.	1
2L	MOCCA	Prediction	2018000	2021000	64.126198	+	.	1
2L	MOCCA	Prediction	2028000	2033000	103.047997	+	.	1
2L	MOCCA	Prediction	2037000	2040000	72.512604	+	.	1
2L	MOCCA	Prediction	2042000	2046000	99.462502	+	.	1
2L	MOCCA	Prediction	2050000	2053000	67.845901	+	.	1
2L	MOCCA	Prediction	2062000	2066000	65.966103	+	.	1
2L	MOCCA	Prediction	2074000	2079000	88.748596	+	.	1
2L	MOCCA	Prediction	2083000	2114000	143.322006	+	.	1
2L	MOCCA	Prediction	2118000	2121000	67.101097	+	.	1
2L	MOCCA	Prediction	2123000	2134000	136.860992	+	.	1
2L	MOCCA	Prediction	2136000	2140000	98.463600	+	.	1
2L	MOCCA	Prediction	2143000	2146000	68.319199	+	.	1
2L	MOCCA	Prediction	2154000	2163000	138.938995	+	.	1
2L	MOCCA	Prediction	2173000	2179000	92.301804	+	.	1
2L	MOCCA	Prediction	2191000	2199000	141.154007	+	.	1
2L	MOCCA	Prediction	2201000	2212000	96.457100	+	.	1
2L	MOCCA	Prediction	2219000	2234000	134.778000	+	.	1
2L	MOCCA	Prediction	2241000	2256000	93.837402	+	.	1
2L	MOCCA	Prediction	2265000	2284000	108.244003	+	.	1
2L	MOCCA	Prediction	2293000	2301000	198.492004	+	.	1
2L	MOCCA	Prediction	2303000	2308000	115.039001	+	.	1
2L	MOCCA	Prediction	2310000	2318000	118.667999	+	.	1
2L	MOCCA	Prediction	2327000	2350000	131.093002	+	.	1
2L	MOCCA	Prediction	2356000	2367000	117.696999	+	.	1
2L	MOCCA	Prediction	2369000	2378000	134.391998	+	.	1
2L	MOCCA	Prediction	2388000	2393000	91.831100	+	.	1
2L	MOCCA	Prediction	2396000	2404000	83.776001	+	.	1
2L	MOCCA	Prediction	2406000	2413000	186.990005	+	.	1
2L	MOCCA	Prediction	2418000	2425000	88.771599	+	.	1
2L	MOCCA	Prediction	2428000	2434000	81.052597	+	.	1
2L	MOCCA	Prediction	2448000	2453000	87.596703	+	.	1
2L	MOCCA	Prediction	2457000	2462000	108.827003	+	.	1
2L	MOCCA	Prediction	2471000	2482000	120.290001	+	.	1
2L	MOCCA	Prediction	2491000	2511000	192.589996	+	.	1
2L	MOCCA	Prediction	2513000	2519000	128.934998	+	.	1
2L	MOCCA	Prediction	2521000	2535000	130.524002	+	.	1
2L	MOCCA	Prediction	2538000	2548000	127.273003	+	.	1
2L	MOCCA	Prediction	2554000	2558000	84.798401	+	.	1
2L	MOCCA	Prediction	2565000	2573000	157.190002	+	.	1
2L	MOCCA	Prediction	2593000	2599000	136.882004	+	.	1
2L	MOCCA	Prediction	2601000	2606000	84.116997	+	.	1
2L	MOCCA	Prediction	2609000	2627000	114.099998	+	.	1
2L	MOCCA	Prediction	2630000	2648000	86.820396	+	.	1
2L	MOCCA	Prediction	2659000	2671000	105.913002	+	.	1
2L	MOCCA	Prediction	2675000	2678000	66.194801	+	.	1
2L	MOCCA	Prediction	2680000	2685000	84.459900	+	.	1
2L	MOCCA	Prediction	2687000	2690000	67.112602	+	.	1
2L	MOCCA	Prediction	2693000	2697000	80.602097	+	.	1
2L	MOCCA	Prediction	2706000	2712000	139.688995	+	.	1
2L	MOCCA	Prediction	2714000	2730000	123.867996	+	.	1
2L	MOCCA	Prediction	2752000	2758000	95.864403	+	.	1
2L	MOCCA	Prediction	2771000	2806000	190.675003	+	.	1
2L	MOCCA	Prediction	2820000	2843000	111.908997	+	.	1
2L	MOCCA	Prediction	2847000	2877000	153.220993	+	.	1
2L	MOCCA	Prediction	2883000	2893000	195.141006	+	.	1
2L	MOCCA	Prediction	2899000	2927000	187.000000	+	.	1
2L	MOCCA	Prediction	2931000	2948000	147.912994	+	.	1
2L	MOCCA	Prediction	2951000	2975000	216.483994	+	.	1
2L	MOCCA	Prediction	2985000	2990000	96.389801	+	.	1
2L	MOCCA	Prediction	2996000	3002000	101.605003	+	.	1
2L	MOCCA	Prediction	3007000	3010000	64.252800	+	.	1
2L	MOCCA	Prediction	3044000	3048000	85.324898	+	.	1
2L	MOCCA	Prediction	3055000	3060000	107.279999	+	.	1
2L	MOCCA	Prediction	3066000	3080000	202.636002	+	.	1
2L	MOCCA	Prediction	3082000	3096000	124.391998	+	.	1
2L	MOCCA	Prediction	3101000	3125000	141.119995	+	.	1
2L	MOCCA	Prediction	3131000	3149000	109.926003	+	.	1
2L	MOCCA	Prediction	3151000	3171000	128.751007	+	.	1
2L	MOCCA	Prediction	3173000	3189000	129.380005	+	.	1
2L	MOCCA	Prediction	3191000	3233000	166.994995	+	.	1
2L	MOCCA	Prediction	3235000	3241000	80.359703	+	.	1
2L	MOCCA	Prediction	3246000	3250000	65.514900	+	.	1
2L	MOCCA	Prediction	3262000	3271000	146.061996	+	.	1
2L	MOCCA	Prediction	3273000	3276000	70.230202	+	.	1
2L	MOCCA	Prediction	3280000	3309000	140.796005	+	.	1
2L	MOCCA	Prediction	3312000	3315000	78.901703	+	.	1
2L	MOCCA	Prediction	3326000	3337000	91.460701	+	.	1
2L	MOCCA	Prediction	3340000	3344000	82.350899	+	.	1
2L	MOCCA	Prediction	3346000	3362000	199.552994	+	.	1
2L	MOCCA	Prediction	3369000	3373000	82.468201	+	.	1
2L	MOCCA	Prediction	3381000	3392000	175.798004	+	.	1
2L	MOCCA	Prediction	3394000	3398000	91.062401	+	.	1
2L	MOCCA	Prediction	3400000	3405000	94.226196	+	.	1
2L	MOCCA	Prediction	3410000	3451000	150.528000	+	.	1
2L	MOCCA	Prediction	3475000	3479000	78.502602	+	.	1
2L	MOCCA	Prediction	3482000	3493000	162.828995	+	.	1
2L	MOCCA	Prediction	3504000	3510000	158.953995	+	.	1
2L	MOCCA	Prediction	3522000	3525000	75.767097	+	.	1
2L	MOCCA	Prediction	3535000	3542000	75.296204	+	.	1
2L	MOCCA	Prediction	3544000	3551000	206.867996	+	.	1
2L	MOCCA	Prediction	3566000	3573000	148.283005	+	.	1
2L	MOCCA	Prediction	3587000	3591000	72.403000	+	.	1
2L	MOCCA	Prediction	3602000	3605000	70.201401	+	.	1
2L	MOCCA	Prediction	3607000	3611000	91.473099	+	.	1
2L	MOCCA	Prediction	3635000	3704000	196.307999	+	.	1
2L	MOCCA	Prediction	3706000	3709000	67.383400	+	.	1
2L	MOCCA	Prediction	3711000	3746000	156.623993	+	.	1
2L	MOCCA	Prediction	3750000	3761000	164.304001	+	.	1
2L	MOCCA	Prediction	3767000	3781000	160.205994	+	.	1
2L	MOCCA	Prediction	3783000	3794000	112.292999	+	.	1
2L	MOCCA	Prediction	3800000	3818000	159.151001	+	.	1
2L	MOCCA	Prediction	3834000	3841000	78.263802	+	.	1
2L	MOCCA	Prediction	3846000	3853000	102.566002	+	.	1
2L	MOCCA	Prediction	3857000	3865000	122.642998	+	.	1
2L	MOCCA	Prediction	3878000	3913000	289.074005	+	.	1
2L	MOCCA	Prediction	3918000	4098000	203.451996	+	.	1
2L	MOCCA	Prediction	4100000	4122000	137.953003	+	.	1
2L	MOCCA	Prediction	4126000	4130000	83.829903	+	.	1
2L	MOCCA	Prediction	4133000	4139000	156.759003	+	.	1
2L	MOCCA	Prediction	4145000	4150000	113.598999	+	.	1
2L	MOCCA	Prediction	4152000	4165000	185.371002	+	.	1
2L	MOCCA	Prediction	4167000	4172000	115.655998	+	.	1
2L	MOCCA	Prediction	4174000	4201000	145.567001	+	.	1
2L	MOCCA	Prediction	4219000	4230000	108.299004	+	.	1
2L	MOCCA	Prediction	4256000	4260000	110.987999	+	.	1
2L	MOCCA	Prediction	4275000	4279000	101.070999	+	.	1
2L	MOCCA	Prediction	4281000	4290000	85.875900	+	.	1
2L	MOCCA	Prediction	4300000	4305000	68.742599	+	.	1
2L	MOCCA	Prediction	4309000	4318000	95.651199	+	.	1
2L	MOCCA	Prediction	4320000	4329000	120.608002	+	.	1
2L	MOCCA	Prediction	4333000	4336000	75.738297	+	.	1
2L	MOCCA	Prediction	4343000	4349000	138.528000	+	.	1
2L	MOCCA	Prediction	4367000	4371000	86.297897	+	.	1
2L	MOCCA	Prediction	4403000	4407000	83.612503	+	.	1
2L	MOCCA	Prediction	4410000	4444000	155.794006	+	.	1
2L	MOCCA	Prediction	4446000	4449000	67.767899	+	.	1
2L	MOCCA	Prediction	4456000	4466000	92.437103	+	.	1
2L	MOCCA	Prediction	4470000	4473000	70.765900	+	.	1
2L	MOCCA	Prediction	4475000	4480000	90.219498	+	.	1
2L	MOCCA	Prediction	4513000	4517000	71.080200	+	.	1
2L	MOCCA	Prediction	4530000	4535000	102.528999	+	.	1
2L	MOCCA	Prediction	4548000	4554000	136.365005	+	.	1
2L	MOCCA	Prediction	4571000	4575000	110.628998	+	.	1
2L	MOCCA	Prediction	4587000	4617000	151.304993	+	.	1
2L	MOCCA	Prediction	4627000	4639000	127.207001	+	.	1
2L	MOCCA	Prediction	4645000	4650000	110.388000	+	.	1
2L	MOCCA	Prediction	4661000	4664000	63.490700	+	.	1
2L	MOCCA	Prediction	4673000	4685000	148.727005	+	.	1
2L	MOCCA	Prediction	4690000	4703000	128.080994	+	.	1
2L	MOCCA	Prediction	4709000	4712000	72.300102	+	.	1
2L	MOCCA	Prediction	4715000	4797000	188.636002	+	.	1
2L	MOCCA	Prediction	4799000	4816000	140.863007	+	.	1
2L	MOCCA	Prediction	4818000	4831000	98.172798	+	.	1
2L	MOCCA	Prediction	4835000	4844000	96.852203	+	.	1
2L	MOCCA	Prediction	4852000	4871000	115.238998	+	.	1
2L	MOCCA	Prediction	4873000	4882000	201.697998	+	.	1
2L	MOCCA	Prediction	4885000	4889000	81.208397	+	.	1
2L	MOCCA	Prediction	4891000	4898000	123.643997	+	.	1
2L	MOCCA	Prediction	4902000	4911000	215.904007	+	.	1
2L	MOCCA	Prediction	4916000	4919000	74.780403	+	.	1
2L	MOCCA	Prediction	4928000	4933000	122.598000	+	.	1
2L	MOCCA	Prediction	4949000	4957000	127.407997	+	.	1
2L	MOCCA	Prediction	4971000	4975000	86.918098	+	.	1
2L	MOCCA	Prediction	4981000	4984000	81.345802	+	.	1
2L	MOCCA	Prediction	4990000	5008000	157.033005	+	.	1
2L	MOCCA	Prediction	5018000	5033000	114.871002	+	.	1
2L	MOCCA	Prediction	5040000	5046000	78.196404	+	.	1
2L	MOCCA	Prediction	5050000	5053000	63.463501	+	.	1
2L	MOCCA	Prediction	5059000	5123000	192.360001	+	.	1
2L	MOCCA	Prediction	5144000	5160000	151.352005	+	.	1
2L	MOCCA	Prediction	5185000	5190000	123.831001	+	.	1
2L	MOCCA	Prediction	5203000	5212000	139.307999	+	.	1
2L	MOCCA	Prediction	5214000	5221000	72.811302	+	.	1
2L	MOCCA	Prediction	5223000	5244000	115.862999	+	.	1
2L	MOCCA	Prediction	5248000	5279000	198.503998	+	.	1
2L	MOCCA	Prediction	5282000	5319000	157.319000	+	.	1
2L	MOCCA	Prediction	5323000	5344000	178.694000	+	.	1
2L	MOCCA	Prediction	5348000	5352000	73.610199	+	.	1
2L	MOCCA	Prediction	5361000	5392000	143.806000	+	.	1
2L	MOCCA	Prediction	5396000	5411000	183.250000	+	.	1
2L	MOCCA	Prediction	5415000	5424000	135.664993	+	.	1
2L	MOCCA	Prediction	5432000	5435000	66.274902	+	.	1
2L	MOCCA	Prediction	5438000	5487000	136.779007	+	.	1
2L	MOCCA	Prediction	5494000	5505000	132.927002	+	.	1
2L	MOCCA	Prediction	5507000	5519000	129.806000	+	.	1
2L	MOCCA	Prediction	5541000	5554000	128.179001	+	.	1
2L	MOCCA	Prediction	5563000	5581000	137.154999	+	.	1
2L	MOCCA	Prediction	5588000	5593000	119.431000	+	.	1
2L	MOCCA	Prediction	5598000	5628000	147.054001	+	.	1
2L	MOCCA	Prediction	5634000	5641000	133.604996	+	.	1
2L	MOCCA	Prediction	5645000	5665000	122.003998	+	.	1
2L	MOCCA	Prediction	5676000	5682000	90.795601	+	.	1
2L	MOCCA	Prediction	5684000	5712000	127.470001	+	.	1
2L	MOCCA	Prediction	5716000	5727000	118.841003	+	.	1
2L	MOCCA	Prediction	5730000	5778000	191.175995	+	.	1
2L	MOCCA	Prediction	5784000	5858000	175.470001	+	.	1
2L	MOCCA	Prediction	5863000	5868000	97.578300	+	.	1
2L	MOCCA	Prediction	5873000	5901000	208.914993	+	.	1
2L	MOCCA	Prediction	5906000	5909000	69.442703	+	.	1
2L	MOCCA	Prediction	5919000	5965000	161.688004	+	.	1
2L	MOCCA	Prediction	5972000	5984000	128.009003	+	.	1
2L	MOCCA	Prediction	5986000	5992000	149.106003	+	.	1
2L	MOCCA	Prediction	5995000	6009000	138.697998	+	.	1
2L	MOCCA	Prediction	6012000	6018000	127.081001	+	.	1
2L	MOCCA	Prediction	6022000	6030000	133.296005	+	.	1
2L	MOCCA	Prediction	6048000	6056000	72.694099	+	.	1
2L	MOCCA	Prediction	6058000	6063000	86.760597	+	.	1
2L	MOCCA	Prediction	6073000	6104000	187.201004	+	.	1
2L	MOCCA	Prediction	6106000	6127000	174.100998	+	.	1
2L	MOCCA	Prediction	6129000	6141000	83.824501	+	.	1
2L	MOCCA	Prediction	6146000	6160000	130.597000	+	.	1
2L	MOCCA	Prediction	6163000	6168000	89.406998	+	.	1
2L	MOCCA	Prediction	6172000	6176000	81.778999	+	.	1
2L	MOCCA	Prediction	6179000	6189000	77.335297	+	.	1
2L	MOCCA	Prediction	6208000	6233000	146.117996	+	.	1
2L	MOCCA	Prediction	6235000	6238000	68.138100	+	.	1
2L	MOCCA	Prediction	6242000	6247000	107.722000	+	.	1
2L	MOCCA	Prediction	6249000	6261000	139.921997	+	.	1
2L	MOCCA	Prediction	6265000	6269000	76.071503	+	.	1
2L	MOCCA	Prediction	6275000	6291000	107.047997	+	.	1
2L	MOCCA	Prediction	6298000	6302000	80.793900	+	.	1
2L	MOCCA	Prediction	6305000	6326000	159.858002	+	.	1
2L	MOCCA	Prediction	6329000	6335000	155.679993	+	.	1
2L	MOCCA	Prediction	6338000	6342000	95.342003	+	.	1
2L	MOCCA	Prediction	6346000	6369000	140.761002	+	.	1
2L	MOCCA	Prediction	6376000	6381000	90.278503	+	.	1
2L	MOCCA	Prediction	6386000	6417000	134.169998	+	.	1
2L	MOCCA	Prediction	6424000	6461000	151.445007	+	.	1
2L	MOCCA	Prediction	6466000	6477000	119.969002	+	.	1
2L	MOCCA	Prediction	6479000	6482000	88.733200	+	.	1
2L	MOCCA	Prediction	6487000	6490000	64.999298	+	.	1
2L	MOCCA	Prediction	6494000	6533000	148.692001	+	.	1
2L	MOCCA	Prediction	6540000	6548000	72.586998	+	.	1
2L	MOCCA	Prediction	6555000	6560000	98.229599	+	.	1
2L	MOCCA	Prediction	6564000	6575000	169.268005	+	.	1
2L	MOCCA	Prediction	6581000	6626000	135.860992	+	.	1
2L	MOCCA	Prediction	6629000	6636000	126.234001	+	.	1
2L	MOCCA	Prediction	6641000	6650000	140.490997	+	.	1
2L	MOCCA	Prediction	6676000	6681000	135.419006	+	.	1
2L	MOCCA	Prediction	6687000	6692000	96.708000	+	.	1
2L	MOCCA	Prediction	6702000	6735000	170.572006	+	.	1
2L	MOCCA	Prediction	6740000	6759000	143.903000	+	.	1
2L	MOCCA	Prediction	6769000	6802000	140.302002	+	.	1
2L	MOCCA	Prediction	6804000	6811000	107.700996	+	.	1
2L	MOCCA	Prediction	6815000	6831000	148.311996	+	.	1
2L	MOCCA	Prediction	6833000	6855000	118.531998	+	.	1
2L	MOCCA	Prediction	6862000	6879000	137.938004	+	.	1
2L	MOCCA	Prediction	6882000	6895000	166.190002	+	.	1
2L	MOCCA	Prediction	6898000	6934000	195.020004	+	.	1
2L	MOCCA	Prediction	6938000	6952000	132.197998	+	.	1
2L	MOCCA	Prediction	6964000	6975000	172.238998	+	.	1
2L	MOCCA	Prediction	6985000	6992000	98.237000	+	.	1
2L	MOCCA	Prediction	6997000	7015000	154.610992	+	.	1
2L	MOCCA	Prediction	7022000	7052000	175.774002	+	.	1
2L	MOCCA	Prediction	7054000	7058000	86.924698	+	.	1
2L	MOCCA	Prediction	7060000	7161000	186.533997	+	.	1
2L	MOCCA	Prediction	7163000	7184000	170.709000	+	.	1
2L	MOCCA	Prediction	7188000	7207000	170.123001	+	.	1
2L	MOCCA	Prediction	7212000	7229000	220.712997	+	.	1
2L	MOCCA	Prediction	7231000	7248000	142.626007	+	.	1
2L	MOCCA	Prediction	7252000	7277000	142.990997	+	.	1
2L	MOCCA	Prediction	7279000	7288000	125.719002	+	.	1
2L	MOCCA	Prediction	7297000	7301000	72.716400	+	.	1
2L	MOCCA	Prediction	7305000	7311000	119.737999	+	.	1
2L	MOCCA	Prediction	7322000	7338000	113.793999	+	.	1
2L	MOCCA	Prediction	7342000	7371000	170.451996	+	.	1
2L	MOCCA	Prediction	7374000	7377000	72.759399	+	.	1
2L	MOCCA	Prediction	7382000	7387000	100.102997	+	.	1
2L	MOCCA	Prediction	7392000	7455000	178.610001	+	.	1
2L	MOCCA	Prediction	7461000	7475000	118.415001	+	.	1
2L	MOCCA	Prediction	7484000	7500000	155.580002	+	.	1
2L	MOCCA	Prediction	7508000	7513000	82.526299	+	.	1
2L	MOCCA	Prediction	7519000	7611000	175.085007	+	.	1
2L	MOCCA	Prediction	7615000	7661000	127.667999	+	.	1
2L	MOCCA	Prediction	7669000	7682000	138.535004	+	.	1
2L	MOCCA	Prediction	7684000	7687000	67.334198	+	.	1
2L	MOCCA	Prediction	7691000	7705000	113.117996	+	.	1
2L	MOCCA	Prediction	7712000	7756000	146.257004	+	.	1
2L	MOCCA	Prediction	7763000	7782000	138.287003	+	.	1
2L	MOCCA	Prediction	7784000	7792000	130.287003	+	.	1
2L	MOCCA	Prediction	7795000	7806000	122.750000	+	.	1
2L	MOCCA	Prediction	7808000	7816000	153.927002	+	.	1
2L	MOCCA	Prediction	7819000	7848000	176.014999	+	.	1
2L	MOCCA	Prediction	7850000	7882000	141.539993	+	.	1
2L	MOCCA	Prediction	7884000	7896000	246.479004	+	.	1
2L	MOCCA	Prediction	7900000	7913000	80.914803	+	.	1
2L	MOCCA	Prediction	7917000	7922000	93.359497	+	.	1
2L	MOCCA	Prediction	7930000	7946000	150.360992	+	.	1
2L	MOCCA	Prediction	7948000	8021000	198.488998	+	.	1
2L	MOCCA	Prediction	8027000	8036000	159.813995	+	.	1
2L	MOCCA	Prediction	8038000	8045000	127.892998	+	.	1
2L	MOCCA	Prediction	8051000	8056000	114.920998	+	.	1
2L	MOCCA	Prediction	8071000	8077000	117.484001	+	.	1
2L	MOCCA	Prediction	8080000	8119000	172.082001	+	.	1
2L	MOCCA	Prediction	8127000	8132000	137.531006	+	.	1
2L	MOCCA	Prediction	8140000	8174000	151.240997	+	.	1
2L	MOCCA	Prediction	8183000	8196000	129.210999	+	.	1
2L	MOCCA	Prediction	8198000	8207000	108.849998	+	.	1
2L	MOCCA	Prediction	8214000	8223000	99.319199	+	.	1
2L	MOCCA	Prediction	8228000	8243000	126.407997	+	.	1
2L	MOCCA	Prediction	8250000	8280000	168.160004	+	.	1
2L	MOCCA	Prediction	8283000	8293000	110.188004	+	.	1
2L	MOCCA	Prediction	8295000	8299000	76.637398	+	.	1
2L	MOCCA	Prediction	8303000	8306000	74.652496	+	.	1
2L	MOCCA	Prediction	8319000	8357000	149.033005	+	.	1
2L	MOCCA	Prediction	8359000	8373000	139.276993	+	.	1
2L	MOCCA	Prediction	8381000	8390000	174.925995	+	.	1
2L	MOCCA	Prediction	8393000	8434000	130.440994	+	.	1
2L	MOCCA	Prediction	8441000	8448000	137.173996	+	.	1
2L	MOCCA	Prediction	8450000	8465000	160.218002	+	.	1
2L	MOCCA	Prediction	8470000	8474000	78.063004	+	.	1
2L	MOCCA	Prediction	8477000	8481000	65.710297	+	.	1
2L	MOCCA	Prediction	8488000	8495000	154.011002	+	.	1
2L	MOCCA	Prediction	8499000	8511000	173.628006	+	.	1
2L	MOCCA	Prediction	8519000	8571000	213.317993	+	.	1
2L	MOCCA	Prediction	8573000	8613000	208.871994	+	.	1
2L	MOCCA	Prediction	8615000	8675000	184.662994	+	.	1
2L	MOCCA	Prediction	8678000	8762000	165.744995	+	.	1
2L	MOCCA	Prediction	8780000	8791000	99.294800	+	.	1
2L	MOCCA	Prediction	8796000	8803000	139.337997	+	.	1
2L	MOCCA	Prediction	8815000	8826000	111.077003	+	.	1
2L	MOCCA	Prediction	8828000	8833000	139.992004	+	.	1
2L	MOCCA	Prediction	8837000	8842000	90.834702	+	.	1
2L	MOCCA	Prediction	8846000	8855000	93.592102	+	.	1
2L	MOCCA	Prediction	8857000	8862000	110.462997	+	.	1
2L	MOCCA	Prediction	8867000	8871000	73.897102	+	.	1
2L	MOCCA	Prediction	8873000	8883000	133.970001	+	.	1
2L	MOCCA	Prediction	8886000	8916000	156.598007	+	.	1
2L	MOCCA	Prediction	8920000	8925000	117.394997	+	.	1
2L	MOCCA	Prediction	8930000	8971000	244.904999	+	.	1
2L	MOCCA	Prediction	8974000	8996000	169.117004	+	.	1
2L	MOCCA	Prediction	8999000	9025000	203.037994	+	.	1
2L	MOCCA	Prediction	9029000	9109000	203.218002	+	.	1
2L	MOCCA	Prediction	9112000	9139000	158.593002	+	.	1
2L	MOCCA	Prediction	9141000	9219000	199.753998	+	.	1
2L	MOCCA	Prediction	9221000	9240000	139.292999	+	.	1
2L	MOCCA	Prediction	9244000	9350000	192.742004	+	.	1
2L	MOCCA	Prediction	9352000	9360000	126.523003	+	.	1
2L	MOCCA	Prediction	9368000	9381000	143.908997	+	.	1
2L	MOCCA	Prediction	9383000	9430000	166.356003	+	.	1
2L	MOCCA	Prediction	9437000	9443000	153.149002	+	.	1
2L	MOCCA	Prediction	9445000	9510000	212.968002	+	.	1
2L	MOCCA	Prediction	9513000	9516000	74.522301	+	.	1
2L	MOCCA	Prediction	9518000	9532000	129.421005	+	.	1
2L	MOCCA	Prediction	9537000	9542000	122.794998	+	.	1
2L	MOCCA	Prediction	9545000	9552000	203.018005	+	.	1
2L	MOCCA	Prediction	9556000	9562000	106.101997	+	.	1
2L	MOCCA	Prediction	9564000	9572000	137.311005	+	.	1
2L	MOCCA	Prediction	9575000	9580000	96.835701	+	.	1
2L	MOCCA	Prediction	9584000	9589000	89.482597	+	.	1
2L	MOCCA	Prediction	9601000	9610000	80.316498	+	.	1
2L	MOCCA	Prediction	9612000	9626000	137.785004	+	.	1
2L	MOCCA	Prediction	9628000	9641000	96.710503	+	.	1
2L	MOCCA	Prediction	9656000	9660000	78.073997	+	.	1
2L	MOCCA	Prediction	9667000	9694000	152.688995	+	.	1
2L	MOCCA	Prediction	9696000	9749000	183.725006	+	.	1
2L	MOCCA	Prediction	9751000	9761000	101.167000	+	.	1
2L	MOCCA	Prediction	9776000	9784000	89.178001	+	.	1
2L	MOCCA	Prediction	9792000	9866000	170.326996	+	.	1
2L	MOCCA	Prediction	9869000	9889000	144.067001	+	.	1
2L	MOCCA	Prediction	9892000	9900000	131.531998	+	.	1
2L	MOCCA	Prediction	9918000	9922000	85.769600	+	.	1
2L	MOCCA	Prediction	9929000	9937000	119.050003	+	.	1
2L	MOCCA	Prediction	9946000	9951000	99.231697	+	.	1
2L	MOCCA	Prediction	9957000	9976000	120.064003	+	.	1
2L	MOCCA	Prediction	9980000	9987000	119.233002	+	.	1
2L	MOCCA	Prediction	9993000	9998000	92.394501	+	.	1
2L	MOCCA	Prediction	10000000	10067000	145.130005	+	.	1
2L	MOCCA	Prediction	10070000	10073000	63.596298	+	.	1
2L	MOCCA	Prediction	10075000	10079000	90.839897	+	.	1
2L	MOCCA	Prediction	10107000	10136000	185.095001	+	.	1
2L	MOCCA	Prediction	10142000	10152000	137.382996	+	.	1
2L	MOCCA	Prediction	10154000	10182000	138.778000	+	.	1
2L	MOCCA	Prediction	10187000	10213000	141.542007	+	.	1
2L	MOCCA	Prediction	10216000	10243000	175.009995	+	.	1
2L	MOCCA	Prediction	10245000	10271000	166.722000	+	.	1
2L	MOCCA	Prediction	10274000	10283000	228.925003	+	.	1
2L	MOCCA	Prediction	10289000	10302000	186.317001	+	.	1
2L	MOCCA	Prediction	10304000	10309000	95.043800	+	.	1
2L	MOCCA	Prediction	10313000	10325000	156.136002	+	.	1
2L	MOCCA	Prediction	10327000	10359000	204.190994	+	.	1
2L	MOCCA	Prediction	10361000	10400000	223.835007	+	.	1
2L	MOCCA	Prediction	10402000	10409000	161.802002	+	.	1
2L	MOCCA	Prediction	10412000	10421000	100.325996	+	.	1
2L	MOCCA	Prediction	10424000	10431000	153.809998	+	.	1
2L	MOCCA	Prediction	10435000	10481000	148.990997	+	.	1
2L	MOCCA	Prediction	10494000	10507000	161.082993	+	.	1
2L	MOCCA	Prediction	10510000	10559000	173.735001	+	.	1
2L	MOCCA	Prediction	10562000	10567000	85.419998	+	.	1
2L	MOCCA	Prediction	10576000	10583000	111.591003	+	.	1
2L	MOCCA	Prediction	10597000	10600000	69.305603	+	.	1
2L	MOCCA	Prediction	10603000	10606000	66.280502	+	.	1
2L	MOCCA	Prediction	10611000	10614000	65.626198	+	.	1
2L	MOCCA	Prediction	10616000	10622000	66.583900	+	.	1
2L	MOCCA	Prediction	10625000	10630000	93.673798	+	.	1
2L	MOCCA	Prediction	10637000	10640000	63.449699	+	.	1
2L	MOCCA	Prediction	10654000	10694000	138.828995	+	.	1
2L	MOCCA	Prediction	10696000	10731000	195.087997	+	.	1
2L	MOCCA	Prediction	10743000	10761000	148.069000	+	.	1
2L	MOCCA	Prediction	10763000	10768000	90.800400	+	.	1
2L	MOCCA	Prediction	10770000	10775000	110.846001	+	.	1
2L	MOCCA	Prediction	10778000	10806000	128.197006	+	.	1
2L	MOCCA	Prediction	10809000	10840000	182.177994	+	.	1
2L	MOCCA	Prediction	10849000	10852000	83.253899	+	.	1
2L	MOCCA	Prediction	10854000	10857000	66.076401	+	.	1
2L	MOCCA	Prediction	10861000	10923000	179.550003	+	.	1
2L	MOCCA	Prediction	10925000	10989000	161.067993	+	.	1
2L	MOCCA	Prediction	10993000	11004000	211.785995	+	.	1
2L	MOCCA	Prediction	11010000	11016000	137.266998	+	.	1
2L	MOCCA	Prediction	11032000	11039000	80.278503	+	.	1
2L	MOCCA	Prediction	11042000	11071000	115.157997	+	.	1
2L	MOCCA	Prediction	11074000	11093000	118.956001	+	.	1
2L	MOCCA	Prediction	11099000	11104000	83.443802	+	.	1
2L	MOCCA	Prediction	11107000	11112000	129.084000	+	.	1
2L	MOCCA	Prediction	11120000	11123000	84.493797	+	.	1
2L	MOCCA	Prediction	11128000	11133000	91.364098	+	.	1
2L	MOCCA	Prediction	11140000	11185000	184.035995	+	.	1
2L	MOCCA	Prediction	11187000	11190000	84.584999	+	.	1
2L	MOCCA	Prediction	11193000	11221000	146.266998	+	.	1
2L	MOCCA	Prediction	11228000	11240000	107.629997	+	.	1
2L	MOCCA	Prediction	11247000	11263000	118.276001	+	.	1
2L	MOCCA	Prediction	11275000	11279000	85.370697	+	.	1
2L	MOCCA	Prediction	11284000	11294000	120.162003	+	.	1
2L	MOCCA	Prediction	11296000	11316000	140.697998	+	.	1
2L	MOCCA	Prediction	11329000	11365000	164.348007	+	.	1
2L	MOCCA	Prediction	11373000	11386000	75.334198	+	.	1
2L	MOCCA	Prediction	11388000	11398000	84.197601	+	.	1
2L	MOCCA	Prediction	11407000	11412000	102.718002	+	.	1
2L	MOCCA	Prediction	11420000	11437000	153.751999	+	.	1
2L	MOCCA	Prediction	11441000	11473000	179.410004	+	.	1
2L	MOCCA	Prediction	11475000	11505000	181.445999	+	.	1
2L	MOCCA	Prediction	11507000	11511000	67.168503	+	.	1
2L	MOCCA	Prediction	11515000	11622000	200.526001	+	.	1
2L	MOCCA	Prediction	11624000	11646000	105.174004	+	.	1
2L	MOCCA	Prediction	11648000	11848000	176.593994	+	.	1
2L	MOCCA	Prediction	11853000	11894000	149.160995	+	.	1
2L	MOCCA	Prediction	11902000	11966000	153.865005	+	.	1
2L	MOCCA	Prediction	11968000	11984000	156.841995	+	.	1
2L	MOCCA	Prediction	11994000	11998000	94.157501	+	.	1
2L	MOCCA	Prediction	12001000	12009000	120.380997	+	.	1
2L	MOCCA	Prediction	12012000	12015000	91.245003	+	.	1
2L	MOCCA	Prediction	12020000	12032000	119.707001	+	.	1
2L	MOCCA	Prediction	12042000	12049000	214.714005	+	.	1
2L	MOCCA	Prediction	12054000	12057000	82.789497	+	.	1
2L	MOCCA	Prediction	12063000	12083000	182.850006	+	.	1
2L	MOCCA	Prediction	12086000	12096000	119.305000	+	.	1
2L	MOCCA	Prediction	12110000	12123000	151.263000	+	.	1
2L	MOCCA	Prediction	12128000	12166000	156.514008	+	.	1
2L	MOCCA	Prediction	12168000	12186000	177.197998	+	.	1
2L	MOCCA	Prediction	12189000	12376000	215.132996	+	.	1
2L	MOCCA	Prediction	12379000	12429000	191.188004	+	.	1
2L	MOCCA	Prediction	12431000	12449000	133.231995	+	.	1
2L	MOCCA	Prediction	12453000	12536000	216.248993	+	.	1
2L	MOCCA	Prediction	12538000	12560000	239.378998	+	.	1
2L	MOCCA	Prediction	12563000	12598000	199.164001	+	.	1
2L	MOCCA	Prediction	12600000	12622000	164.207993	+	.	1
2L	MOCCA	Prediction	12626000	12662000	195.457001	+	.	1
2L	MOCCA	Prediction	12668000	12692000	118.985001	+	.	1
2L	MOCCA	Prediction	12698000	12704000	120.345001	+	.	1
2L	MOCCA	Prediction	12711000	12715000	89.385498	+	.	1
2L	MOCCA	Prediction	12719000	12731000	137.169998	+	.	1
2L	MOCCA	Prediction	12742000	12757000	168.300003	+	.	1
2L	MOCCA	Prediction	12760000	12793000	192.369995	+	.	1
2L	MOCCA	Prediction	12795000	12845000	165.744995	+	.	1
2L	MOCCA	Prediction	12848000	12913000	166.112000	+	.	1
2L	MOCCA	Prediction	12919000	12923000	85.802101	+	.	1
2L	MOCCA	Prediction	12927000	12977000	164.509995	+	.	1
2L	MOCCA	Prediction	12981000	13002000	176.707001	+	.	1
2L	MOCCA	Prediction	13019000	13025000	117.650002	+	.	1
2L	MOCCA	Prediction	13032000	13062000	136.432999	+	.	1
2L	MOCCA	Prediction	13068000	13107000	166.233994	+	.	1
2L	MOCCA	Prediction	13109000	13132000	133.421997	+	.	1
2L	MOCCA	Prediction	13137000	13161000	169.718002	+	.	1
2L	MOCCA	Prediction	13163000	13173000	115.091003	+	.	1
2L	MOCCA	Prediction	13190000	13199000	78.917503	+	.	1
2L	MOCCA	Prediction	13202000	13207000	121.103996	+	.	1
2L	MOCCA	Prediction	13210000	13218000	107.557999	+	.	1
2L	MOCCA	Prediction	13224000	13278000	167.669006	+	.	1
2L	MOCCA	Prediction	13280000	13306000	227.347000	+	.	1
2L	MOCCA	Prediction	13309000	13358000	246.343994	+	.	1
2L	MOCCA	Prediction	13361000	13365000	108.032997	+	.	1
2L	MOCCA	Prediction	13368000	13388000	102.308998	+	.	1
2L	MOCCA	Prediction	13398000	13403000	93.363701	+	.	1
2L	MOCCA	Prediction	13410000	13477000	248.442993	+	.	1
2L	MOCCA	Prediction	13480000	13562000	227.304993	+	.	1
2L	MOCCA	Prediction	13565000	13691000	189.595993	+	.	1
2L	MOCCA	Prediction	13693000	13698000	95.983498	+	.	1
2L	MOCCA	Prediction	13702000	13708000	87.050102	+	.	1
2L	MOCCA	Prediction	13710000	13773000	232.863998	+	.	1
2L	MOCCA	Prediction	13776000	13786000	113.731003	+	.	1
2L	MOCCA	Prediction	13788000	13793000	74.117699	+	.	1
2L	MOCCA	Prediction	13798000	13809000	113.514000	+	.	1
2L	MOCCA	Prediction	13811000	13814000	72.025803	+	.	1
2L	MOCCA	Prediction	13833000	13845000	160.602997	+	.	1
2L	MOCCA	Prediction	13849000	13866000	131.125000	+	.	1
2L	MOCCA	Prediction	13870000	13885000	151.348007	+	.	1
2L	MOCCA	Prediction	13893000	13908000	119.595001	+	.	1
2L	MOCCA	Prediction	13910000	13914000	95.782700	+	.	1
2L	MOCCA	Prediction	13918000	13965000	225.770004	+	.	1
2L	MOCCA	Prediction	13970000	13980000	152.776001	+	.	1
2L	MOCCA	Prediction	13987000	14016000	149.927994	+	.	1
2L	MOCCA	Prediction	14019000	14027000	157.667007	+	.	1
2L	MOCCA	Prediction	14029000	14103000	202.352997	+	.	1
2L	MOCCA	Prediction	14105000	14122000	114.739998	+	.	1
2L	MOCCA	Prediction	14125000	14135000	154.334000	+	.	1
2L	MOCCA	Prediction	14144000	14165000	157.806000	+	.	1
2L	MOCCA	Prediction	14169000	14174000	80.018898	+	.	1
2L	MOCCA	Prediction	14176000	14179000	65.588997	+	.	1
2L	MOCCA	Prediction	14182000	14187000	154.457001	+	.	1
2L	MOCCA	Prediction	14198000	14204000	126.549004	+	.	1
2L	MOCCA	Prediction	14206000	14216000	118.008003	+	.	1
2L	MOCCA	Prediction	14219000	14286000	216.261993	+	.	1
2L	MOCCA	Prediction	14288000	14320000	167.962997	+	.	1
2L	MOCCA	Prediction	14334000	14343000	100.900002	+	.	1
2L	MOCCA	Prediction	14345000	14362000	109.059998	+	.	1
2L	MOCCA	Prediction	14364000	14430000	181.343994	+	.	1
2L	MOCCA	Prediction	14433000	14436000	91.695602	+	.	1
2L	MOCCA	Prediction	14438000	14484000	138.425995	+	.	1
2L	MOCCA	Prediction	14487000	14512000	180.097000	+	.	1
2L	MOCCA	Prediction	14518000	14532000	130.399994	+	.	1
2L	MOCCA	Prediction	14534000	14563000	86.617302	+	.	1
2L	MOCCA	Prediction	14565000	14575000	121.764999	+	.	1
2L	MOCCA	Prediction	14577000	14585000	98.791801	+	.	1
2L	MOCCA	Prediction	14588000	14602000	110.834000	+	.	1
2L	MOCCA	Prediction	14609000	14727000	200.158997	+	.	1
2L	MOCCA	Prediction	14733000	14762000	181.085999	+	.	1
2L	MOCCA	Prediction	14767000	14853000	191.733002	+	.	1
2L	MOCCA	Prediction	14855000	14921000	192.440994	+	.	1
2L	MOCCA	Prediction	14930000	14988000	178.354996	+	.	1
2L	MOCCA	Prediction	14990000	15027000	172.511002	+	.	1
2L	MOCCA	Prediction	15029000	15047000	209.031006	+	.	1
2L	MOCCA	Prediction	15052000	15069000	185.554001	+	.	1
2L	MOCCA	Prediction	15072000	15114000	205.552994	+	.	1
2L	MOCCA	Prediction	15117000	15146000	167.104004	+	.	1
2L	MOCCA	Prediction	15148000	15181000	175.567001	+	.	1
2L	MOCCA	Prediction	15184000	15257000	156.904007	+	.	1
2L	MOCCA	Prediction	15263000	15289000	133.759995	+	.	1
2L	MOCCA	Prediction	15291000	15317000	163.210007	+	.	1
2L	MOCCA	Prediction	15327000	15385000	146.791000	+	.	1
2L	MOCCA	Prediction	15391000	15412000	93.323799	+	.	1
2L	MOCCA	Prediction	15421000	15424000	80.134598	+	.	1
2L	MOCCA	Prediction	15427000	15430000	65.827202	+	.	1
2L	MOCCA	Prediction	15433000	15441000	105.882004	+	.	1
2L	MOCCA	Prediction	15446000	15460000	151.449005	+	.	1
2L	MOCCA	Prediction	15466000	15479000	85.064102	+	.	1
2L	MOCCA	Prediction	15486000	15580000	162.574997	+	.	1
2L	MOCCA	Prediction	15582000	15652000	217.434998	+	.	1
2L	MOCCA	Prediction	15657000	15688000	150.535004	+	.	1
2L	MOCCA	Prediction	15691000	15853000	190.764999	+	.	1
2L	MOCCA	Prediction	15856000	15889000	186.839996	+	.	1
2L	MOCCA	Prediction	15891000	15899000	147.451004	+	.	1
2L	MOCCA	Prediction	15901000	15923000	164.817993	+	.	1
2L	MOCCA	Prediction	15925000	15943000	166.158997	+	.	1
2L	MOCCA	Prediction	15947000	16097000	194.975998	+	.	1
2L	MOCCA	Prediction	16099000	16174000	214.108994	+	.	1
2L	MOCCA	Prediction	16176000	16290000	222.341995	+	.	1
2L	MOCCA	Prediction	16294000	16334000	155.617004	+	.	1
2L	MOCCA	Prediction	16348000	16469000	182.020996	+	.	1
2L	MOCCA	Prediction	16473000	16511000	201.197006	+	.	1
2L	MOCCA	Prediction	16517000	16649000	208.725998	+	.	1
2L	MOCCA	Prediction	16651000	16658000	123.619003	+	.	1
2L	MOCCA	Prediction	16661000	16728000	185.580002	+	.	1
2L	MOCCA	Prediction	16730000	16733000	70.012199	+	.	1
2L	MOCCA	Prediction	16743000	16774000	164.429993	+	.	1
2L	MOCCA	Prediction	16791000	16812000	96.630203	+	.	1
2L	MOCCA	Prediction	16814000	16822000	126.315002	+	.	1
2L	MOCCA	Prediction	16825000	16829000	89.679901	+	.	1
2L	MOCCA	Prediction	16832000	16892000	176.274002	+	.	1
2L	MOCCA	Prediction	16895000	16904000	94.799698	+	.	1
2L	MOCCA	Prediction	16916000	16960000	150.177002	+	.	1
2L	MOCCA	Prediction	16965000	17011000	148.886002	+	.	1
2L	MOCCA	Prediction	17013000	17125000	152.292007	+	.	1
2L	MOCCA	Prediction	17128000	17145000	159.298004	+	.	1
2L	MOCCA	Prediction	17151000	17163000	122.696999	+	.	1
2L	MOCCA	Prediction	17165000	17219000	194.199005	+	.	1
2L	MOCCA	Prediction	17224000	17275000	170.552994	+	.	1
2L	MOCCA	Prediction	17277000	17407000	197.539001	+	.	1
2L	MOCCA	Prediction	17412000	17439000	155.098999	+	.	1
2L	MOCCA	Prediction	17442000	17463000	182.973007	+	.	1
2L	MOCCA	Prediction	17466000	17477000	117.406998	+	.	1
2L	MOCCA	Prediction	17489000	17503000	128.283997	+	.	1
2L	MOCCA	Prediction	17531000	17583000	159.990997	+	.	1
2L	MOCCA	Prediction	17586000	17598000	193.117996	+	.	1
2L	MOCCA	Prediction	17601000	17608000	190.494003	+	.	1
2L	MOCCA	Prediction	17610000	17656000	225.766006	+	.	1
2L	MOCCA	Prediction	17663000	17689000	158.955002	+	.	1
2L	MOCCA	Prediction	17692000	17702000	153.917007	+	.	1
2L	MOCCA	Prediction	17704000	17725000	172.190994	+	.	1
2L	MOCCA	Prediction	17728000	17742000	111.811996	+	.	1
2L	MOCCA	Prediction	17744000	17797000	184.610001	+	.	1
2L	MOCCA	Prediction	17799000	17835000	197.335999	+	.	1
2L	MOCCA	Prediction	17837000	17888000	153.641998	+	.	1
2L	MOCCA	Prediction	17891000	17965000	170.192993	+	.	1
2L	MOCCA	Prediction	17972000	17977000	99.547203	+	.	1
2L	MOCCA	Prediction	17982000	17993000	137.828003	+	.	1
2L	MOCCA	Prediction	17995000	18003000	120.625000	+	.	1
2L	MOCCA	Prediction	18012000	18029000	148.451004	+	.	1
2L	MOCCA	Prediction	18031000	18043000	132.272995	+	.	1
2L	MOCCA	Prediction	18047000	18097000	140.772995	+	.	1
2L	MOCCA	Prediction	18101000	18133000	159.457993	+	.	1
2L	MOCCA	Prediction	18135000	18141000	130.964996	+	.	1
2L	MOCCA	Prediction	18147000	18154000	120.113998	+	.	1
2L	MOCCA	Prediction	18157000	18187000	157.404007	+	.	1
2L	MOCCA	Prediction	18189000	18201000	158.895996	+	.	1
2L	MOCCA	Prediction	18204000	18240000	156.020996	+	.	1
2L	MOCCA	Prediction	18242000	18410000	189.487000	+	.	1
2L	MOCCA	Prediction	18415000	18452000	179.253006	+	.	1
2L	MOCCA	Prediction	18454000	18489000	168.360992	+	.	1
2L	MOCCA	Prediction	18497000	18527000	165.128006	+	.	1
2L	MOCCA	Prediction	18542000	18608000	185.664001	+	.	1
2L	MOCCA	Prediction	18612000	18635000	127.098999	+	.	1
2L	MOCCA	Prediction	18644000	18651000	110.820000	+	.	1
2L	MOCCA	Prediction	18653000	18664000	129.401993	+	.	1
2L	MOCCA	Prediction	18669000	18672000	80.441101	+	.	1
2L	MOCCA	Prediction	18681000	18686000	117.205002	+	.	1
2L	MOCCA	Prediction	18688000	18704000	84.413200	+	.	1
2L	MOCCA	Prediction	18706000	18709000	67.172501	+	.	1
2L	MOCCA	Prediction	18712000	18721000	97.713097	+	.	1
2L	MOCCA	Prediction	18725000	18756000	129.576004	+	.	1
2L	MOCCA	Prediction	18774000	18799000	123.266998	+	.	1
2L	MOCCA	Prediction	18803000	18825000	106.709000	+	.	1
2L	MOCCA	Prediction	18839000	18853000	98.373398	+	.	1
2L	MOCCA	Prediction	18857000	18872000	122.142998	+	.	1
2L	MOCCA	Prediction	18874000	18898000	108.832001	+	.	1
2L	MOCCA	Prediction	18900000	18922000	125.972000	+	.	1
2L	MOCCA	Prediction	18925000	18928000	76.142403	+	.	1
2L	MOCCA	Prediction	18932000	18970000	125.012001	+	.	1
2L	MOCCA	Prediction	18975000	18979000	80.158302	+	.	1
2L	MOCCA	Prediction	18982000	18990000	107.037003	+	.	1
2L	MOCCA	Prediction	18994000	18999000	146.677002	+	.	1
2L	MOCCA	Prediction	19001000	19005000	86.550102	+	.	1
2L	MOCCA	Prediction	19015000	19024000	97.504898	+	.	1
2L	MOCCA	Prediction	19026000	19029000	72.480598	+	.	1
2L	MOCCA	Prediction	19046000	19052000	106.236000	+	.	1
2L	MOCCA	Prediction	19068000	19103000	139.466003	+	.	1
2L	MOCCA	Prediction	19105000	19113000	124.239998	+	.	1
2L	MOCCA	Prediction	19117000	19123000	105.778999	+	.	1
2L	MOCCA	Prediction	19131000	19138000	125.625999	+	.	1
2L	MOCCA	Prediction	19141000	19182000	184.951004	+	.	1
2L	MOCCA	Prediction	19189000	19198000	118.927002	+	.	1
2L	MOCCA	Prediction	19208000	19213000	82.509598	+	.	1
2L	MOCCA	Prediction	19220000	19223000	68.049301	+	.	1
2L	MOCCA	Prediction	19227000	19234000	111.477997	+	.	1
2L	MOCCA	Prediction	19236000	19243000	111.635002	+	.	1
2L	MOCCA	Prediction	19247000	19251000	85.460999	+	.	1
2L	MOCCA	Prediction	19255000	19259000	90.220100	+	.	1
2L	MOCCA	Prediction	19263000	19273000	117.379997	+	.	1
2L	MOCCA	Prediction	19277000	19284000	92.663696	+	.	1
2L	MOCCA	Prediction	19301000	19304000	73.893700	+	.	1
2L	MOCCA	Prediction	19311000	19328000	103.685997	+	.	1
2L	MOCCA	Prediction	19330000	19339000	70.460899	+	.	1
2L	MOCCA	Prediction	19345000	19356000	157.397003	+	.	1
2L	MOCCA	Prediction	19360000	19367000	157.817993	+	.	1
2L	MOCCA	Prediction	19370000	19374000	76.652496	+	.	1
2L	MOCCA	Prediction	19385000	19388000	66.283302	+	.	1
2L	MOCCA	Prediction	19396000	19419000	162.084000	+	.	1
2L	MOCCA	Prediction	19421000	19432000	88.604500	+	.	1
2L	MOCCA	Prediction	19438000	19444000	98.542397	+	.	1
2L	MOCCA	Prediction	19451000	19456000	105.787003	+	.	1
2L	MOCCA	Prediction	19461000	19482000	147.677994	+	.	1
2L	MOCCA	Prediction	19484000	19489000	89.360603	+	.	1
2L	MOCCA	Prediction	19506000	19510000	85.561302	+	.	1
2L	MOCCA	Prediction	19515000	19520000	115.737000	+	.	1
2L	MOCCA	Prediction	19525000	19531000	77.430702	+	.	1
2L	MOCCA	Prediction	19535000	19553000	147.386993	+	.	1
2L	MOCCA	Prediction	19556000	19561000	84.602097	+	.	1
2L	MOCCA	Prediction	19563000	19583000	131.542007	+	.	1
2L	MOCCA	Prediction	19586000	19628000	159.501007	+	.	1
2L	MOCCA	Prediction	19631000	19635000	83.322197	+	.	1
2L	MOCCA	Prediction	19639000	19658000	142.658005	+	.	1
2L	MOCCA	Prediction	19663000	19671000	113.350998	+	.	1
2L	MOCCA	Prediction	19677000	19684000	109.913002	+	.	1
2L	MOCCA	Prediction	19686000	19693000	115.908997	+	.	1
2L	MOCCA	Prediction	19696000	19727000	179.694000	+	.	1
2L	MOCCA	Prediction	19729000	19743000	155.160995	+	.	1
2L	MOCCA	Prediction	19753000	19757000	73.845299	+	.	1
2L	MOCCA	Prediction	19761000	19779000	172.067001	+	.	1
2L	MOCCA	Prediction	19786000	19827000	165.380997	+	.	1
2L	MOCCA	Prediction	19829000	19856000	114.362000	+	.	1
2L	MOCCA	Prediction	19858000	19869000	86.631599	+	.	1
2L	MOCCA	Prediction	19873000	19890000	175.878006	+	.	1
2L	MOCCA	Prediction	19894000	19897000	70.446098	+	.	1
2L	MOCCA	Prediction	19906000	19919000	146.266998	+	.	1
2L	MOCCA	Prediction	19922000	19929000	94.376900	+	.	1
2L	MOCCA	Prediction	19932000	19936000	92.428001	+	.	1
2L	MOCCA	Prediction	19956000	19961000	75.859100	+	.	1
2L	MOCCA	Prediction	19964000	19971000	134.082001	+	.	1
2L	MOCCA	Prediction	19984000	19998000	103.544998	+	.	1
2L	MOCCA	Prediction	20000000	20005000	87.891701	+	.	1
2L	MOCCA	Prediction	20011000	20038000	163.171005	+	.	1
2L	MOCCA	Prediction	20040000	20051000	113.676003	+	.	1
2L	MOCCA	Prediction	20053000	20060000	166.016998	+	.	1
2L	MOCCA	Prediction	20065000	20070000	106.980003	+	.	1
2L	MOCCA	Prediction	20077000	20089000	134.548996	+	.	1
2L	MOCCA	Prediction	20095000	20107000	119.273003	+	.	1
2L	MOCCA	Prediction	20111000	20131000	129.011993	+	.	1
2L	MOCCA	Prediction	20134000	20145000	81.830803	+	.	1
2L	MOCCA	Prediction	20147000	20178000	195.326004	+	.	1
2L	MOCCA	Prediction	20182000	20185000	72.642097	+	.	1
2L	MOCCA	Prediction	20189000	20192000	74.929802	+	.	1
2L	MOCCA	Prediction	20196000	20216000	180.072998	+	.	1
2L	MOCCA	Prediction	20218000	20256000	188.244003	+	.	1
2L	MOCCA	Prediction	20260000	20296000	201.740997	+	.	1
2L	MOCCA	Prediction	20300000	20314000	194.235001	+	.	1
2L	MOCCA	Prediction	20319000	20322000	64.771896	+	.	1
2L	MOCCA	Prediction	20325000	20329000	70.739700	+	.	1
2L	MOCCA	Prediction	20336000	20339000	63.476398	+	.	1
2L	MOCCA	Prediction	20346000	20356000	97.052002	+	.	1
2L	MOCCA	Prediction	20359000	20370000	129.348007	+	.	1
2L	MOCCA	Prediction	20380000	20410000	157.018997	+	.	1
2L	MOCCA	Prediction	20413000	20432000	160.451004	+	.	1
2L	MOCCA	Prediction	20434000	20441000	80.284698	+	.	1
2L	MOCCA	Prediction	20444000	20450000	151.481003	+	.	1
2L	MOCCA	Prediction	20453000	20459000	148.660995	+	.	1
2L	MOCCA	Prediction	20462000	20499000	174.569000	+	.	1
2L	MOCCA	Prediction	20501000	20504000	70.810501	+	.	1
2L	MOCCA	Prediction	20506000	20533000	103.927002	+	.	1
2L	MOCCA	Prediction	20538000	20586000	147.345001	+	.	1
2L	MOCCA	Prediction	20591000	20605000	111.271004	+	.	1
2L	MOCCA	Prediction	20607000	20610000	66.460503	+	.	1
2L	MOCCA	Prediction	20613000	20650000	141.860001	+	.	1
2L	MOCCA	Prediction	20663000	20672000	109.208000	+	.	1
2L	MOCCA	Prediction	20681000	20687000	129.522995	+	.	1
2L	MOCCA	Prediction	20697000	20720000	119.921997	+	.	1
2L	MOCCA	Prediction	20732000	20736000	80.563301	+	.	1
2L	MOCCA	Prediction	20739000	20752000	164.078995	+	.	1
2L	MOCCA	Prediction	20757000	20772000	125.716003	+	.	1
2L	MOCCA	Prediction	20781000	20790000	111.098999	+	.	1
2L	MOCCA	Prediction	20793000	20809000	166.927002	+	.	1
2L	MOCCA	Prediction	20812000	20830000	158.505005	+	.	1
2L	MOCCA	Prediction	20836000	20848000	128.998001	+	.	1
2L	MOCCA	Prediction	20851000	20893000	177.602005	+	.	1
2L	MOCCA	Prediction	20895000	20945000	238.468994	+	.	1
2L	MOCCA	Prediction	20953000	20978000	128.880005	+	.	1
2L	MOCCA	Prediction	20994000	21006000	100.538002	+	.	1
2L	MOCCA	Prediction	21010000	21077000	319.355988	+	.	1
2L	MOCCA	Prediction	21080000	21100000	118.473999	+	.	1
2L	MOCCA	Prediction	21104000	21157000	202.156006	+	.	1
2L	MOCCA	Prediction	21172000	21181000	92.916397	+	.	1
2L	MOCCA	Prediction	21188000	21206000	156.029999	+	.	1
2L	MOCCA	Prediction	21210000	21215000	86.722000	+	.	1
2L	MOCCA	Prediction	21218000	21224000	156.451004	+	.	1
2L	MOCCA	Prediction	21229000	21411000	297.925995	+	.	1
2L	MOCCA	Prediction	21413000	21694000	524.357971	+	.	1
2L	MOCCA	Prediction	21696000	21772000	240.705994	+	.	1
2L	MOCCA	Prediction	21775000	21808000	182.149994	+	.	1
2L	MOCCA	Prediction	21810000	21816000	109.407997	+	.	1
2L	MOCCA	Prediction	21822000	21840000	128.154007	+	.	1
2L	MOCCA	Prediction	21843000	21846000	68.229103	+	.	1
2L	MOCCA	Prediction	21848000	21932000	190.360001	+	.	1
2L	MOCCA	Prediction	21936000	21947000	153.725998	+	.	1
2L	MOCCA	Prediction	21951000	21955000	76.563599	+	.	1
2L	MOCCA	Prediction	21961000	21964000	95.495300	+	.	1
2L	MOCCA	Prediction	21966000	21992000	158.867004	+	.	1
2L	MOCCA	Prediction	21994000	22021000	132.621002	+	.	1
2L	MOCCA	Prediction	22023000	22223000	251.184006	+	.	1
2L	MOCCA	Prediction	22232000	22261000	177.988007	+	.	1
2L	MOCCA	Prediction	22263000	22277000	159.496994	+	.	1
2L	MOCCA	Prediction	22280000	22286000	81.049301	+	.	1
2L	MOCCA	Prediction	22290000	22317000	210.009995	+	.	1
2L	MOCCA	Prediction	22319000	22371000	183.306000	+	.	1
2L	MOCCA	Prediction	22395000	22404000	150.914993	+	.	1
2L	MOCCA	Prediction	22409000	22416000	72.416000	+	.	1
2L	MOCCA	Prediction	22418000	22423000	433.381989	+	.	1
2L	MOCCA	Prediction	22426000	22448000	187.367004	+	.	1
2L	MOCCA	Prediction	22450000	22484000	181.014999	+	.	1
2L	MOCCA	Prediction	22494000	22509000	149.358002	+	.	1
2L	MOCCA	Prediction	22511000	22518000	140.455994	+	.	1
2L	MOCCA	Prediction	22520000	22541000	154.278000	+	.	1
2L	MOCCA	Prediction	22554000	22562000	140.212006	+	.	1
2L	MOCCA	Prediction	22564000	22584000	202.681000	+	.	1
2L	MOCCA	Prediction	22588000	22591000	65.129303	+	.	1
2L	MOCCA	Prediction	22599000	22628000	219.287994	+	.	1
2L	MOCCA	Prediction	22634000	22661000	205.677994	+	.	1
2L	MOCCA	Prediction	22666000	22684000	224.253006	+	.	1
2L	MOCCA	Prediction	22686000	22694000	183.483002	+	.	1
2L	MOCCA	Prediction	22696000	22705000	137.022003	+	.	1
2L	MOCCA	Prediction	22708000	22713000	140.001007	+	.	1
2L	MOCCA	Prediction	22717000	22752000	209.376999	+	.	1
2L	MOCCA	Prediction	22754000	22760000	92.928101	+	.	1
2L	MOCCA	Prediction	22768000	22795000	172.561996	+	.	1
2L	MOCCA	Prediction	22799000	22853000	206.421997	+	.	1
2L	MOCCA	Prediction	22858000	22906000	206.595001	+	.	1
2L	MOCCA	Prediction	22908000	22937000	227.158005	+	.	1
2L	MOCCA	Prediction	22940000	22948000	107.133003	+	.	1
2L	MOCCA	Prediction	22950000	22965000	144.531998	+	.	1
2L	MOCCA	Prediction	22967000	22971000	89.185097	+	.	1
2L	MOCCA	Prediction	22973000	22978000	108.502998	+	.	1
2L	MOCCA	Prediction	22984000	23011544	319.770996	+	.	1
2R	MOCCA	Prediction	0	27000	206.054993	+	.	1
2R	MOCCA	Prediction	31000	43000	88.909500	+	.	1
2R	MOCCA	Prediction	46000	104000	209.488007	+	.	1
2R	MOCCA	Prediction	106000	115000	185.528000	+	.	1
2R	MOCCA	Prediction	122000	137000	195.623993	+	.	1
2R	MOCCA	Prediction	141000	184000	182.414993	+	.	1
2R	MOCCA	Prediction	186000	220000	177.770004	+	.	1
2R	MOCCA	Prediction	222000	251000	160.945007	+	.	1
2R	MOCCA	Prediction	254000	286000	169.837006	+	.	1
2R	MOCCA	Prediction	289000	302000	149.595993	+	.	1
2R	MOCCA	Prediction	304000	339000	240.044006	+	.	1
2R	MOCCA	Prediction	343000	362000	207.380005	+	.	1
2R	MOCCA	Prediction	364000	373000	79.049103	+	.	1
2R	MOCCA	Prediction	382000	385000	74.998703	+	.	1
2R	MOCCA	Prediction	391000	415000	186.535004	+	.	1
2R	MOCCA	Prediction	426000	440000	169.061996	+	.	1
2R	MOCCA	Prediction	444000	455000	157.932007	+	.	1
2R	MOCCA	Prediction	467000	472000	109.944000	+	.	1
2R	MOCCA	Prediction	475000	548000	239.630997	+	.	1
2R	MOCCA	Prediction	550000	622000	199.072006	+	.	1
2R	MOCCA	Prediction	625000	658000	214.914993	+	.	1
2R	MOCCA	Prediction	662000	682000	164.160004	+	.	1
2R	MOCCA	Prediction	684000	694000	143.938995	+	.	1
2R	MOCCA	Prediction	696000	721000	190.807999	+	.	1
2R	MOCCA	Prediction	724000	730000	126.193001	+	.	1
2R	MOCCA	Prediction	740000	745000	108.712997	+	.	1
2R	MOCCA	Prediction	756000	759000	66.166603	+	.	1
2R	MOCCA	Prediction	766000	770000	96.349503	+	.	1
2R	MOCCA	Prediction	772000	808000	217.070999	+	.	1
2R	MOCCA	Prediction	810000	814000	84.262604	+	.	1
2R	MOCCA	Prediction	820000	832000	173.007996	+	.	1
2R	MOCCA	Prediction	836000	841000	102.464996	+	.	1
2R	MOCCA	Prediction	845000	859000	101.556999	+	.	1
2R	MOCCA	Prediction	861000	870000	118.969002	+	.	1
2R	MOCCA	Prediction	881000	917000	157.069000	+	.	1
2R	MOCCA	Prediction	925000	934000	126.052002	+	.	1
2R	MOCCA	Prediction	941000	946000	98.904602	+	.	1
2R	MOCCA	Prediction	952000	969000	158.912003	+	.	1
2R	MOCCA	Prediction	971000	984000	148.391006	+	.	1
2R	MOCCA	Prediction	996000	1047000	238.270004	+	.	1
2R	MOCCA	Prediction	1053000	1062000	102.477997	+	.	1
2R	MOCCA	Prediction	1064000	1092000	194.020004	+	.	1
2R	MOCCA	Prediction	1096000	1121000	200.904007	+	.	1
2R	MOCCA	Prediction	1124000	1141000	171.410995	+	.	1
2R	MOCCA	Prediction	1144000	1165000	246.087006	+	.	1
2R	MOCCA	Prediction	1168000	1173000	117.865997	+	.	1
2R	MOCCA	Prediction	1177000	1219000	225.908005	+	.	1
2R	MOCCA	Prediction	1225000	1233000	158.307007	+	.	1
2R	MOCCA	Prediction	1235000	1254000	141.309006	+	.	1
2R	MOCCA	Prediction	1257000	1269000	132.953003	+	.	1
2R	MOCCA	Prediction	1273000	1294000	165.408997	+	.	1
2R	MOCCA	Prediction	1296000	1421000	224.205994	+	.	1
2R	MOCCA	Prediction	1423000	1432000	133.822006	+	.	1
2R	MOCCA	Prediction	1434000	1456000	122.872002	+	.	1
2R	MOCCA	Prediction	1467000	1472000	91.913597	+	.	1
2R	MOCCA	Prediction	1484000	1514000	205.505005	+	.	1
2R	MOCCA	Prediction	1517000	1573000	196.240997	+	.	1
2R	MOCCA	Prediction	1575000	1693000	232.876999	+	.	1
2R	MOCCA	Prediction	1695000	1701000	123.028999	+	.	1
2R	MOCCA	Prediction	1706000	1717000	90.421402	+	.	1
2R	MOCCA	Prediction	1723000	1733000	79.956703	+	.	1
2R	MOCCA	Prediction	1740000	1756000	169.494995	+	.	1
2R	MOCCA	Prediction	1765000	1780000	162.106995	+	.	1
2R	MOCCA	Prediction	1784000	1800000	152.210007	+	.	1
2R	MOCCA	Prediction	1817000	1827000	136.009003	+	.	1
2R	MOCCA	Prediction	1829000	1847000	157.985992	+	.	1
2R	MOCCA	Prediction	1850000	1886000	210.679001	+	.	1
2R	MOCCA	Prediction	1888000	1944000	196.207001	+	.	1
2R	MOCCA	Prediction	1953000	1969000	105.003998	+	.	1
2R	MOCCA	Prediction	1971000	1985000	265.183014	+	.	1
2R	MOCCA	Prediction	1994000	2072000	198.244003	+	.	1
2R	MOCCA	Prediction	2075000	2149000	202.417007	+	.	1
2R	MOCCA	Prediction	2154000	2162000	159.436996	+	.	1
2R	MOCCA	Prediction	2167000	2172000	81.737900	+	.	1
2R	MOCCA	Prediction	2180000	2188000	149.003006	+	.	1
2R	MOCCA	Prediction	2190000	2196000	121.843002	+	.	1
2R	MOCCA	Prediction	2205000	2208000	69.940903	+	.	1
2R	MOCCA	Prediction	2210000	2274000	192.309006	+	.	1
2R	MOCCA	Prediction	2278000	2312000	179.289993	+	.	1
2R	MOCCA	Prediction	2319000	2323000	97.050697	+	.	1
2R	MOCCA	Prediction	2325000	2330000	78.925903	+	.	1
2R	MOCCA	Prediction	2335000	2340000	111.379997	+	.	1
2R	MOCCA	Prediction	2346000	2401000	183.925995	+	.	1
2R	MOCCA	Prediction	2410000	2413000	64.567802	+	.	1
2R	MOCCA	Prediction	2435000	2441000	141.785004	+	.	1
2R	MOCCA	Prediction	2465000	2468000	70.468201	+	.	1
2R	MOCCA	Prediction	2482000	2485000	72.513802	+	.	1
2R	MOCCA	Prediction	2489000	2503000	183.761002	+	.	1
2R	MOCCA	Prediction	2505000	2523000	146.988007	+	.	1
2R	MOCCA	Prediction	2532000	2547000	145.695007	+	.	1
2R	MOCCA	Prediction	2549000	2560000	140.908005	+	.	1
2R	MOCCA	Prediction	2562000	2566000	113.040001	+	.	1
2R	MOCCA	Prediction	2574000	2590000	133.007004	+	.	1
2R	MOCCA	Prediction	2592000	2619000	158.994003	+	.	1
2R	MOCCA	Prediction	2623000	2630000	78.708900	+	.	1
2R	MOCCA	Prediction	2632000	2641000	116.703003	+	.	1
2R	MOCCA	Prediction	2645000	2652000	195.850998	+	.	1
2R	MOCCA	Prediction	2655000	2676000	100.023003	+	.	1
2R	MOCCA	Prediction	2678000	2689000	104.468002	+	.	1
2R	MOCCA	Prediction	2696000	2701000	116.995003	+	.	1
2R	MOCCA	Prediction	2703000	2721000	105.899002	+	.	1
2R	MOCCA	Prediction	2723000	2728000	118.306000	+	.	1
2R	MOCCA	Prediction	2732000	2740000	76.884598	+	.	1
2R	MOCCA	Prediction	2742000	2745000	70.780296	+	.	1
2R	MOCCA	Prediction	2747000	2752000	102.084000	+	.	1
2R	MOCCA	Prediction	2756000	2762000	123.426003	+	.	1
2R	MOCCA	Prediction	2768000	2775000	80.245697	+	.	1
2R	MOCCA	Prediction	2787000	2792000	103.975998	+	.	1
2R	MOCCA	Prediction	2794000	2816000	181.270004	+	.	1
2R	MOCCA	Prediction	2824000	2843000	161.632996	+	.	1
2R	MOCCA	Prediction	2847000	2852000	75.475502	+	.	1
2R	MOCCA	Prediction	2854000	2866000	123.876999	+	.	1
2R	MOCCA	Prediction	2876000	2881000	107.237000	+	.	1
2R	MOCCA	Prediction	2885000	2890000	91.070396	+	.	1
2R	MOCCA	Prediction	2892000	2918000	250.434006	+	.	1
2R	MOCCA	Prediction	2926000	2944000	142.024994	+	.	1
2R	MOCCA	Prediction	2947000	2950000	85.911201	+	.	1
2R	MOCCA	Prediction	2953000	2960000	86.958504	+	.	1
2R	MOCCA	Prediction	2965000	2974000	104.771004	+	.	1
2R	MOCCA	Prediction	2976000	2995000	119.484001	+	.	1
2R	MOCCA	Prediction	3006000	3010000	81.850502	+	.	1
2R	MOCCA	Prediction	3015000	3022000	88.654900	+	.	1
2R	MOCCA	Prediction	3026000	3036000	91.336700	+	.	1
2R	MOCCA	Prediction	3045000	3049000	78.466599	+	.	1
2R	MOCCA	Prediction	3060000	3064000	69.332397	+	.	1
2R	MOCCA	Prediction	3072000	3075000	69.522697	+	.	1
2R	MOCCA	Prediction	3082000	3085000	64.603203	+	.	1
2R	MOCCA	Prediction	3094000	3107000	138.485992	+	.	1
2R	MOCCA	Prediction	3128000	3137000	102.886002	+	.	1
2R	MOCCA	Prediction	3139000	3144000	76.569199	+	.	1
2R	MOCCA	Prediction	3149000	3158000	178.296005	+	.	1
2R	MOCCA	Prediction	3170000	3184000	85.387901	+	.	1
2R	MOCCA	Prediction	3186000	3200000	114.994003	+	.	1
2R	MOCCA	Prediction	3202000	3218000	155.705994	+	.	1
2R	MOCCA	Prediction	3246000	3251000	123.710999	+	.	1
2R	MOCCA	Prediction	3255000	3272000	145.923996	+	.	1
2R	MOCCA	Prediction	3280000	3291000	187.561005	+	.	1
2R	MOCCA	Prediction	3293000	3299000	138.412994	+	.	1
2R	MOCCA	Prediction	3301000	3310000	102.483002	+	.	1
2R	MOCCA	Prediction	3320000	3329000	149.296005	+	.	1
2R	MOCCA	Prediction	3332000	3349000	140.237000	+	.	1
2R	MOCCA	Prediction	3352000	3357000	81.662697	+	.	1
2R	MOCCA	Prediction	3359000	3372000	160.220001	+	.	1
2R	MOCCA	Prediction	3374000	3384000	110.542000	+	.	1
2R	MOCCA	Prediction	3393000	3396000	64.483902	+	.	1
2R	MOCCA	Prediction	3398000	3409000	129.095001	+	.	1
2R	MOCCA	Prediction	3414000	3423000	132.957001	+	.	1
2R	MOCCA	Prediction	3427000	3438000	145.556000	+	.	1
2R	MOCCA	Prediction	3447000	3457000	175.130005	+	.	1
2R	MOCCA	Prediction	3481000	3485000	81.825699	+	.	1
2R	MOCCA	Prediction	3490000	3513000	123.952003	+	.	1
2R	MOCCA	Prediction	3516000	3526000	106.912003	+	.	1
2R	MOCCA	Prediction	3539000	3542000	72.524101	+	.	1
2R	MOCCA	Prediction	3550000	3560000	103.047997	+	.	1
2R	MOCCA	Prediction	3562000	3567000	95.095200	+	.	1
2R	MOCCA	Prediction	3576000	3588000	97.933899	+	.	1
2R	MOCCA	Prediction	3599000	3619000	148.936005	+	.	1
2R	MOCCA	Prediction	3621000	3680000	170.576004	+	.	1
2R	MOCCA	Prediction	3687000	3691000	70.686600	+	.	1
2R	MOCCA	Prediction	3709000	3714000	103.399002	+	.	1
2R	MOCCA	Prediction	3721000	3726000	104.709000	+	.	1
2R	MOCCA	Prediction	3733000	3742000	77.044701	+	.	1
2R	MOCCA	Prediction	3748000	3752000	85.250099	+	.	1
2R	MOCCA	Prediction	3754000	3757000	72.370399	+	.	1
2R	MOCCA	Prediction	3761000	3792000	164.865997	+	.	1
2R	MOCCA	Prediction	3796000	3806000	94.251801	+	.	1
2R	MOCCA	Prediction	3808000	3816000	146.895996	+	.	1
2R	MOCCA	Prediction	3825000	3832000	121.160004	+	.	1
2R	MOCCA	Prediction	3839000	3850000	112.025002	+	.	1
2R	MOCCA	Prediction	3853000	3862000	81.747200	+	.	1
2R	MOCCA	Prediction	3871000	3879000	69.728203	+	.	1
2R	MOCCA	Prediction	3885000	3893000	68.668701	+	.	1
2R	MOCCA	Prediction	3899000	3912000	225.692001	+	.	1
2R	MOCCA	Prediction	3914000	3917000	68.164200	+	.	1
2R	MOCCA	Prediction	3919000	3924000	97.423203	+	.	1
2R	MOCCA	Prediction	3936000	3944000	179.222000	+	.	1
2R	MOCCA	Prediction	3946000	3958000	102.931999	+	.	1
2R	MOCCA	Prediction	3963000	3973000	110.351997	+	.	1
2R	MOCCA	Prediction	3978000	3981000	79.301697	+	.	1
2R	MOCCA	Prediction	3993000	4004000	159.994003	+	.	1
2R	MOCCA	Prediction	4019000	4026000	126.144997	+	.	1
2R	MOCCA	Prediction	4030000	4049000	147.313004	+	.	1
2R	MOCCA	Prediction	4055000	4079000	159.996002	+	.	1
2R	MOCCA	Prediction	4087000	4090000	89.809601	+	.	1
2R	MOCCA	Prediction	4111000	4124000	122.355003	+	.	1
2R	MOCCA	Prediction	4127000	4194000	152.078995	+	.	1
2R	MOCCA	Prediction	4196000	4204000	122.435997	+	.	1
2R	MOCCA	Prediction	4209000	4231000	138.561996	+	.	1
2R	MOCCA	Prediction	4237000	4243000	89.134499	+	.	1
2R	MOCCA	Prediction	4253000	4264000	85.422501	+	.	1
2R	MOCCA	Prediction	4267000	4277000	125.942001	+	.	1
2R	MOCCA	Prediction	4280000	4286000	117.832001	+	.	1
2R	MOCCA	Prediction	4290000	4306000	144.438995	+	.	1
2R	MOCCA	Prediction	4311000	4334000	156.005997	+	.	1
2R	MOCCA	Prediction	4338000	4343000	66.948303	+	.	1
2R	MOCCA	Prediction	4348000	4352000	83.418602	+	.	1
2R	MOCCA	Prediction	4360000	4367000	114.578003	+	.	1
2R	MOCCA	Prediction	4373000	4384000	110.882004	+	.	1
2R	MOCCA	Prediction	4386000	4396000	151.358994	+	.	1
2R	MOCCA	Prediction	4403000	4415000	166.796997	+	.	1
2R	MOCCA	Prediction	4417000	4463000	139.442001	+	.	1
2R	MOCCA	Prediction	4465000	4468000	67.667999	+	.	1
2R	MOCCA	Prediction	4470000	4475000	102.262001	+	.	1
2R	MOCCA	Prediction	4479000	4492000	74.978104	+	.	1
2R	MOCCA	Prediction	4498000	4515000	139.871002	+	.	1
2R	MOCCA	Prediction	4519000	4525000	121.049004	+	.	1
2R	MOCCA	Prediction	4533000	4546000	152.348007	+	.	1
2R	MOCCA	Prediction	4551000	4564000	118.946999	+	.	1
2R	MOCCA	Prediction	4567000	4589000	165.024002	+	.	1
2R	MOCCA	Prediction	4591000	4594000	69.369904	+	.	1
2R	MOCCA	Prediction	4600000	4606000	143.860992	+	.	1
2R	MOCCA	Prediction	4609000	4614000	85.560898	+	.	1
2R	MOCCA	Prediction	4620000	4625000	104.478996	+	.	1
2R	MOCCA	Prediction	4631000	4634000	66.133102	+	.	1
2R	MOCCA	Prediction	4645000	4659000	124.488998	+	.	1
2R	MOCCA	Prediction	4663000	4668000	86.729797	+	.	1
2R	MOCCA	Prediction	4671000	4679000	84.852600	+	.	1
2R	MOCCA	Prediction	4683000	4687000	69.103798	+	.	1
2R	MOCCA	Prediction	4689000	4706000	94.797401	+	.	1
2R	MOCCA	Prediction	4711000	4719000	79.900398	+	.	1
2R	MOCCA	Prediction	4733000	4739000	87.156700	+	.	1
2R	MOCCA	Prediction	4741000	4754000	143.457001	+	.	1
2R	MOCCA	Prediction	4774000	4783000	98.931396	+	.	1
2R	MOCCA	Prediction	4789000	4792000	68.020897	+	.	1
2R	MOCCA	Prediction	4812000	4815000	69.241203	+	.	1
2R	MOCCA	Prediction	4826000	4841000	138.660004	+	.	1
2R	MOCCA	Prediction	4847000	4859000	129.712997	+	.	1
2R	MOCCA	Prediction	4863000	4882000	109.001999	+	.	1
2R	MOCCA	Prediction	4886000	4889000	75.695900	+	.	1
2R	MOCCA	Prediction	4891000	4895000	89.846397	+	.	1
2R	MOCCA	Prediction	4897000	4904000	93.782501	+	.	1
2R	MOCCA	Prediction	4906000	4909000	66.675797	+	.	1
2R	MOCCA	Prediction	4911000	4919000	97.114197	+	.	1
2R	MOCCA	Prediction	4921000	4926000	71.329697	+	.	1
2R	MOCCA	Prediction	4931000	4952000	105.031998	+	.	1
2R	MOCCA	Prediction	4955000	4959000	94.447197	+	.	1
2R	MOCCA	Prediction	4962000	4969000	107.775002	+	.	1
2R	MOCCA	Prediction	4972000	4978000	141.218002	+	.	1
2R	MOCCA	Prediction	4981000	4987000	141.270996	+	.	1
2R	MOCCA	Prediction	4993000	5008000	80.566101	+	.	1
2R	MOCCA	Prediction	5017000	5038000	86.180298	+	.	1
2R	MOCCA	Prediction	5043000	5047000	103.718002	+	.	1
2R	MOCCA	Prediction	5063000	5088000	171.947006	+	.	1
2R	MOCCA	Prediction	5095000	5105000	97.589500	+	.	1
2R	MOCCA	Prediction	5109000	5127000	129.966003	+	.	1
2R	MOCCA	Prediction	5132000	5147000	131.813004	+	.	1
2R	MOCCA	Prediction	5149000	5164000	148.716995	+	.	1
2R	MOCCA	Prediction	5166000	5173000	80.400597	+	.	1
2R	MOCCA	Prediction	5177000	5183000	140.712006	+	.	1
2R	MOCCA	Prediction	5187000	5206000	159.242004	+	.	1
2R	MOCCA	Prediction	5208000	5227000	118.862999	+	.	1
2R	MOCCA	Prediction	5229000	5260000	132.899002	+	.	1
2R	MOCCA	Prediction	5262000	5280000	137.423004	+	.	1
2R	MOCCA	Prediction	5286000	5290000	78.554604	+	.	1
2R	MOCCA	Prediction	5295000	5304000	117.075996	+	.	1
2R	MOCCA	Prediction	5306000	5357000	179.692993	+	.	1
2R	MOCCA	Prediction	5361000	5382000	157.955002	+	.	1
2R	MOCCA	Prediction	5385000	5388000	64.622498	+	.	1
2R	MOCCA	Prediction	5390000	5419000	191.578003	+	.	1
2R	MOCCA	Prediction	5423000	5449000	175.063995	+	.	1
2R	MOCCA	Prediction	5451000	5457000	184.669998	+	.	1
2R	MOCCA	Prediction	5463000	5468000	111.285004	+	.	1
2R	MOCCA	Prediction	5473000	5477000	77.827202	+	.	1
2R	MOCCA	Prediction	5479000	5483000	66.905403	+	.	1
2R	MOCCA	Prediction	5496000	5501000	101.106003	+	.	1
2R	MOCCA	Prediction	5503000	5512000	104.087997	+	.	1
2R	MOCCA	Prediction	5515000	5538000	91.833000	+	.	1
2R	MOCCA	Prediction	5542000	5546000	79.907402	+	.	1
2R	MOCCA	Prediction	5550000	5555000	82.070396	+	.	1
2R	MOCCA	Prediction	5563000	5575000	141.171997	+	.	1
2R	MOCCA	Prediction	5579000	5585000	140.309998	+	.	1
2R	MOCCA	Prediction	5597000	5650000	147.112000	+	.	1
2R	MOCCA	Prediction	5657000	5660000	69.439796	+	.	1
2R	MOCCA	Prediction	5664000	5682000	81.725502	+	.	1
2R	MOCCA	Prediction	5686000	5701000	91.692200	+	.	1
2R	MOCCA	Prediction	5717000	5726000	113.018997	+	.	1
2R	MOCCA	Prediction	5728000	5733000	114.117996	+	.	1
2R	MOCCA	Prediction	5739000	5765000	202.328995	+	.	1
2R	MOCCA	Prediction	5768000	5773000	114.228996	+	.	1
2R	MOCCA	Prediction	5784000	5795000	100.155998	+	.	1
2R	MOCCA	Prediction	5800000	5805000	151.212997	+	.	1
2R	MOCCA	Prediction	5812000	5820000	108.651001	+	.	1
2R	MOCCA	Prediction	5825000	5866000	165.630005	+	.	1
2R	MOCCA	Prediction	5874000	5928000	146.858994	+	.	1
2R	MOCCA	Prediction	5931000	5948000	119.625999	+	.	1
2R	MOCCA	Prediction	5950000	5953000	78.536697	+	.	1
2R	MOCCA	Prediction	5961000	5968000	128.151001	+	.	1
2R	MOCCA	Prediction	5974000	6002000	164.235001	+	.	1
2R	MOCCA	Prediction	6004000	6027000	127.827003	+	.	1
2R	MOCCA	Prediction	6033000	6041000	134.195999	+	.	1
2R	MOCCA	Prediction	6046000	6051000	136.628998	+	.	1
2R	MOCCA	Prediction	6053000	6130000	237.429001	+	.	1
2R	MOCCA	Prediction	6133000	6153000	140.908997	+	.	1
2R	MOCCA	Prediction	6156000	6165000	147.421005	+	.	1
2R	MOCCA	Prediction	6172000	6179000	120.541000	+	.	1
2R	MOCCA	Prediction	6208000	6217000	91.795303	+	.	1
2R	MOCCA	Prediction	6221000	6227000	111.585999	+	.	1
2R	MOCCA	Prediction	6229000	6232000	72.741501	+	.	1
2R	MOCCA	Prediction	6235000	6261000	130.835999	+	.	1
2R	MOCCA	Prediction	6263000	6355000	216.136002	+	.	1
2R	MOCCA	Prediction	6361000	6498000	212.492996	+	.	1
2R	MOCCA	Prediction	6501000	6527000	187.600006	+	.	1
2R	MOCCA	Prediction	6537000	6592000	139.350998	+	.	1
2R	MOCCA	Prediction	6605000	6611000	135.498993	+	.	1
2R	MOCCA	Prediction	6614000	6621000	99.802101	+	.	1
2R	MOCCA	Prediction	6625000	6638000	153.406006	+	.	1
2R	MOCCA	Prediction	6648000	6698000	184.082001	+	.	1
2R	MOCCA	Prediction	6701000	6704000	87.623703	+	.	1
2R	MOCCA	Prediction	6713000	6721000	102.288002	+	.	1
2R	MOCCA	Prediction	6725000	6729000	77.104599	+	.	1
2R	MOCCA	Prediction	6735000	6763000	118.250000	+	.	1
2R	MOCCA	Prediction	6767000	6770000	69.257401	+	.	1
2R	MOCCA	Prediction	6772000	6782000	105.174004	+	.	1
2R	MOCCA	Prediction	6787000	6790000	63.994202	+	.	1
2R	MOCCA	Prediction	6796000	6811000	98.339699	+	.	1
2R	MOCCA	Prediction	6818000	6874000	171.130005	+	.	1
2R	MOCCA	Prediction	6887000	6908000	176.673996	+	.	1
2R	MOCCA	Prediction	6911000	6928000	126.262001	+	.	1
2R	MOCCA	Prediction	6931000	6956000	107.463997	+	.	1
2R	MOCCA	Prediction	6958000	6963000	77.434898	+	.	1
2R	MOCCA	Prediction	6965000	6974000	107.339996	+	.	1
2R	MOCCA	Prediction	6977000	7007000	189.796005	+	.	1
2R	MOCCA	Prediction	7012000	7025000	140.007996	+	.	1
2R	MOCCA	Prediction	7028000	7096000	173.578003	+	.	1
2R	MOCCA	Prediction	7104000	7114000	134.324997	+	.	1
2R	MOCCA	Prediction	7118000	7122000	71.619301	+	.	1
2R	MOCCA	Prediction	7126000	7142000	115.394997	+	.	1
2R	MOCCA	Prediction	7146000	7154000	93.335098	+	.	1
2R	MOCCA	Prediction	7157000	7166000	100.931999	+	.	1
2R	MOCCA	Prediction	7170000	7175000	98.160103	+	.	1
2R	MOCCA	Prediction	7187000	7191000	73.140800	+	.	1
2R	MOCCA	Prediction	7228000	7232000	91.212303	+	.	1
2R	MOCCA	Prediction	7234000	7243000	96.218201	+	.	1
2R	MOCCA	Prediction	7246000	7261000	87.602303	+	.	1
2R	MOCCA	Prediction	7269000	7274000	84.595901	+	.	1
2R	MOCCA	Prediction	7276000	7280000	88.023697	+	.	1
2R	MOCCA	Prediction	7287000	7342000	157.744995	+	.	1
2R	MOCCA	Prediction	7348000	7372000	197.332001	+	.	1
2R	MOCCA	Prediction	7374000	7388000	102.335999	+	.	1
2R	MOCCA	Prediction	7393000	7401000	103.431000	+	.	1
2R	MOCCA	Prediction	7404000	7431000	120.174004	+	.	1
2R	MOCCA	Prediction	7435000	7438000	81.928200	+	.	1
2R	MOCCA	Prediction	7441000	7446000	113.917999	+	.	1
2R	MOCCA	Prediction	7449000	7468000	101.099998	+	.	1
2R	MOCCA	Prediction	7479000	7509000	138.494995	+	.	1
2R	MOCCA	Prediction	7512000	7539000	174.164001	+	.	1
2R	MOCCA	Prediction	7542000	7557000	167.985992	+	.	1
2R	MOCCA	Prediction	7560000	7572000	162.373001	+	.	1
2R	MOCCA	Prediction	7576000	7581000	93.614304	+	.	1
2R	MOCCA	Prediction	7583000	7588000	101.211998	+	.	1
2R	MOCCA	Prediction	7592000	7603000	130.824005	+	.	1
2R	MOCCA	Prediction	7606000	7650000	141.798996	+	.	1
2R	MOCCA	Prediction	7652000	7656000	108.546997	+	.	1
2R	MOCCA	Prediction	7662000	7683000	132.197006	+	.	1
2R	MOCCA	Prediction	7686000	7709000	170.328003	+	.	1
2R	MOCCA	Prediction	7724000	7731000	172.595001	+	.	1
2R	MOCCA	Prediction	7733000	7737000	77.098198	+	.	1
2R	MOCCA	Prediction	7747000	7758000	118.226997	+	.	1
2R	MOCCA	Prediction	7776000	7781000	126.036003	+	.	1
2R	MOCCA	Prediction	7789000	7794000	115.709000	+	.	1
2R	MOCCA	Prediction	7796000	7812000	109.458000	+	.	1
2R	MOCCA	Prediction	7815000	7818000	66.941399	+	.	1
2R	MOCCA	Prediction	7821000	7838000	114.736000	+	.	1
2R	MOCCA	Prediction	7840000	7851000	82.408699	+	.	1
2R	MOCCA	Prediction	7854000	7860000	190.768997	+	.	1
2R	MOCCA	Prediction	7867000	7911000	129.899994	+	.	1
2R	MOCCA	Prediction	7919000	7925000	139.904999	+	.	1
2R	MOCCA	Prediction	7930000	7935000	128.259995	+	.	1
2R	MOCCA	Prediction	7938000	7951000	112.764999	+	.	1
2R	MOCCA	Prediction	7953000	7964000	118.586998	+	.	1
2R	MOCCA	Prediction	7966000	7992000	162.871002	+	.	1
2R	MOCCA	Prediction	7997000	8001000	85.730904	+	.	1
2R	MOCCA	Prediction	8005000	8009000	78.919800	+	.	1
2R	MOCCA	Prediction	8016000	8021000	85.667099	+	.	1
2R	MOCCA	Prediction	8023000	8026000	66.870697	+	.	1
2R	MOCCA	Prediction	8038000	8041000	73.085701	+	.	1
2R	MOCCA	Prediction	8052000	8069000	130.337006	+	.	1
2R	MOCCA	Prediction	8071000	8075000	94.417198	+	.	1
2R	MOCCA	Prediction	8084000	8188000	197.238007	+	.	1
2R	MOCCA	Prediction	8203000	8212000	207.065002	+	.	1
2R	MOCCA	Prediction	8220000	8232000	103.373001	+	.	1
2R	MOCCA	Prediction	8243000	8248000	91.066002	+	.	1
2R	MOCCA	Prediction	8265000	8268000	68.799698	+	.	1
2R	MOCCA	Prediction	8270000	8281000	83.523102	+	.	1
2R	MOCCA	Prediction	8287000	8290000	77.683800	+	.	1
2R	MOCCA	Prediction	8295000	8313000	117.728996	+	.	1
2R	MOCCA	Prediction	8317000	8321000	70.175697	+	.	1
2R	MOCCA	Prediction	8323000	8327000	93.330200	+	.	1
2R	MOCCA	Prediction	8337000	8343000	128.884995	+	.	1
2R	MOCCA	Prediction	8351000	8356000	72.026802	+	.	1
2R	MOCCA	Prediction	8363000	8388000	151.141006	+	.	1
2R	MOCCA	Prediction	8391000	8401000	181.841995	+	.	1
2R	MOCCA	Prediction	8407000	8436000	131.959000	+	.	1
2R	MOCCA	Prediction	8440000	8455000	151.445007	+	.	1
2R	MOCCA	Prediction	8460000	8470000	123.709000	+	.	1
2R	MOCCA	Prediction	8473000	8484000	177.802002	+	.	1
2R	MOCCA	Prediction	8486000	8523000	213.869003	+	.	1
2R	MOCCA	Prediction	8529000	8537000	70.858803	+	.	1
2R	MOCCA	Prediction	8541000	8559000	120.124001	+	.	1
2R	MOCCA	Prediction	8563000	8568000	130.388000	+	.	1
2R	MOCCA	Prediction	8583000	8622000	138.050003	+	.	1
2R	MOCCA	Prediction	8624000	8627000	73.064796	+	.	1
2R	MOCCA	Prediction	8631000	8636000	93.614700	+	.	1
2R	MOCCA	Prediction	8638000	8643000	76.458000	+	.	1
2R	MOCCA	Prediction	8646000	8672000	115.764000	+	.	1
2R	MOCCA	Prediction	8674000	8709000	143.061005	+	.	1
2R	MOCCA	Prediction	8711000	8733000	144.365997	+	.	1
2R	MOCCA	Prediction	8735000	8760000	177.994003	+	.	1
2R	MOCCA	Prediction	8769000	8796000	189.731995	+	.	1
2R	MOCCA	Prediction	8798000	8806000	127.889999	+	.	1
2R	MOCCA	Prediction	8810000	8813000	92.762604	+	.	1
2R	MOCCA	Prediction	8823000	8826000	74.919197	+	.	1
2R	MOCCA	Prediction	8831000	8851000	114.478996	+	.	1
2R	MOCCA	Prediction	8858000	8861000	65.466103	+	.	1
2R	MOCCA	Prediction	8867000	8887000	181.565994	+	.	1
2R	MOCCA	Prediction	8890000	8945000	178.190002	+	.	1
2R	MOCCA	Prediction	8947000	8953000	123.681999	+	.	1
2R	MOCCA	Prediction	8961000	8970000	99.340698	+	.	1
2R	MOCCA	Prediction	8976000	8985000	100.735001	+	.	1
2R	MOCCA	Prediction	8991000	8998000	79.543198	+	.	1
2R	MOCCA	Prediction	9008000	9012000	71.563499	+	.	1
2R	MOCCA	Prediction	9032000	9035000	67.526199	+	.	1
2R	MOCCA	Prediction	9053000	9070000	131.391006	+	.	1
2R	MOCCA	Prediction	9074000	9087000	147.434006	+	.	1
2R	MOCCA	Prediction	9096000	9101000	101.413002	+	.	1
2R	MOCCA	Prediction	9115000	9118000	70.460899	+	.	1
2R	MOCCA	Prediction	9120000	9139000	122.800003	+	.	1
2R	MOCCA	Prediction	9141000	9157000	126.858002	+	.	1
2R	MOCCA	Prediction	9161000	9186000	122.285004	+	.	1
2R	MOCCA	Prediction	9188000	9223000	144.292999	+	.	1
2R	MOCCA	Prediction	9231000	9261000	142.147003	+	.	1
2R	MOCCA	Prediction	9263000	9276000	119.194000	+	.	1
2R	MOCCA	Prediction	9287000	9308000	142.076996	+	.	1
2R	MOCCA	Prediction	9312000	9321000	107.122002	+	.	1
2R	MOCCA	Prediction	9323000	9329000	115.359001	+	.	1
2R	MOCCA	Prediction	9333000	9344000	138.796005	+	.	1
2R	MOCCA	Prediction	9351000	9379000	122.878998	+	.	1
2R	MOCCA	Prediction	9381000	9396000	165.414993	+	.	1
2R	MOCCA	Prediction	9398000	9404000	181.059006	+	.	1
2R	MOCCA	Prediction	9409000	9447000	182.395996	+	.	1
2R	MOCCA	Prediction	9454000	9483000	153.602005	+	.	1
2R	MOCCA	Prediction	9486000	9542000	180.483994	+	.	1
2R	MOCCA	Prediction	9551000	9563000	84.742599	+	.	1
2R	MOCCA	Prediction	9565000	9576000	150.630997	+	.	1
2R	MOCCA	Prediction	9583000	9592000	87.703003	+	.	1
2R	MOCCA	Prediction	9594000	9602000	92.339500	+	.	1
2R	MOCCA	Prediction	9623000	9644000	159.438004	+	.	1
2R	MOCCA	Prediction	9647000	9663000	136.639999	+	.	1
2R	MOCCA	Prediction	9667000	9736000	155.945999	+	.	1
2R	MOCCA	Prediction	9741000	9745000	72.252403	+	.	1
2R	MOCCA	Prediction	9750000	9759000	104.461998	+	.	1
2R	MOCCA	Prediction	9768000	9773000	118.441002	+	.	1
2R	MOCCA	Prediction	9784000	9789000	101.182999	+	.	1
2R	MOCCA	Prediction	9795000	9854000	197.582993	+	.	1
2R	MOCCA	Prediction	9865000	9940000	187.438995	+	.	1
2R	MOCCA	Prediction	9944000	9951000	216.893997	+	.	1
2R	MOCCA	Prediction	9953000	9957000	82.767998	+	.	1
2R	MOCCA	Prediction	9959000	9963000	92.525398	+	.	1
2R	MOCCA	Prediction	9965000	9991000	147.537003	+	.	1
2R	MOCCA	Prediction	9994000	10037000	178.302994	+	.	1
2R	MOCCA	Prediction	10046000	10049000	67.977097	+	.	1
2R	MOCCA	Prediction	10053000	10059000	79.766197	+	.	1
2R	MOCCA	Prediction	10061000	10064000	92.508797	+	.	1
2R	MOCCA	Prediction	10066000	10074000	103.205002	+	.	1
2R	MOCCA	Prediction	10084000	10088000	69.455399	+	.	1
2R	MOCCA	Prediction	10094000	10109000	141.102005	+	.	1
2R	MOCCA	Prediction	10116000	10126000	94.366302	+	.	1
2R	MOCCA	Prediction	10132000	10136000	88.219902	+	.	1
2R	MOCCA	Prediction	10151000	10157000	102.560997	+	.	1
2R	MOCCA	Prediction	10163000	10173000	122.597000	+	.	1
2R	MOCCA	Prediction	10175000	10198000	135.186996	+	.	1
2R	MOCCA	Prediction	10208000	10213000	83.392601	+	.	1
2R	MOCCA	Prediction	10218000	10235000	98.389099	+	.	1
2R	MOCCA	Prediction	10243000	10252000	81.734100	+	.	1
2R	MOCCA	Prediction	10272000	10275000	80.061096	+	.	1
2R	MOCCA	Prediction	10279000	10289000	87.741302	+	.	1
2R	MOCCA	Prediction	10292000	10298000	107.095001	+	.	1
2R	MOCCA	Prediction	10301000	10330000	142.595001	+	.	1
2R	MOCCA	Prediction	10341000	10348000	152.526993	+	.	1
2R	MOCCA	Prediction	10352000	10388000	162.048004	+	.	1
2R	MOCCA	Prediction	10390000	10394000	106.703003	+	.	1
2R	MOCCA	Prediction	10396000	10451000	189.610001	+	.	1
2R	MOCCA	Prediction	10459000	10479000	207.720001	+	.	1
2R	MOCCA	Prediction	10491000	10497000	131.651993	+	.	1
2R	MOCCA	Prediction	10504000	10519000	190.526001	+	.	1
2R	MOCCA	Prediction	10524000	10552000	202.761002	+	.	1
2R	MOCCA	Prediction	10558000	10562000	96.793800	+	.	1
2R	MOCCA	Prediction	10566000	10641000	175.542007	+	.	1
2R	MOCCA	Prediction	10643000	10690000	157.763000	+	.	1
2R	MOCCA	Prediction	10692000	10706000	155.192001	+	.	1
2R	MOCCA	Prediction	10708000	10720000	129.899994	+	.	1
2R	MOCCA	Prediction	10728000	10732000	86.914902	+	.	1
2R	MOCCA	Prediction	10752000	10761000	122.668999	+	.	1
2R	MOCCA	Prediction	10769000	10774000	117.014000	+	.	1
2R	MOCCA	Prediction	10782000	10789000	145.320007	+	.	1
2R	MOCCA	Prediction	10792000	10835000	178.209000	+	.	1
2R	MOCCA	Prediction	10842000	10856000	180.681000	+	.	1
2R	MOCCA	Prediction	10859000	10919000	213.434006	+	.	1
2R	MOCCA	Prediction	10927000	10936000	157.082001	+	.	1
2R	MOCCA	Prediction	10942000	10960000	167.126007	+	.	1
2R	MOCCA	Prediction	10962000	11017000	210.615005	+	.	1
2R	MOCCA	Prediction	11030000	11069000	149.709000	+	.	1
2R	MOCCA	Prediction	11075000	11094000	145.261993	+	.	1
2R	MOCCA	Prediction	11099000	11108000	113.795998	+	.	1
2R	MOCCA	Prediction	11113000	11125000	131.326004	+	.	1
2R	MOCCA	Prediction	11127000	11153000	160.720001	+	.	1
2R	MOCCA	Prediction	11156000	11167000	97.034500	+	.	1
2R	MOCCA	Prediction	11169000	11204000	140.177002	+	.	1
2R	MOCCA	Prediction	11209000	11223000	158.830994	+	.	1
2R	MOCCA	Prediction	11225000	11240000	147.707993	+	.	1
2R	MOCCA	Prediction	11244000	11248000	75.583603	+	.	1
2R	MOCCA	Prediction	11253000	11256000	68.504700	+	.	1
2R	MOCCA	Prediction	11258000	11266000	158.046997	+	.	1
2R	MOCCA	Prediction	11275000	11303000	118.543999	+	.	1
2R	MOCCA	Prediction	11310000	11342000	151.477997	+	.	1
2R	MOCCA	Prediction	11345000	11354000	134.701004	+	.	1
2R	MOCCA	Prediction	11356000	11361000	147.585999	+	.	1
2R	MOCCA	Prediction	11368000	11375000	151.619995	+	.	1
2R	MOCCA	Prediction	11378000	11408000	151.968994	+	.	1
2R	MOCCA	Prediction	11414000	11423000	119.977997	+	.	1
2R	MOCCA	Prediction	11434000	11437000	71.793503	+	.	1
2R	MOCCA	Prediction	11439000	11442000	70.283897	+	.	1
2R	MOCCA	Prediction	11448000	11460000	95.812798	+	.	1
2R	MOCCA	Prediction	11464000	11469000	99.978500	+	.	1
2R	MOCCA	Prediction	11471000	11493000	157.442993	+	.	1
2R	MOCCA	Prediction	11495000	11504000	75.105202	+	.	1
2R	MOCCA	Prediction	11506000	11524000	121.635002	+	.	1
2R	MOCCA	Prediction	11526000	11545000	131.429001	+	.	1
2R	MOCCA	Prediction	11547000	11550000	68.970596	+	.	1
2R	MOCCA	Prediction	11559000	11569000	133.399002	+	.	1
2R	MOCCA	Prediction	11580000	11588000	115.170998	+	.	1
2R	MOCCA	Prediction	11594000	11603000	108.004997	+	.	1
2R	MOCCA	Prediction	11606000	11620000	91.068001	+	.	1
2R	MOCCA	Prediction	11629000	11642000	84.975403	+	.	1
2R	MOCCA	Prediction	11647000	11650000	92.510002	+	.	1
2R	MOCCA	Prediction	11657000	11661000	76.221703	+	.	1
2R	MOCCA	Prediction	11663000	11667000	72.644699	+	.	1
2R	MOCCA	Prediction	11688000	11712000	154.307007	+	.	1
2R	MOCCA	Prediction	11714000	11718000	71.002197	+	.	1
2R	MOCCA	Prediction	11721000	11752000	145.011002	+	.	1
2R	MOCCA	Prediction	11755000	11760000	131.281006	+	.	1
2R	MOCCA	Prediction	11772000	11776000	77.727402	+	.	1
2R	MOCCA	Prediction	11781000	11786000	88.345596	+	.	1
2R	MOCCA	Prediction	11791000	11795000	74.408096	+	.	1
2R	MOCCA	Prediction	11799000	11802000	74.261597	+	.	1
2R	MOCCA	Prediction	11805000	11812000	72.411697	+	.	1
2R	MOCCA	Prediction	11814000	11821000	145.207001	+	.	1
2R	MOCCA	Prediction	11828000	11833000	77.796303	+	.	1
2R	MOCCA	Prediction	11856000	11868000	93.174797	+	.	1
2R	MOCCA	Prediction	11873000	11878000	87.989601	+	.	1
2R	MOCCA	Prediction	11886000	11891000	86.004700	+	.	1
2R	MOCCA	Prediction	11894000	11898000	69.408203	+	.	1
2R	MOCCA	Prediction	11902000	11909000	103.179001	+	.	1
2R	MOCCA	Prediction	11919000	11929000	80.093903	+	.	1
2R	MOCCA	Prediction	11932000	11936000	103.210999	+	.	1
2R	MOCCA	Prediction	11946000	11962000	133.794998	+	.	1
2R	MOCCA	Prediction	11965000	11971000	123.855003	+	.	1
2R	MOCCA	Prediction	11973000	11976000	75.007202	+	.	1
2R	MOCCA	Prediction	11979000	11987000	109.304001	+	.	1
2R	MOCCA	Prediction	11989000	11998000	129.837997	+	.	1
2R	MOCCA	Prediction	12008000	12030000	184.779007	+	.	1
2R	MOCCA	Prediction	12035000	12054000	155.145996	+	.	1
2R	MOCCA	Prediction	12065000	12078000	164.617996	+	.	1
2R	MOCCA	Prediction	12081000	12084000	64.364098	+	.	1
2R	MOCCA	Prediction	12089000	12100000	154.891006	+	.	1
2R	MOCCA	Prediction	12102000	12111000	127.992996	+	.	1
2R	MOCCA	Prediction	12130000	12144000	85.482300	+	.	1
2R	MOCCA	Prediction	12146000	12151000	81.307800	+	.	1
2R	MOCCA	Prediction	12165000	12171000	94.893898	+	.	1
2R	MOCCA	Prediction	12188000	12192000	74.853203	+	.	1
2R	MOCCA	Prediction	12207000	12228000	125.754997	+	.	1
2R	MOCCA	Prediction	12234000	12247000	144.593994	+	.	1
2R	MOCCA	Prediction	12252000	12265000	108.584999	+	.	1
2R	MOCCA	Prediction	12267000	12303000	104.452003	+	.	1
2R	MOCCA	Prediction	12306000	12322000	170.947006	+	.	1
2R	MOCCA	Prediction	12324000	12330000	91.593803	+	.	1
2R	MOCCA	Prediction	12335000	12379000	159.921997	+	.	1
2R	MOCCA	Prediction	12381000	12448000	194.832993	+	.	1
2R	MOCCA	Prediction	12450000	12455000	92.894402	+	.	1
2R	MOCCA	Prediction	12457000	12476000	153.856995	+	.	1
2R	MOCCA	Prediction	12479000	12503000	147.143005	+	.	1
2R	MOCCA	Prediction	12505000	12518000	198.035004	+	.	1
2R	MOCCA	Prediction	12521000	12533000	133.878998	+	.	1
2R	MOCCA	Prediction	12535000	12540000	129.746994	+	.	1
2R	MOCCA	Prediction	12545000	12574000	122.002998	+	.	1
2R	MOCCA	Prediction	12576000	12592000	91.767403	+	.	1
2R	MOCCA	Prediction	12597000	12642000	155.412003	+	.	1
2R	MOCCA	Prediction	12649000	12654000	94.121002	+	.	1
2R	MOCCA	Prediction	12659000	12663000	65.097603	+	.	1
2R	MOCCA	Prediction	12669000	12713000	142.350006	+	.	1
2R	MOCCA	Prediction	12716000	12731000	103.872002	+	.	1
2R	MOCCA	Prediction	12733000	12740000	208.362000	+	.	1
2R	MOCCA	Prediction	12742000	12770000	199.041000	+	.	1
2R	MOCCA	Prediction	12775000	12786000	153.315994	+	.	1
2R	MOCCA	Prediction	12791000	12835000	167.042007	+	.	1
2R	MOCCA	Prediction	12842000	12885000	194.472000	+	.	1
2R	MOCCA	Prediction	12893000	12910000	101.178001	+	.	1
2R	MOCCA	Prediction	12913000	12921000	91.938499	+	.	1
2R	MOCCA	Prediction	12935000	12945000	102.913002	+	.	1
2R	MOCCA	Prediction	12951000	12955000	77.117599	+	.	1
2R	MOCCA	Prediction	12961000	12978000	142.953003	+	.	1
2R	MOCCA	Prediction	12980000	12990000	170.701996	+	.	1
2R	MOCCA	Prediction	12994000	13002000	77.068100	+	.	1
2R	MOCCA	Prediction	13008000	13012000	86.043404	+	.	1
2R	MOCCA	Prediction	13018000	13029000	137.910004	+	.	1
2R	MOCCA	Prediction	13032000	13035000	85.311897	+	.	1
2R	MOCCA	Prediction	13045000	13052000	78.005203	+	.	1
2R	MOCCA	Prediction	13054000	13062000	142.399994	+	.	1
2R	MOCCA	Prediction	13073000	13079000	129.048996	+	.	1
2R	MOCCA	Prediction	13084000	13115000	159.115005	+	.	1
2R	MOCCA	Prediction	13121000	13138000	206.125000	+	.	1
2R	MOCCA	Prediction	13140000	13170000	199.563004	+	.	1
2R	MOCCA	Prediction	13176000	13214000	155.181000	+	.	1
2R	MOCCA	Prediction	13225000	13293000	218.451004	+	.	1
2R	MOCCA	Prediction	13299000	13303000	109.044998	+	.	1
2R	MOCCA	Prediction	13307000	13313000	117.288002	+	.	1
2R	MOCCA	Prediction	13323000	13368000	167.197998	+	.	1
2R	MOCCA	Prediction	13370000	13375000	110.667999	+	.	1
2R	MOCCA	Prediction	13388000	13391000	67.195999	+	.	1
2R	MOCCA	Prediction	13396000	13401000	134.628006	+	.	1
2R	MOCCA	Prediction	13405000	13410000	113.792000	+	.	1
2R	MOCCA	Prediction	13421000	13425000	96.852303	+	.	1
2R	MOCCA	Prediction	13433000	13438000	141.416000	+	.	1
2R	MOCCA	Prediction	13441000	13448000	82.297401	+	.	1
2R	MOCCA	Prediction	13454000	13458000	74.970703	+	.	1
2R	MOCCA	Prediction	13468000	13476000	85.372299	+	.	1
2R	MOCCA	Prediction	13479000	13483000	96.119003	+	.	1
2R	MOCCA	Prediction	13489000	13494000	137.220001	+	.	1
2R	MOCCA	Prediction	13501000	13554000	177.582993	+	.	1
2R	MOCCA	Prediction	13558000	13574000	117.816002	+	.	1
2R	MOCCA	Prediction	13576000	13614000	187.578995	+	.	1
2R	MOCCA	Prediction	13618000	13623000	81.611198	+	.	1
2R	MOCCA	Prediction	13634000	13638000	68.808800	+	.	1
2R	MOCCA	Prediction	13644000	13649000	102.433998	+	.	1
2R	MOCCA	Prediction	13668000	13675000	148.653000	+	.	1
2R	MOCCA	Prediction	13680000	13715000	145.160995	+	.	1
2R	MOCCA	Prediction	13717000	13750000	182.951996	+	.	1
2R	MOCCA	Prediction	13752000	13790000	184.563004	+	.	1
2R	MOCCA	Prediction	13792000	13810000	162.987000	+	.	1
2R	MOCCA	Prediction	13812000	13899000	185.455002	+	.	1
2R	MOCCA	Prediction	13901000	13907000	108.147003	+	.	1
2R	MOCCA	Prediction	13911000	13922000	107.044998	+	.	1
2R	MOCCA	Prediction	13926000	13936000	117.987999	+	.	1
2R	MOCCA	Prediction	13943000	13978000	203.106003	+	.	1
2R	MOCCA	Prediction	13986000	13989000	69.018600	+	.	1
2R	MOCCA	Prediction	13993000	13998000	71.000900	+	.	1
2R	MOCCA	Prediction	14003000	14009000	133.447998	+	.	1
2R	MOCCA	Prediction	14020000	14037000	167.822998	+	.	1
2R	MOCCA	Prediction	14040000	14047000	120.681999	+	.	1
2R	MOCCA	Prediction	14049000	14054000	73.526802	+	.	1
2R	MOCCA	Prediction	14057000	14074000	139.820007	+	.	1
2R	MOCCA	Prediction	14078000	14098000	133.112000	+	.	1
2R	MOCCA	Prediction	14102000	14123000	144.061005	+	.	1
2R	MOCCA	Prediction	14133000	14144000	119.361000	+	.	1
2R	MOCCA	Prediction	14157000	14169000	138.686005	+	.	1
2R	MOCCA	Prediction	14174000	14292000	194.121994	+	.	1
2R	MOCCA	Prediction	14297000	14302000	115.313004	+	.	1
2R	MOCCA	Prediction	14306000	14316000	147.843002	+	.	1
2R	MOCCA	Prediction	14321000	14335000	79.218300	+	.	1
2R	MOCCA	Prediction	14342000	14347000	120.768997	+	.	1
2R	MOCCA	Prediction	14353000	14358000	81.956001	+	.	1
2R	MOCCA	Prediction	14360000	14388000	159.065994	+	.	1
2R	MOCCA	Prediction	14394000	14407000	168.453995	+	.	1
2R	MOCCA	Prediction	14410000	14415000	107.418999	+	.	1
2R	MOCCA	Prediction	14426000	14431000	76.496902	+	.	1
2R	MOCCA	Prediction	14435000	14444000	119.528000	+	.	1
2R	MOCCA	Prediction	14450000	14455000	80.475700	+	.	1
2R	MOCCA	Prediction	14457000	14462000	75.928703	+	.	1
2R	MOCCA	Prediction	14469000	14473000	90.074898	+	.	1
2R	MOCCA	Prediction	14477000	14501000	137.455994	+	.	1
2R	MOCCA	Prediction	14504000	14510000	135.498993	+	.	1
2R	MOCCA	Prediction	14515000	14522000	118.792999	+	.	1
2R	MOCCA	Prediction	14525000	14564000	157.414993	+	.	1
2R	MOCCA	Prediction	14572000	14595000	144.505997	+	.	1
2R	MOCCA	Prediction	14597000	14632000	150.931000	+	.	1
2R	MOCCA	Prediction	14635000	14645000	195.593002	+	.	1
2R	MOCCA	Prediction	14647000	14672000	105.334000	+	.	1
2R	MOCCA	Prediction	14682000	14698000	116.906998	+	.	1
2R	MOCCA	Prediction	14704000	14707000	74.896202	+	.	1
2R	MOCCA	Prediction	14713000	14720000	82.912498	+	.	1
2R	MOCCA	Prediction	14722000	14725000	83.810997	+	.	1
2R	MOCCA	Prediction	14732000	14757000	125.356003	+	.	1
2R	MOCCA	Prediction	14761000	14796000	176.464996	+	.	1
2R	MOCCA	Prediction	14798000	14812000	90.236504	+	.	1
2R	MOCCA	Prediction	14815000	14850000	160.690002	+	.	1
2R	MOCCA	Prediction	14852000	14855000	73.297203	+	.	1
2R	MOCCA	Prediction	14858000	14861000	83.063202	+	.	1
2R	MOCCA	Prediction	14863000	14883000	149.302994	+	.	1
2R	MOCCA	Prediction	14885000	14913000	154.158997	+	.	1
2R	MOCCA	Prediction	14916000	14920000	67.945702	+	.	1
2R	MOCCA	Prediction	14922000	14981000	190.287994	+	.	1
2R	MOCCA	Prediction	14985000	15002000	188.276001	+	.	1
2R	MOCCA	Prediction	15006000	15018000	150.623993	+	.	1
2R	MOCCA	Prediction	15027000	15040000	169.975006	+	.	1
2R	MOCCA	Prediction	15042000	15055000	224.867996	+	.	1
2R	MOCCA	Prediction	15063000	15072000	102.855003	+	.	1
2R	MOCCA	Prediction	15075000	15120000	126.291000	+	.	1
2R	MOCCA	Prediction	15129000	15147000	183.931000	+	.	1
2R	MOCCA	Prediction	15149000	15157000	130.565002	+	.	1
2R	MOCCA	Prediction	15160000	15165000	112.411003	+	.	1
2R	MOCCA	Prediction	15167000	15170000	73.811401	+	.	1
2R	MOCCA	Prediction	15172000	15205000	151.580002	+	.	1
2R	MOCCA	Prediction	15215000	15236000	103.303001	+	.	1
2R	MOCCA	Prediction	15239000	15253000	119.738998	+	.	1
2R	MOCCA	Prediction	15257000	15275000	176.251007	+	.	1
2R	MOCCA	Prediction	15281000	15290000	133.703995	+	.	1
2R	MOCCA	Prediction	15292000	15319000	181.673996	+	.	1
2R	MOCCA	Prediction	15331000	15357000	170.376999	+	.	1
2R	MOCCA	Prediction	15359000	15375000	186.929993	+	.	1
2R	MOCCA	Prediction	15379000	15387000	97.384399	+	.	1
2R	MOCCA	Prediction	15389000	15397000	125.992996	+	.	1
2R	MOCCA	Prediction	15401000	15451000	218.425003	+	.	1
2R	MOCCA	Prediction	15453000	15457000	90.957901	+	.	1
2R	MOCCA	Prediction	15461000	15491000	150.429001	+	.	1
2R	MOCCA	Prediction	15494000	15526000	197.031998	+	.	1
2R	MOCCA	Prediction	15528000	15540000	152.104004	+	.	1
2R	MOCCA	Prediction	15547000	15619000	189.498993	+	.	1
2R	MOCCA	Prediction	15653000	15658000	88.516403	+	.	1
2R	MOCCA	Prediction	15660000	15664000	90.898102	+	.	1
2R	MOCCA	Prediction	15666000	15675000	103.444000	+	.	1
2R	MOCCA	Prediction	15678000	15686000	83.256699	+	.	1
2R	MOCCA	Prediction	15688000	15693000	100.513000	+	.	1
2R	MOCCA	Prediction	15698000	15703000	99.891899	+	.	1
2R	MOCCA	Prediction	15705000	15715000	93.941498	+	.	1
2R	MOCCA	Prediction	15718000	15739000	114.843002	+	.	1
2R	MOCCA	Prediction	15744000	15756000	101.596001	+	.	1
2R	MOCCA	Prediction	15771000	15781000	109.915001	+	.	1
2R	MOCCA	Prediction	15785000	15795000	94.624496	+	.	1
2R	MOCCA	Prediction	15799000	15810000	139.789993	+	.	1
2R	MOCCA	Prediction	15819000	15825000	78.585297	+	.	1
2R	MOCCA	Prediction	15828000	15852000	220.449005	+	.	1
2R	MOCCA	Prediction	15859000	15870000	96.447800	+	.	1
2R	MOCCA	Prediction	15873000	15892000	104.274002	+	.	1
2R	MOCCA	Prediction	15895000	15901000	104.874001	+	.	1
2R	MOCCA	Prediction	15915000	15923000	86.578400	+	.	1
2R	MOCCA	Prediction	15933000	15941000	107.182999	+	.	1
2R	MOCCA	Prediction	15946000	15951000	110.542000	+	.	1
2R	MOCCA	Prediction	15961000	15966000	70.533096	+	.	1
2R	MOCCA	Prediction	15970000	15983000	92.520203	+	.	1
2R	MOCCA	Prediction	15993000	16000000	88.484100	+	.	1
2R	MOCCA	Prediction	16002000	16009000	88.682899	+	.	1
2R	MOCCA	Prediction	16012000	16016000	83.677101	+	.	1
2R	MOCCA	Prediction	16025000	16032000	108.480003	+	.	1
2R	MOCCA	Prediction	16035000	16038000	66.106598	+	.	1
2R	MOCCA	Prediction	16042000	16070000	118.681999	+	.	1
2R	MOCCA	Prediction	16072000	16101000	130.695007	+	.	1
2R	MOCCA	Prediction	16107000	16123000	170.800003	+	.	1
2R	MOCCA	Prediction	16137000	16141000	72.032898	+	.	1
2R	MOCCA	Prediction	16143000	16146000	86.973801	+	.	1
2R	MOCCA	Prediction	16157000	16160000	77.258797	+	.	1
2R	MOCCA	Prediction	16167000	16171000	86.059402	+	.	1
2R	MOCCA	Prediction	16173000	16183000	115.617996	+	.	1
2R	MOCCA	Prediction	16188000	16198000	111.515999	+	.	1
2R	MOCCA	Prediction	16200000	16205000	111.983002	+	.	1
2R	MOCCA	Prediction	16219000	16229000	146.449005	+	.	1
2R	MOCCA	Prediction	16235000	16282000	138.117004	+	.	1
2R	MOCCA	Prediction	16289000	16296000	100.400002	+	.	1
2R	MOCCA	Prediction	16302000	16320000	171.029999	+	.	1
2R	MOCCA	Prediction	16324000	16347000	118.306999	+	.	1
2R	MOCCA	Prediction	16349000	16352000	71.879898	+	.	1
2R	MOCCA	Prediction	16356000	16361000	82.834099	+	.	1
2R	MOCCA	Prediction	16363000	16401000	173.899994	+	.	1
2R	MOCCA	Prediction	16406000	16424000	124.178001	+	.	1
2R	MOCCA	Prediction	16427000	16438000	99.133400	+	.	1
2R	MOCCA	Prediction	16441000	16446000	92.824898	+	.	1
2R	MOCCA	Prediction	16450000	16453000	70.421204	+	.	1
2R	MOCCA	Prediction	16460000	16465000	79.890198	+	.	1
2R	MOCCA	Prediction	16469000	16487000	187.459000	+	.	1
2R	MOCCA	Prediction	16497000	16507000	126.351997	+	.	1
2R	MOCCA	Prediction	16518000	16522000	73.654800	+	.	1
2R	MOCCA	Prediction	16535000	16544000	98.126297	+	.	1
2R	MOCCA	Prediction	16548000	16556000	90.600304	+	.	1
2R	MOCCA	Prediction	16558000	16571000	187.304001	+	.	1
2R	MOCCA	Prediction	16576000	16580000	87.808899	+	.	1
2R	MOCCA	Prediction	16583000	16603000	104.521004	+	.	1
2R	MOCCA	Prediction	16605000	16616000	109.352997	+	.	1
2R	MOCCA	Prediction	16619000	16626000	69.331802	+	.	1
2R	MOCCA	Prediction	16634000	16656000	103.290001	+	.	1
2R	MOCCA	Prediction	16663000	16671000	453.364990	+	.	1
2R	MOCCA	Prediction	16683000	16692000	95.965500	+	.	1
2R	MOCCA	Prediction	16695000	16698000	65.366798	+	.	1
2R	MOCCA	Prediction	16700000	16716000	95.016098	+	.	1
2R	MOCCA	Prediction	16718000	16736000	134.085999	+	.	1
2R	MOCCA	Prediction	16742000	16751000	92.263397	+	.	1
2R	MOCCA	Prediction	16754000	16764000	174.628998	+	.	1
2R	MOCCA	Prediction	16769000	16808000	127.672997	+	.	1
2R	MOCCA	Prediction	16818000	16832000	136.125000	+	.	1
2R	MOCCA	Prediction	16835000	16840000	85.380798	+	.	1
2R	MOCCA	Prediction	16846000	16867000	116.431000	+	.	1
2R	MOCCA	Prediction	16881000	16889000	122.248001	+	.	1
2R	MOCCA	Prediction	16892000	16897000	98.101601	+	.	1
2R	MOCCA	Prediction	16903000	16926000	125.248001	+	.	1
2R	MOCCA	Prediction	16928000	16933000	92.245003	+	.	1
2R	MOCCA	Prediction	16935000	16940000	88.487602	+	.	1
2R	MOCCA	Prediction	16942000	16947000	73.772903	+	.	1
2R	MOCCA	Prediction	16952000	16960000	125.524002	+	.	1
2R	MOCCA	Prediction	16962000	16971000	141.274002	+	.	1
2R	MOCCA	Prediction	16978000	16986000	107.804001	+	.	1
2R	MOCCA	Prediction	16989000	17005000	110.205002	+	.	1
2R	MOCCA	Prediction	17010000	17018000	73.999901	+	.	1
2R	MOCCA	Prediction	17026000	17032000	103.431999	+	.	1
2R	MOCCA	Prediction	17043000	17059000	175.138000	+	.	1
2R	MOCCA	Prediction	17068000	17072000	102.984001	+	.	1
2R	MOCCA	Prediction	17079000	17100000	113.748001	+	.	1
2R	MOCCA	Prediction	17102000	17108000	75.814400	+	.	1
2R	MOCCA	Prediction	17114000	17146000	147.710999	+	.	1
2R	MOCCA	Prediction	17149000	17153000	86.038200	+	.	1
2R	MOCCA	Prediction	17155000	17171000	110.133003	+	.	1
2R	MOCCA	Prediction	17179000	17187000	113.130997	+	.	1
2R	MOCCA	Prediction	17211000	17220000	85.860802	+	.	1
2R	MOCCA	Prediction	17222000	17227000	96.275703	+	.	1
2R	MOCCA	Prediction	17248000	17265000	101.129997	+	.	1
2R	MOCCA	Prediction	17278000	17371000	211.126007	+	.	1
2R	MOCCA	Prediction	17373000	17412000	149.908005	+	.	1
2R	MOCCA	Prediction	17420000	17425000	73.524597	+	.	1
2R	MOCCA	Prediction	17432000	17437000	74.544601	+	.	1
2R	MOCCA	Prediction	17445000	17450000	105.487000	+	.	1
2R	MOCCA	Prediction	17456000	17472000	126.952003	+	.	1
2R	MOCCA	Prediction	17481000	17493000	108.140999	+	.	1
2R	MOCCA	Prediction	17499000	17509000	110.306999	+	.	1
2R	MOCCA	Prediction	17524000	17548000	141.082001	+	.	1
2R	MOCCA	Prediction	17550000	17556000	103.494003	+	.	1
2R	MOCCA	Prediction	17583000	17615000	165.279007	+	.	1
2R	MOCCA	Prediction	17621000	17677000	167.850006	+	.	1
2R	MOCCA	Prediction	17679000	17686000	163.968994	+	.	1
2R	MOCCA	Prediction	17689000	17708000	168.856995	+	.	1
2R	MOCCA	Prediction	17716000	17746000	135.468002	+	.	1
2R	MOCCA	Prediction	17753000	17763000	145.867996	+	.	1
2R	MOCCA	Prediction	17765000	17782000	97.343498	+	.	1
2R	MOCCA	Prediction	17785000	17792000	107.157997	+	.	1
2R	MOCCA	Prediction	17801000	17839000	140.192001	+	.	1
2R	MOCCA	Prediction	17841000	17844000	67.112297	+	.	1
2R	MOCCA	Prediction	17847000	17858000	102.817001	+	.	1
2R	MOCCA	Prediction	17863000	17871000	125.099998	+	.	1
2R	MOCCA	Prediction	17873000	17877000	103.933998	+	.	1
2R	MOCCA	Prediction	17879000	17882000	66.500397	+	.	1
2R	MOCCA	Prediction	17885000	17889000	89.431099	+	.	1
2R	MOCCA	Prediction	17894000	17931000	183.274002	+	.	1
2R	MOCCA	Prediction	17933000	17944000	148.257004	+	.	1
2R	MOCCA	Prediction	17947000	17952000	117.766998	+	.	1
2R	MOCCA	Prediction	17961000	17970000	83.008598	+	.	1
2R	MOCCA	Prediction	17975000	17978000	71.244301	+	.	1
2R	MOCCA	Prediction	17986000	17998000	164.192993	+	.	1
2R	MOCCA	Prediction	18004000	18009000	91.695702	+	.	1
2R	MOCCA	Prediction	18019000	18028000	179.401993	+	.	1
2R	MOCCA	Prediction	18031000	18049000	113.779999	+	.	1
2R	MOCCA	Prediction	18060000	18063000	63.548401	+	.	1
2R	MOCCA	Prediction	18068000	18071000	64.176003	+	.	1
2R	MOCCA	Prediction	18081000	18089000	87.646004	+	.	1
2R	MOCCA	Prediction	18098000	18101000	67.061501	+	.	1
2R	MOCCA	Prediction	18118000	18123000	83.297302	+	.	1
2R	MOCCA	Prediction	18128000	18135000	96.508102	+	.	1
2R	MOCCA	Prediction	18150000	18154000	72.203499	+	.	1
2R	MOCCA	Prediction	18156000	18160000	70.723701	+	.	1
2R	MOCCA	Prediction	18172000	18180000	91.222397	+	.	1
2R	MOCCA	Prediction	18183000	18194000	90.479897	+	.	1
2R	MOCCA	Prediction	18198000	18207000	105.150002	+	.	1
2R	MOCCA	Prediction	18209000	18212000	63.437801	+	.	1
2R	MOCCA	Prediction	18220000	18228000	116.653000	+	.	1
2R	MOCCA	Prediction	18231000	18234000	72.584999	+	.	1
2R	MOCCA	Prediction	18239000	18277000	153.057007	+	.	1
2R	MOCCA	Prediction	18282000	18287000	70.569199	+	.	1
2R	MOCCA	Prediction	18289000	18292000	66.408096	+	.	1
2R	MOCCA	Prediction	18295000	18303000	94.191101	+	.	1
2R	MOCCA	Prediction	18306000	18311000	102.474998	+	.	1
2R	MOCCA	Prediction	18325000	18341000	99.200600	+	.	1
2R	MOCCA	Prediction	18350000	18356000	134.169998	+	.	1
2R	MOCCA	Prediction	18358000	18362000	87.631401	+	.	1
2R	MOCCA	Prediction	18381000	18386000	109.037003	+	.	1
2R	MOCCA	Prediction	18396000	18404000	96.860298	+	.	1
2R	MOCCA	Prediction	18408000	18428000	111.890999	+	.	1
2R	MOCCA	Prediction	18430000	18453000	150.417999	+	.	1
2R	MOCCA	Prediction	18459000	18470000	103.194000	+	.	1
2R	MOCCA	Prediction	18472000	18489000	116.469002	+	.	1
2R	MOCCA	Prediction	18493000	18496000	87.842201	+	.	1
2R	MOCCA	Prediction	18501000	18512000	101.591003	+	.	1
2R	MOCCA	Prediction	18514000	18517000	82.763901	+	.	1
2R	MOCCA	Prediction	18519000	18523000	66.805901	+	.	1
2R	MOCCA	Prediction	18535000	18542000	99.733498	+	.	1
2R	MOCCA	Prediction	18544000	18559000	135.964996	+	.	1
2R	MOCCA	Prediction	18563000	18568000	102.882004	+	.	1
2R	MOCCA	Prediction	18570000	18583000	157.945999	+	.	1
2R	MOCCA	Prediction	18608000	18613000	90.490898	+	.	1
2R	MOCCA	Prediction	18620000	18623000	76.345200	+	.	1
2R	MOCCA	Prediction	18627000	18660000	168.684006	+	.	1
2R	MOCCA	Prediction	18666000	18670000	94.310799	+	.	1
2R	MOCCA	Prediction	18672000	18688000	178.188004	+	.	1
2R	MOCCA	Prediction	18693000	18698000	76.363899	+	.	1
2R	MOCCA	Prediction	18704000	18708000	71.991997	+	.	1
2R	MOCCA	Prediction	18710000	18713000	79.730499	+	.	1
2R	MOCCA	Prediction	18731000	18735000	82.651199	+	.	1
2R	MOCCA	Prediction	18745000	18757000	131.313004	+	.	1
2R	MOCCA	Prediction	18760000	18763000	69.560898	+	.	1
2R	MOCCA	Prediction	18767000	18771000	99.523903	+	.	1
2R	MOCCA	Prediction	18791000	18795000	87.437401	+	.	1
2R	MOCCA	Prediction	18804000	18807000	84.709999	+	.	1
2R	MOCCA	Prediction	18823000	18832000	95.067902	+	.	1
2R	MOCCA	Prediction	18837000	18848000	107.925003	+	.	1
2R	MOCCA	Prediction	18851000	18870000	90.415199	+	.	1
2R	MOCCA	Prediction	18873000	18892000	165.738998	+	.	1
2R	MOCCA	Prediction	18896000	18901000	98.151398	+	.	1
2R	MOCCA	Prediction	18928000	18936000	148.807007	+	.	1
2R	MOCCA	Prediction	18942000	18946000	98.375000	+	.	1
2R	MOCCA	Prediction	18970000	18973000	73.895500	+	.	1
2R	MOCCA	Prediction	18983000	18987000	75.570900	+	.	1
2R	MOCCA	Prediction	18997000	19002000	74.874901	+	.	1
2R	MOCCA	Prediction	19004000	19009000	74.470299	+	.	1
2R	MOCCA	Prediction	19013000	19025000	107.629997	+	.	1
2R	MOCCA	Prediction	19044000	19054000	127.686996	+	.	1
2R	MOCCA	Prediction	19065000	19072000	89.450897	+	.	1
2R	MOCCA	Prediction	19074000	19095000	106.603996	+	.	1
2R	MOCCA	Prediction	19099000	19103000	92.151398	+	.	1
2R	MOCCA	Prediction	19105000	19109000	76.601196	+	.	1
2R	MOCCA	Prediction	19123000	19132000	75.199699	+	.	1
2R	MOCCA	Prediction	19137000	19143000	139.322998	+	.	1
2R	MOCCA	Prediction	19145000	19150000	66.333397	+	.	1
2R	MOCCA	Prediction	19152000	19157000	139.337006	+	.	1
2R	MOCCA	Prediction	19169000	19178000	86.456497	+	.	1
2R	MOCCA	Prediction	19181000	19186000	96.228401	+	.	1
2R	MOCCA	Prediction	19199000	19204000	94.119400	+	.	1
2R	MOCCA	Prediction	19216000	19219000	66.436096	+	.	1
2R	MOCCA	Prediction	19227000	19230000	77.303101	+	.	1
2R	MOCCA	Prediction	19281000	19284000	63.687302	+	.	1
2R	MOCCA	Prediction	19295000	19307000	99.307602	+	.	1
2R	MOCCA	Prediction	19309000	19325000	133.501999	+	.	1
2R	MOCCA	Prediction	19328000	19332000	98.127998	+	.	1
2R	MOCCA	Prediction	19346000	19349000	70.932602	+	.	1
2R	MOCCA	Prediction	19354000	19358000	74.912498	+	.	1
2R	MOCCA	Prediction	19374000	19383000	106.488998	+	.	1
2R	MOCCA	Prediction	19388000	19397000	97.998199	+	.	1
2R	MOCCA	Prediction	19400000	19405000	84.675400	+	.	1
2R	MOCCA	Prediction	19415000	19426000	161.873993	+	.	1
2R	MOCCA	Prediction	19440000	19445000	99.051598	+	.	1
2R	MOCCA	Prediction	19468000	19471000	97.646103	+	.	1
2R	MOCCA	Prediction	19485000	19490000	109.276001	+	.	1
2R	MOCCA	Prediction	19493000	19496000	65.446899	+	.	1
2R	MOCCA	Prediction	19500000	19508000	70.119797	+	.	1
2R	MOCCA	Prediction	19511000	19516000	70.292099	+	.	1
2R	MOCCA	Prediction	19519000	19527000	77.017899	+	.	1
2R	MOCCA	Prediction	19530000	19538000	79.864700	+	.	1
2R	MOCCA	Prediction	19540000	19561000	91.836899	+	.	1
2R	MOCCA	Prediction	19566000	19571000	102.551003	+	.	1
2R	MOCCA	Prediction	19576000	19579000	74.489899	+	.	1
2R	MOCCA	Prediction	19597000	19606000	103.589996	+	.	1
2R	MOCCA	Prediction	19619000	19624000	141.914993	+	.	1
2R	MOCCA	Prediction	19628000	19633000	82.941399	+	.	1
2R	MOCCA	Prediction	19639000	19649000	91.094398	+	.	1
2R	MOCCA	Prediction	19663000	19672000	126.678001	+	.	1
2R	MOCCA	Prediction	19674000	19678000	79.819199	+	.	1
2R	MOCCA	Prediction	19680000	19687000	131.261002	+	.	1
2R	MOCCA	Prediction	19706000	19709000	76.224899	+	.	1
2R	MOCCA	Prediction	19713000	19719000	80.646599	+	.	1
2R	MOCCA	Prediction	19724000	19740000	132.373001	+	.	1
2R	MOCCA	Prediction	19744000	19753000	104.363998	+	.	1
2R	MOCCA	Prediction	19755000	19760000	82.094200	+	.	1
2R	MOCCA	Prediction	19763000	19776000	108.794998	+	.	1
2R	MOCCA	Prediction	19793000	19813000	180.550995	+	.	1
2R	MOCCA	Prediction	19827000	19835000	84.039497	+	.	1
2R	MOCCA	Prediction	19855000	19858000	67.519096	+	.	1
2R	MOCCA	Prediction	19863000	19869000	150.121002	+	.	1
2R	MOCCA	Prediction	19902000	19905000	71.089203	+	.	1
2R	MOCCA	Prediction	19913000	19922000	106.525002	+	.	1
2R	MOCCA	Prediction	19932000	19937000	136.212006	+	.	1
2R	MOCCA	Prediction	19943000	19953000	163.231995	+	.	1
2R	MOCCA	Prediction	19972000	19977000	89.249496	+	.	1
2R	MOCCA	Prediction	19984000	19989000	81.085403	+	.	1
2R	MOCCA	Prediction	19993000	19998000	80.187202	+	.	1
2R	MOCCA	Prediction	20019000	20022000	63.453602	+	.	1
2R	MOCCA	Prediction	20029000	20043000	162.281998	+	.	1
2R	MOCCA	Prediction	20049000	20056000	78.057297	+	.	1
2R	MOCCA	Prediction	20063000	20076000	168.429001	+	.	1
2R	MOCCA	Prediction	20095000	20103000	98.607300	+	.	1
2R	MOCCA	Prediction	20107000	20110000	66.497101	+	.	1
2R	MOCCA	Prediction	20115000	20128000	103.825996	+	.	1
2R	MOCCA	Prediction	20152000	20155000	80.815804	+	.	1
2R	MOCCA	Prediction	20157000	20162000	68.114899	+	.	1
2R	MOCCA	Prediction	20173000	20181000	89.226196	+	.	1
2R	MOCCA	Prediction	20185000	20193000	129.212997	+	.	1
2R	MOCCA	Prediction	20198000	20203000	131.639999	+	.	1
2R	MOCCA	Prediction	20221000	20227000	113.289001	+	.	1
2R	MOCCA	Prediction	20235000	20251000	161.067993	+	.	1
2R	MOCCA	Prediction	20259000	20273000	86.090302	+	.	1
2R	MOCCA	Prediction	20275000	20283000	83.897003	+	.	1
2R	MOCCA	Prediction	20313000	20316000	71.679298	+	.	1
2R	MOCCA	Prediction	20347000	20350000	75.532303	+	.	1
2R	MOCCA	Prediction	20358000	20362000	82.502800	+	.	1
2R	MOCCA	Prediction	20371000	20374000	73.878502	+	.	1
2R	MOCCA	Prediction	20376000	20380000	79.233398	+	.	1
2R	MOCCA	Prediction	20409000	20413000	86.078598	+	.	1
2R	MOCCA	Prediction	20421000	20433000	130.479004	+	.	1
2R	MOCCA	Prediction	20435000	20440000	100.836998	+	.	1
2R	MOCCA	Prediction	20442000	20449000	182.936996	+	.	1
2R	MOCCA	Prediction	20503000	20516000	89.984398	+	.	1
2R	MOCCA	Prediction	20534000	20544000	154.744995	+	.	1
2R	MOCCA	Prediction	20555000	20564000	86.299500	+	.	1
2R	MOCCA	Prediction	20580000	20588000	116.143997	+	.	1
2R	MOCCA	Prediction	20598000	20602000	92.277603	+	.	1
2R	MOCCA	Prediction	20615000	20632000	140.307999	+	.	1
2R	MOCCA	Prediction	20642000	20647000	124.797997	+	.	1
2R	MOCCA	Prediction	20701000	20709000	119.430000	+	.	1
2R	MOCCA	Prediction	20713000	20725000	109.351997	+	.	1
2R	MOCCA	Prediction	20755000	20759000	79.285698	+	.	1
2R	MOCCA	Prediction	20766000	20775000	98.149399	+	.	1
2R	MOCCA	Prediction	20777000	20785000	94.659203	+	.	1
2R	MOCCA	Prediction	20793000	20796000	68.583099	+	.	1
2R	MOCCA	Prediction	20805000	20810000	119.918999	+	.	1
2R	MOCCA	Prediction	20814000	20819000	66.740799	+	.	1
2R	MOCCA	Prediction	20839000	20844000	97.286301	+	.	1
2R	MOCCA	Prediction	20853000	20858000	117.207001	+	.	1
2R	MOCCA	Prediction	20862000	20866000	76.750099	+	.	1
2R	MOCCA	Prediction	20876000	20880000	88.523102	+	.	1
2R	MOCCA	Prediction	20890000	20894000	70.858498	+	.	1
2R	MOCCA	Prediction	20897000	20902000	78.044502	+	.	1
2R	MOCCA	Prediction	20909000	20930000	128.671005	+	.	1
2R	MOCCA	Prediction	20959000	20980000	206.117996	+	.	1
2R	MOCCA	Prediction	20984000	21007000	125.563004	+	.	1
2R	MOCCA	Prediction	21009000	21146708	274.968994	+	.	1
3L	MOCCA	Prediction	0	68000	333.041992	+	.	1
3L	MOCCA	Prediction	73000	135000	255.656998	+	.	1
3L	MOCCA	Prediction	139000	148000	178.324005	+	.	1
3L	MOCCA	Prediction	156000	159000	84.790497	+	.	1
3L	MOCCA	Prediction	162000	166000	84.034897	+	.	1
3L	MOCCA	Prediction	172000	177000	102.875000	+	.	1
3L	MOCCA	Prediction	184000	190000	170.919006	+	.	1
3L	MOCCA	Prediction	197000	202000	96.388100	+	.	1
3L	MOCCA	Prediction	205000	210000	104.264999	+	.	1
3L	MOCCA	Prediction	216000	226000	89.977097	+	.	1
3L	MOCCA	Prediction	231000	241000	188.061005	+	.	1
3L	MOCCA	Prediction	245000	252000	137.343994	+	.	1
3L	MOCCA	Prediction	259000	272000	125.347000	+	.	1
3L	MOCCA	Prediction	283000	286000	65.990601	+	.	1
3L	MOCCA	Prediction	294000	298000	69.660599	+	.	1
3L	MOCCA	Prediction	302000	308000	175.807007	+	.	1
3L	MOCCA	Prediction	314000	317000	70.056999	+	.	1
3L	MOCCA	Prediction	326000	341000	148.460007	+	.	1
3L	MOCCA	Prediction	344000	349000	128.074005	+	.	1
3L	MOCCA	Prediction	355000	358000	67.006599	+	.	1
3L	MOCCA	Prediction	364000	369000	105.855003	+	.	1
3L	MOCCA	Prediction	376000	379000	63.551601	+	.	1
3L	MOCCA	Prediction	402000	413000	178.296005	+	.	1
3L	MOCCA	Prediction	423000	430000	88.511299	+	.	1
3L	MOCCA	Prediction	439000	444000	100.478996	+	.	1
3L	MOCCA	Prediction	446000	451000	73.775703	+	.	1
3L	MOCCA	Prediction	465000	469000	67.875900	+	.	1
3L	MOCCA	Prediction	480000	484000	85.203598	+	.	1
3L	MOCCA	Prediction	489000	495000	109.416000	+	.	1
3L	MOCCA	Prediction	503000	513000	101.484001	+	.	1
3L	MOCCA	Prediction	519000	524000	86.354599	+	.	1
3L	MOCCA	Prediction	535000	547000	162.593994	+	.	1
3L	MOCCA	Prediction	549000	564000	94.806702	+	.	1
3L	MOCCA	Prediction	566000	569000	66.276001	+	.	1
3L	MOCCA	Prediction	573000	583000	155.237000	+	.	1
3L	MOCCA	Prediction	591000	595000	83.880798	+	.	1
3L	MOCCA	Prediction	602000	610000	105.732002	+	.	1
3L	MOCCA	Prediction	615000	620000	99.805603	+	.	1
3L	MOCCA	Prediction	625000	634000	101.894997	+	.	1
3L	MOCCA	Prediction	638000	642000	82.700699	+	.	1
3L	MOCCA	Prediction	646000	650000	80.424896	+	.	1
3L	MOCCA	Prediction	661000	665000	77.886902	+	.	1
3L	MOCCA	Prediction	667000	670000	79.444702	+	.	1
3L	MOCCA	Prediction	696000	715000	93.658302	+	.	1
3L	MOCCA	Prediction	746000	756000	115.652000	+	.	1
3L	MOCCA	Prediction	759000	772000	119.664001	+	.	1
3L	MOCCA	Prediction	777000	780000	68.874496	+	.	1
3L	MOCCA	Prediction	783000	794000	103.267998	+	.	1
3L	MOCCA	Prediction	814000	819000	87.021301	+	.	1
3L	MOCCA	Prediction	825000	836000	131.350998	+	.	1
3L	MOCCA	Prediction	855000	868000	114.549004	+	.	1
3L	MOCCA	Prediction	870000	884000	107.932999	+	.	1
3L	MOCCA	Prediction	891000	897000	161.875000	+	.	1
3L	MOCCA	Prediction	904000	951000	140.177002	+	.	1
3L	MOCCA	Prediction	953000	963000	86.102097	+	.	1
3L	MOCCA	Prediction	970000	978000	128.751007	+	.	1
3L	MOCCA	Prediction	984000	1004000	124.293999	+	.	1
3L	MOCCA	Prediction	1006000	1011000	90.654900	+	.	1
3L	MOCCA	Prediction	1014000	1018000	75.075699	+	.	1
3L	MOCCA	Prediction	1031000	1040000	118.565002	+	.	1
3L	MOCCA	Prediction	1043000	1056000	165.069000	+	.	1
3L	MOCCA	Prediction	1060000	1080000	135.613007	+	.	1
3L	MOCCA	Prediction	1082000	1094000	126.026001	+	.	1
3L	MOCCA	Prediction	1097000	1111000	88.938103	+	.	1
3L	MOCCA	Prediction	1115000	1119000	88.382500	+	.	1
3L	MOCCA	Prediction	1121000	1137000	90.037498	+	.	1
3L	MOCCA	Prediction	1139000	1182000	149.173004	+	.	1
3L	MOCCA	Prediction	1188000	1202000	97.806503	+	.	1
3L	MOCCA	Prediction	1212000	1216000	83.858704	+	.	1
3L	MOCCA	Prediction	1219000	1229000	170.820007	+	.	1
3L	MOCCA	Prediction	1256000	1260000	95.548698	+	.	1
3L	MOCCA	Prediction	1263000	1277000	119.198997	+	.	1
3L	MOCCA	Prediction	1284000	1287000	67.103401	+	.	1
3L	MOCCA	Prediction	1293000	1303000	107.334999	+	.	1
3L	MOCCA	Prediction	1341000	1358000	124.274002	+	.	1
3L	MOCCA	Prediction	1365000	1377000	83.438499	+	.	1
3L	MOCCA	Prediction	1379000	1385000	120.244003	+	.	1
3L	MOCCA	Prediction	1398000	1404000	122.973000	+	.	1
3L	MOCCA	Prediction	1466000	1471000	106.370003	+	.	1
3L	MOCCA	Prediction	1473000	1481000	77.003502	+	.	1
3L	MOCCA	Prediction	1483000	1498000	123.764000	+	.	1
3L	MOCCA	Prediction	1501000	1515000	137.311005	+	.	1
3L	MOCCA	Prediction	1532000	1537000	84.065903	+	.	1
3L	MOCCA	Prediction	1543000	1548000	87.696297	+	.	1
3L	MOCCA	Prediction	1563000	1595000	157.153000	+	.	1
3L	MOCCA	Prediction	1598000	1603000	102.706001	+	.	1
3L	MOCCA	Prediction	1628000	1633000	72.925598	+	.	1
3L	MOCCA	Prediction	1648000	1651000	65.979301	+	.	1
3L	MOCCA	Prediction	1657000	1662000	102.750999	+	.	1
3L	MOCCA	Prediction	1679000	1690000	140.654999	+	.	1
3L	MOCCA	Prediction	1714000	1718000	68.484200	+	.	1
3L	MOCCA	Prediction	1727000	1731000	90.610497	+	.	1
3L	MOCCA	Prediction	1738000	1742000	73.514297	+	.	1
3L	MOCCA	Prediction	1744000	1748000	83.676804	+	.	1
3L	MOCCA	Prediction	1792000	1796000	99.893600	+	.	1
[truncated: 2,887 more rows]
