# Supplementary material for: MOCCA: a flexible suite for modelling DNA sequence motif occurrence combinatorics
Source: BMC Bioinformatics. 2021 May 7;22:234. doi: 10.1186/s12859-021-04143-2 (PMC8105988; doi:10.1186/s12859-021-04143-2)
Supplement: Supplementary file 6 — Additional file 6. Core PREs predicted by RF-MOCCA M2019. [file 12859_2021_4143_MOESM6_ESM.gff]

YHet	MOCCA	Prediction	5385	5885	78.1376	.	.	1
YHet	MOCCA	Prediction	24418	24918	134.816	.	.	1
YHet	MOCCA	Prediction	31548	32128	50.681	.	.	1
YHet	MOCCA	Prediction	42003	42503	90.8496	.	.	1
YHet	MOCCA	Prediction	59509	60009	77.5331	.	.	1
YHet	MOCCA	Prediction	67815	68315	176.224	.	.	1
YHet	MOCCA	Prediction	77756	78256	76.7252	.	.	1
YHet	MOCCA	Prediction	87474	87974	49.6418	.	.	1
YHet	MOCCA	Prediction	102402	102902	88.0455	.	.	1
YHet	MOCCA	Prediction	109554	110107	95.2533	.	.	1
YHet	MOCCA	Prediction	135274	136000	76.0906	.	.	1
YHet	MOCCA	Prediction	144329	144829	76.3721	.	.	1
YHet	MOCCA	Prediction	150171	150671	79.5449	.	.	1
YHet	MOCCA	Prediction	156845	157345	64.0653	.	.	1
YHet	MOCCA	Prediction	164702	165286	100.002	.	.	1
YHet	MOCCA	Prediction	181845	182622	71.8572	.	.	1
YHet	MOCCA	Prediction	190486	190986	135.87	.	.	1
YHet	MOCCA	Prediction	228491	228991	88.697	.	.	1
YHet	MOCCA	Prediction	278516	279016	80.4364	.	.	1
YHet	MOCCA	Prediction	302280	302780	149.338	.	.	1
YHet	MOCCA	Prediction	318915	319415	140.627	.	.	1
YHet	MOCCA	Prediction	326380	326914	121.762	.	.	1
2RHet	MOCCA	Prediction	0	570	247.709	.	.	1
2RHet	MOCCA	Prediction	16263	16763	141.918	.	.	1
2RHet	MOCCA	Prediction	28410	29000	104.922	.	.	1
2RHet	MOCCA	Prediction	50833	51333	76.0215	.	.	1
2RHet	MOCCA	Prediction	75820	76320	105.342	.	.	1
2RHet	MOCCA	Prediction	88386	89000	91.5218	.	.	1
2RHet	MOCCA	Prediction	99984	100484	175.575	.	.	1
2RHet	MOCCA	Prediction	115069	115569	160.222	.	.	1
2RHet	MOCCA	Prediction	131916	132563	157.449	.	.	1
2RHet	MOCCA	Prediction	140103	140603	68.5066	.	.	1
2RHet	MOCCA	Prediction	148460	148960	100.674	.	.	1
2RHet	MOCCA	Prediction	168512	169012	112.983	.	.	1
2RHet	MOCCA	Prediction	196614	197294	91.5218	.	.	1
2RHet	MOCCA	Prediction	218924	219424	100.674	.	.	1
2RHet	MOCCA	Prediction	233189	233689	79.6491	.	.	1
2RHet	MOCCA	Prediction	243472	244178	90.1094	.	.	1
2RHet	MOCCA	Prediction	247669	248169	49.6418	.	.	1
2RHet	MOCCA	Prediction	303542	304042	155.587	.	.	1
2RHet	MOCCA	Prediction	319773	320273	73.301	.	.	1
2RHet	MOCCA	Prediction	337989	338489	64.0653	.	.	1
2RHet	MOCCA	Prediction	351148	351648	104.99	.	.	1
2RHet	MOCCA	Prediction	368643	369143	173.506	.	.	1
2RHet	MOCCA	Prediction	388894	389394	89.4058	.	.	1
2RHet	MOCCA	Prediction	404628	405128	145.075	.	.	1
2RHet	MOCCA	Prediction	412198	412698	134.325	.	.	1
2RHet	MOCCA	Prediction	422457	422957	134.325	.	.	1
2RHet	MOCCA	Prediction	432863	433363	140.373	.	.	1
2RHet	MOCCA	Prediction	456468	456968	94.4251	.	.	1
2RHet	MOCCA	Prediction	472517	473017	92.6301	.	.	1
2RHet	MOCCA	Prediction	482011	482511	60.589	.	.	1
2RHet	MOCCA	Prediction	502089	503000	114.038	.	.	1
2RHet	MOCCA	Prediction	523966	524569	135.571	.	.	1
2RHet	MOCCA	Prediction	538883	539683	130.135	.	.	1
2RHet	MOCCA	Prediction	548072	548572	141.918	.	.	1
2RHet	MOCCA	Prediction	564792	565292	38.7041	.	.	1
2RHet	MOCCA	Prediction	570628	571128	55.9692	.	.	1
2RHet	MOCCA	Prediction	582315	582815	62.6749	.	.	1
2RHet	MOCCA	Prediction	587515	588050	104.885	.	.	1
2RHet	MOCCA	Prediction	596319	596819	90.1616	.	.	1
2RHet	MOCCA	Prediction	608685	609185	80.2536	.	.	1
2RHet	MOCCA	Prediction	616511	617011	78.8412	.	.	1
2RHet	MOCCA	Prediction	629802	630302	95.9236	.	.	1
2RHet	MOCCA	Prediction	636499	636999	67.9462	.	.	1
2RHet	MOCCA	Prediction	647574	648134	80.9793	.	.	1
2RHet	MOCCA	Prediction	660250	660750	84.8886	.	.	1
2RHet	MOCCA	Prediction	666177	666677	81.0094	.	.	1
2RHet	MOCCA	Prediction	681342	681842	60.589	.	.	1
2RHet	MOCCA	Prediction	691394	691894	61.2926	.	.	1
2RHet	MOCCA	Prediction	697547	698047	122.659	.	.	1
2RHet	MOCCA	Prediction	710856	711356	80.9572	.	.	1
2RHet	MOCCA	Prediction	717690	718190	206.263	.	.	1
2RHet	MOCCA	Prediction	734202	735000	101.026	.	.	1
2RHet	MOCCA	Prediction	744157	744657	76.7773	.	.	1
2RHet	MOCCA	Prediction	749354	750174	110.895	.	.	1
2RHet	MOCCA	Prediction	761432	761984	67.9462	.	.	1
2RHet	MOCCA	Prediction	774305	774805	68.6291	.	.	1
2RHet	MOCCA	Prediction	796234	797000	97.1977	.	.	1
2RHet	MOCCA	Prediction	805000	805522	104.742	.	.	1
2RHet	MOCCA	Prediction	810307	810807	75.0798	.	.	1
2RHet	MOCCA	Prediction	834976	835476	67.0745	.	.	1
2RHet	MOCCA	Prediction	845061	845561	50.0766	.	.	1
2RHet	MOCCA	Prediction	859880	860380	108.466	.	.	1
2RHet	MOCCA	Prediction	899707	900207	118.978	.	.	1
2RHet	MOCCA	Prediction	913390	914000	91.6054	.	.	1
2RHet	MOCCA	Prediction	918328	919000	163.379	.	.	1
2RHet	MOCCA	Prediction	938350	938850	73.2175	.	.	1
2RHet	MOCCA	Prediction	964796	965296	63.1079	.	.	1
2RHet	MOCCA	Prediction	977013	977513	52.7971	.	.	1
2RHet	MOCCA	Prediction	991131	991631	69.0324	.	.	1
2RHet	MOCCA	Prediction	1003588	1004088	114.176	.	.	1
2RHet	MOCCA	Prediction	1083512	1084202	118.978	.	.	1
2RHet	MOCCA	Prediction	1096969	1097469	143.61	.	.	1
2RHet	MOCCA	Prediction	1115655	1116155	101.691	.	.	1
2RHet	MOCCA	Prediction	1129089	1129589	55.6892	.	.	1
2RHet	MOCCA	Prediction	1144308	1145004	91.5218	.	.	1
2RHet	MOCCA	Prediction	1154445	1154945	108.466	.	.	1
2RHet	MOCCA	Prediction	1266268	1266768	189.106	.	.	1
2RHet	MOCCA	Prediction	1290183	1290683	86.0131	.	.	1
2RHet	MOCCA	Prediction	1313428	1313928	92.6301	.	.	1
2RHet	MOCCA	Prediction	1327621	1328121	58.794	.	.	1
2RHet	MOCCA	Prediction	1336405	1336905	88.8013	.	.	1
2RHet	MOCCA	Prediction	1361437	1362000	87.9934	.	.	1
2RHet	MOCCA	Prediction	1368002	1368502	67.9462	.	.	1
2RHet	MOCCA	Prediction	1375972	1376587	76.4922	.	.	1
2RHet	MOCCA	Prediction	1392701	1393201	81.0094	.	.	1
2RHet	MOCCA	Prediction	1401257	1401757	81.0094	.	.	1
2RHet	MOCCA	Prediction	1410753	1411504	140.812	.	.	1
2RHet	MOCCA	Prediction	1421138	1421638	61.9492	.	.	1
2RHet	MOCCA	Prediction	1436012	1436560	87.2897	.	.	1
2RHet	MOCCA	Prediction	1472095	1472595	142.959	.	.	1
2RHet	MOCCA	Prediction	1481167	1481998	90.1616	.	.	1
2RHet	MOCCA	Prediction	1536533	1537033	92.6301	.	.	1
2RHet	MOCCA	Prediction	1551406	1551906	79.6491	.	.	1
2RHet	MOCCA	Prediction	1557110	1557610	67.779	.	.	1
2RHet	MOCCA	Prediction	1580757	1581318	110.987	.	.	1
2RHet	MOCCA	Prediction	1595299	1595799	143.61	.	.	1
2RHet	MOCCA	Prediction	1606996	1607496	164.857	.	.	1
2RHet	MOCCA	Prediction	1617147	1617708	110.987	.	.	1
2RHet	MOCCA	Prediction	1632686	1633186	87.9934	.	.	1
2RHet	MOCCA	Prediction	1663793	1664361	120.899	.	.	1
2RHet	MOCCA	Prediction	1679199	1679699	140.578	.	.	1
2RHet	MOCCA	Prediction	1690867	1691367	90.1094	.	.	1
2RHet	MOCCA	Prediction	1727386	1727886	86.9386	.	.	1
2RHet	MOCCA	Prediction	1740068	1740568	76.1207	.	.	1
2RHet	MOCCA	Prediction	1755996	1756496	156.882	.	.	1
2RHet	MOCCA	Prediction	1765855	1766482	148.356	.	.	1
2RHet	MOCCA	Prediction	1791696	1792327	71.8572	.	.	1
2RHet	MOCCA	Prediction	1798525	1799084	140.087	.	.	1
2RHet	MOCCA	Prediction	1814981	1815755	136.259	.	.	1
2RHet	MOCCA	Prediction	1823757	1824257	155.99	.	.	1
2RHet	MOCCA	Prediction	1845338	1845899	110.987	.	.	1
2RHet	MOCCA	Prediction	1868364	1868864	64.0653	.	.	1
2RHet	MOCCA	Prediction	1875999	1876499	102.048	.	.	1
2RHet	MOCCA	Prediction	1887512	1888012	49.6418	.	.	1
2RHet	MOCCA	Prediction	1897543	1898043	64.0653	.	.	1
2RHet	MOCCA	Prediction	1911671	1912422	132.011	.	.	1
2RHet	MOCCA	Prediction	1919895	1921000	153.471	.	.	1
2RHet	MOCCA	Prediction	1929715	1930215	130.982	.	.	1
2RHet	MOCCA	Prediction	1937569	1938069	57.4338	.	.	1
2RHet	MOCCA	Prediction	1952101	1952714	78.1376	.	.	1
2RHet	MOCCA	Prediction	1958931	1959431	80.9572	.	.	1
2RHet	MOCCA	Prediction	1974041	1974541	118.896	.	.	1
2RHet	MOCCA	Prediction	1986203	1986703	70.8495	.	.	1
2RHet	MOCCA	Prediction	2001865	2002365	82.507	.	.	1
2RHet	MOCCA	Prediction	2045587	2046087	113.386	.	.	1
2RHet	MOCCA	Prediction	2054017	2054517	93.7214	.	.	1
2RHet	MOCCA	Prediction	2070724	2071224	133.739	.	.	1
2RHet	MOCCA	Prediction	2135423	2135923	145.346	.	.	1
2RHet	MOCCA	Prediction	2167369	2167869	62.705	.	.	1
2RHet	MOCCA	Prediction	2174720	2175220	53.5528	.	.	1
2RHet	MOCCA	Prediction	2181440	2182280	90.1616	.	.	1
2RHet	MOCCA	Prediction	2190980	2191480	97.9014	.	.	1
2RHet	MOCCA	Prediction	2221846	2222346	108.466	.	.	1
2RHet	MOCCA	Prediction	2228865	2229365	62.705	.	.	1
2RHet	MOCCA	Prediction	2236125	2236625	81.0094	.	.	1
2RHet	MOCCA	Prediction	2250133	2250633	99.5589	.	.	1
2RHet	MOCCA	Prediction	2261636	2262136	99.3792	.	.	1
2RHet	MOCCA	Prediction	2276465	2276965	84.5171	.	.	1
2RHet	MOCCA	Prediction	2288836	2289336	99.2616	.	.	1
2RHet	MOCCA	Prediction	2306092	2306592	90.1094	.	.	1
2RHet	MOCCA	Prediction	2314358	2315194	81.7334	.	.	1
2RHet	MOCCA	Prediction	2322104	2322604	95.0295	.	.	1
2RHet	MOCCA	Prediction	2328632	2329132	70.4448	.	.	1
2RHet	MOCCA	Prediction	2344748	2345513	123.647	.	.	1
2RHet	MOCCA	Prediction	2358107	2358642	106.298	.	.	1
2RHet	MOCCA	Prediction	2379456	2380000	76.0686	.	.	1
2RHet	MOCCA	Prediction	2391863	2392394	85.8774	.	.	1
2RHet	MOCCA	Prediction	2397452	2397952	64.7533	.	.	1
2RHet	MOCCA	Prediction	2404036	2404536	64.7533	.	.	1
2RHet	MOCCA	Prediction	2414155	2414655	100.674	.	.	1
2RHet	MOCCA	Prediction	2451282	2451782	162.623	.	.	1
2RHet	MOCCA	Prediction	2560924	2561424	83.4779	.	.	1
2RHet	MOCCA	Prediction	2573981	2574481	97.9535	.	.	1
2RHet	MOCCA	Prediction	2586768	2587268	109.305	.	.	1
2RHet	MOCCA	Prediction	2598799	2599299	186.325	.	.	1
2RHet	MOCCA	Prediction	2609230	2609730	62.5567	.	.	1
2RHet	MOCCA	Prediction	2619819	2620319	62.705	.	.	1
2RHet	MOCCA	Prediction	2641578	2642078	157.449	.	.	1
2RHet	MOCCA	Prediction	2784519	2785019	107.515	.	.	1
2RHet	MOCCA	Prediction	2801336	2801836	146.871	.	.	1
2RHet	MOCCA	Prediction	2827903	2828688	71.1329	.	.	1
2RHet	MOCCA	Prediction	2843387	2843887	154.243	.	.	1
2RHet	MOCCA	Prediction	2860680	2861180	75.686	.	.	1
2RHet	MOCCA	Prediction	2871883	2872383	58.794	.	.	1
2RHet	MOCCA	Prediction	2882802	2883591	82.3696	.	.	1
2RHet	MOCCA	Prediction	2890656	2891189	104.99	.	.	1
2RHet	MOCCA	Prediction	2901306	2902000	82.7221	.	.	1
2RHet	MOCCA	Prediction	2907390	2907890	61.2405	.	.	1
2RHet	MOCCA	Prediction	2915188	2915688	83.7613	.	.	1
2RHet	MOCCA	Prediction	2923369	2923869	183.82	.	.	1
2RHet	MOCCA	Prediction	2980737	2981237	58.794	.	.	1
2RHet	MOCCA	Prediction	2988246	2988746	58.794	.	.	1
2RHet	MOCCA	Prediction	2999453	3000000	102.439	.	.	1
2RHet	MOCCA	Prediction	3065342	3065842	145.075	.	.	1
2RHet	MOCCA	Prediction	3072811	3073311	74.6613	.	.	1
2RHet	MOCCA	Prediction	3079634	3080134	130.377	.	.	1
2RHet	MOCCA	Prediction	3094219	3095000	79.5449	.	.	1
2RHet	MOCCA	Prediction	3106551	3107051	70.497	.	.	1
2RHet	MOCCA	Prediction	3114409	3114909	78.8934	.	.	1
2RHet	MOCCA	Prediction	3120973	3121473	64.0653	.	.	1
2RHet	MOCCA	Prediction	3129116	3129616	82.357	.	.	1
2RHet	MOCCA	Prediction	3138149	3139000	140.467	.	.	1
2RHet	MOCCA	Prediction	3142935	3143435	64.0653	.	.	1
2RHet	MOCCA	Prediction	3155261	3155965	75.686	.	.	1
2RHet	MOCCA	Prediction	3170415	3170915	115.111	.	.	1
2RHet	MOCCA	Prediction	3188397	3189000	131.948	.	.	1
2RHet	MOCCA	Prediction	3201475	3201975	105.727	.	.	1
2RHet	MOCCA	Prediction	3211294	3211794	181.261	.	.	1
2RHet	MOCCA	Prediction	3233152	3233652	99.3138	.	.	1
2RHet	MOCCA	Prediction	3239169	3239669	73.2175	.	.	1
2RHet	MOCCA	Prediction	3244320	3244820	94.4251	.	.	1
2RHet	MOCCA	Prediction	3252801	3253301	87.3889	.	.	1
2RHet	MOCCA	Prediction	3273476	3273976	62.705	.	.	1
2RHet	MOCCA	Prediction	3276760	3277260	132.342	.	.	1
2LHet	MOCCA	Prediction	1386	1886	77.481	.	.	1
2LHet	MOCCA	Prediction	4600	5100	77.481	.	.	1
2LHet	MOCCA	Prediction	24977	25678	120.743	.	.	1
2LHet	MOCCA	Prediction	31851	32351	118.726	.	.	1
2LHet	MOCCA	Prediction	38132	38665	110.231	.	.	1
2LHet	MOCCA	Prediction	44339	45000	91.322	.	.	1
2LHet	MOCCA	Prediction	57458	57958	140.994	.	.	1
2LHet	MOCCA	Prediction	122150	122650	189.475	.	.	1
2LHet	MOCCA	Prediction	136812	137312	180.323	.	.	1
2LHet	MOCCA	Prediction	151613	152221	83.1569	.	.	1
2LHet	MOCCA	Prediction	174657	175157	68.3809	.	.	1
2LHet	MOCCA	Prediction	185484	186000	80.6582	.	.	1
2LHet	MOCCA	Prediction	216683	217183	53.5843	.	.	1
2LHet	MOCCA	Prediction	232556	233056	51.3847	.	.	1
2LHet	MOCCA	Prediction	245107	245607	151.402	.	.	1
2LHet	MOCCA	Prediction	255294	255794	165.86	.	.	1
2LHet	MOCCA	Prediction	261343	261843	57.7121	.	.	1
2LHet	MOCCA	Prediction	276891	277514	78.8934	.	.	1
2LHet	MOCCA	Prediction	286411	286911	147.207	.	.	1
2LHet	MOCCA	Prediction	306460	307199	159.33	.	.	1
2LHet	MOCCA	Prediction	320014	320514	66.5859	.	.	1
2LHet	MOCCA	Prediction	336076	336576	70.4448	.	.	1
2LHet	MOCCA	Prediction	347595	348095	84.465	.	.	1
2LHet	MOCCA	Prediction	367977	368491	422.169	.	.	1
3LHet	MOCCA	Prediction	16023	16523	108.466	.	.	1
3LHet	MOCCA	Prediction	43976	44609	116.862	.	.	1
3LHet	MOCCA	Prediction	67173	67673	174.919	.	.	1
3LHet	MOCCA	Prediction	91141	91741	107.71	.	.	1
3LHet	MOCCA	Prediction	154957	155518	133.002	.	.	1
3LHet	MOCCA	Prediction	169180	169680	67.25	.	.	1
3LHet	MOCCA	Prediction	183377	184035	108.414	.	.	1
3LHet	MOCCA	Prediction	191089	191589	70.3927	.	.	1
3LHet	MOCCA	Prediction	200921	201757	108.414	.	.	1
3LHet	MOCCA	Prediction	219336	220215	110.666	.	.	1
3LHet	MOCCA	Prediction	246808	247985	126.113	.	.	1
3LHet	MOCCA	Prediction	266299	266799	71.1014	.	.	1
3LHet	MOCCA	Prediction	272734	273234	72.0921	.	.	1
3LHet	MOCCA	Prediction	285707	286207	102.874	.	.	1
3LHet	MOCCA	Prediction	296942	297717	102.165	.	.	1
3LHet	MOCCA	Prediction	311678	312195	114.845	.	.	1
3LHet	MOCCA	Prediction	327766	328336	118.478	.	.	1
3LHet	MOCCA	Prediction	333192	333692	70.4448	.	.	1
3LHet	MOCCA	Prediction	342371	343280	105.594	.	.	1
3LHet	MOCCA	Prediction	398160	399119	154.998	.	.	1
3LHet	MOCCA	Prediction	411833	412333	86.6853	.	.	1
3LHet	MOCCA	Prediction	417218	417905	94.0425	.	.	1
3LHet	MOCCA	Prediction	427127	427627	72.1576	.	.	1
3LHet	MOCCA	Prediction	445140	445640	53.5007	.	.	1
3LHet	MOCCA	Prediction	459464	460086	74.2736	.	.	1
3LHet	MOCCA	Prediction	469047	469714	190.317	.	.	1
3LHet	MOCCA	Prediction	495068	495568	88.327	.	.	1
3LHet	MOCCA	Prediction	512096	512596	67.9462	.	.	1
3LHet	MOCCA	Prediction	533192	533692	66.1606	.	.	1
3LHet	MOCCA	Prediction	547393	547893	78.2889	.	.	1
3LHet	MOCCA	Prediction	564074	564699	112.813	.	.	1
3LHet	MOCCA	Prediction	593029	593569	107.71	.	.	1
3LHet	MOCCA	Prediction	601388	602105	79.9025	.	.	1
3LHet	MOCCA	Prediction	605408	605908	54.9131	.	.	1
3LHet	MOCCA	Prediction	620805	621305	86.6331	.	.	1
3LHet	MOCCA	Prediction	646501	647110	95.4027	.	.	1
3LHet	MOCCA	Prediction	657766	658619	119.331	.	.	1
3LHet	MOCCA	Prediction	668476	669017	104.938	.	.	1
3LHet	MOCCA	Prediction	695111	695611	130.437	.	.	1
3LHet	MOCCA	Prediction	724557	725057	64.0967	.	.	1
3LHet	MOCCA	Prediction	741687	742187	104.182	.	.	1
3LHet	MOCCA	Prediction	764450	764950	140.238	.	.	1
3LHet	MOCCA	Prediction	781060	781560	80.9793	.	.	1
3LHet	MOCCA	Prediction	795020	795787	98.306	.	.	1
3LHet	MOCCA	Prediction	803786	804286	95.4027	.	.	1
3LHet	MOCCA	Prediction	818626	819126	62.705	.	.	1
3LHet	MOCCA	Prediction	854941	855441	77.4654	.	.	1
3LHet	MOCCA	Prediction	883961	884461	90.8496	.	.	1
3LHet	MOCCA	Prediction	902957	903457	73.2175	.	.	1
3LHet	MOCCA	Prediction	913510	914286	88.7492	.	.	1
3LHet	MOCCA	Prediction	920902	921402	82.3696	.	.	1
3LHet	MOCCA	Prediction	936166	936666	75.686	.	.	1
3LHet	MOCCA	Prediction	962149	962649	135.87	.	.	1
3LHet	MOCCA	Prediction	981145	981678	99.7184	.	.	1
3LHet	MOCCA	Prediction	993220	993720	61.3448	.	.	1
3LHet	MOCCA	Prediction	1001894	1002394	135.376	.	.	1
3LHet	MOCCA	Prediction	1016928	1017428	50.0244	.	.	1
3LHet	MOCCA	Prediction	1031136	1031636	79.5449	.	.	1
3LHet	MOCCA	Prediction	1040344	1040844	192.972	.	.	1
3LHet	MOCCA	Prediction	1052365	1052865	67.6251	.	.	1
3LHet	MOCCA	Prediction	1061382	1062000	62.4009	.	.	1
3LHet	MOCCA	Prediction	1074788	1075324	96.489	.	.	1
3LHet	MOCCA	Prediction	1088140	1088640	122.187	.	.	1
3LHet	MOCCA	Prediction	1101499	1101999	73.5699	.	.	1
3LHet	MOCCA	Prediction	1104766	1105266	64.0653	.	.	1
3LHet	MOCCA	Prediction	1119346	1119871	122.585	.	.	1
3LHet	MOCCA	Prediction	1134496	1134996	85.1737	.	.	1
3LHet	MOCCA	Prediction	1143412	1143912	75.686	.	.	1
3LHet	MOCCA	Prediction	1148872	1149372	71.1014	.	.	1
3LHet	MOCCA	Prediction	1159436	1159936	85.9295	.	.	1
3LHet	MOCCA	Prediction	1188306	1189000	146.704	.	.	1
3LHet	MOCCA	Prediction	1199631	1200268	95.7853	.	.	1
3LHet	MOCCA	Prediction	1204308	1204808	163.379	.	.	1
3LHet	MOCCA	Prediction	1209915	1210415	53.5528	.	.	1
3LHet	MOCCA	Prediction	1219246	1220024	105.309	.	.	1
3LHet	MOCCA	Prediction	1227426	1227926	114.845	.	.	1
3LHet	MOCCA	Prediction	1233940	1234440	125.358	.	.	1
3LHet	MOCCA	Prediction	1256999	1257499	97.9875	.	.	1
3LHet	MOCCA	Prediction	1276838	1277338	164.857	.	.	1
3LHet	MOCCA	Prediction	1294709	1295558	97.6745	.	.	1
3LHet	MOCCA	Prediction	1307075	1307774	168.052	.	.	1
3LHet	MOCCA	Prediction	1315744	1316287	74.9823	.	.	1
3LHet	MOCCA	Prediction	1356047	1356853	163.379	.	.	1
3LHet	MOCCA	Prediction	1367824	1368324	108.229	.	.	1
3LHet	MOCCA	Prediction	1395062	1395582	136.558	.	.	1
3LHet	MOCCA	Prediction	1424988	1425934	152.228	.	.	1
3LHet	MOCCA	Prediction	1434442	1434942	59.8332	.	.	1
3LHet	MOCCA	Prediction	1438876	1439376	110.947	.	.	1
3LHet	MOCCA	Prediction	1495913	1496413	57.0084	.	.	1
3LHet	MOCCA	Prediction	1530881	1531381	54.9131	.	.	1
3LHet	MOCCA	Prediction	1536033	1536809	102.439	.	.	1
3LHet	MOCCA	Prediction	1543293	1543793	67.9462	.	.	1
3LHet	MOCCA	Prediction	1555104	1555918	90.1094	.	.	1
3LHet	MOCCA	Prediction	1562371	1563305	106.298	.	.	1
3LHet	MOCCA	Prediction	1569054	1569554	69.689	.	.	1
3LHet	MOCCA	Prediction	1577258	1577758	53.5528	.	.	1
3LHet	MOCCA	Prediction	1589974	1590765	96.4419	.	.	1
3LHet	MOCCA	Prediction	1607803	1608441	93.7214	.	.	1
3LHet	MOCCA	Prediction	1646013	1646513	70.3927	.	.	1
3LHet	MOCCA	Prediction	1683969	1684469	143.61	.	.	1
3LHet	MOCCA	Prediction	1694372	1695132	76.9551	.	.	1
3LHet	MOCCA	Prediction	1701338	1702000	71.8051	.	.	1
3LHet	MOCCA	Prediction	1713895	1714395	123.38	.	.	1
3LHet	MOCCA	Prediction	1738178	1738678	79.5449	.	.	1
3LHet	MOCCA	Prediction	1751897	1752397	68.4347	.	.	1
3LHet	MOCCA	Prediction	1756164	1756664	82.116	.	.	1
3LHet	MOCCA	Prediction	1774583	1775083	94.0425	.	.	1
3LHet	MOCCA	Prediction	1788356	1788856	62.705	.	.	1
3LHet	MOCCA	Prediction	1808292	1809076	95.4027	.	.	1
3LHet	MOCCA	Prediction	1818136	1818636	54.9131	.	.	1
3LHet	MOCCA	Prediction	1835899	1836440	104.938	.	.	1
3LHet	MOCCA	Prediction	1847001	1847501	110.334	.	.	1
3LHet	MOCCA	Prediction	1867781	1868373	108.466	.	.	1
3LHet	MOCCA	Prediction	1894178	1894678	103.599	.	.	1
3LHet	MOCCA	Prediction	1902175	1902675	57.3816	.	.	1
3LHet	MOCCA	Prediction	1922974	1923474	79.5449	.	.	1
3LHet	MOCCA	Prediction	1932568	1933068	107.71	.	.	1
3LHet	MOCCA	Prediction	1942252	1942752	84.7206	.	.	1
3LHet	MOCCA	Prediction	1979180	1979680	81.0094	.	.	1
3LHet	MOCCA	Prediction	1993574	1994261	104.938	.	.	1
3LHet	MOCCA	Prediction	2001300	2002120	103.629	.	.	1
3LHet	MOCCA	Prediction	2022574	2023074	163.215	.	.	1
3LHet	MOCCA	Prediction	2030277	2030777	57.3816	.	.	1
3LHet	MOCCA	Prediction	2036384	2036884	74.2736	.	.	1
3LHet	MOCCA	Prediction	2042174	2042674	165.217	.	.	1
3LHet	MOCCA	Prediction	2057381	2057881	85.359	.	.	1
3LHet	MOCCA	Prediction	2066276	2066776	64.0967	.	.	1
3LHet	MOCCA	Prediction	2075439	2075939	88.0248	.	.	1
3LHet	MOCCA	Prediction	2084847	2085402	73.2175	.	.	1
3LHet	MOCCA	Prediction	2090391	2090891	104.99	.	.	1
3LHet	MOCCA	Prediction	2099058	2099751	133.102	.	.	1
3LHet	MOCCA	Prediction	2120270	2120770	67.9462	.	.	1
3LHet	MOCCA	Prediction	2130960	2131460	99.3138	.	.	1
3LHet	MOCCA	Prediction	2137446	2138238	79.5449	.	.	1
3LHet	MOCCA	Prediction	2172637	2173760	118.666	.	.	1
3LHet	MOCCA	Prediction	2215444	2216000	43.0404	.	.	1
3LHet	MOCCA	Prediction	2228711	2229211	67.9462	.	.	1
3LHet	MOCCA	Prediction	2237002	2237502	104.87	.	.	1
3LHet	MOCCA	Prediction	2249020	2249573	72.2618	.	.	1
3LHet	MOCCA	Prediction	2253108	2253608	44.4007	.	.	1
3LHet	MOCCA	Prediction	2262403	2262903	88.8013	.	.	1
3LHet	MOCCA	Prediction	2273997	2274585	88.0455	.	.	1
3LHet	MOCCA	Prediction	2283078	2283578	64.7533	.	.	1
3LHet	MOCCA	Prediction	2295985	2296485	98.7407	.	.	1
3LHet	MOCCA	Prediction	2305848	2306348	98.7407	.	.	1
3LHet	MOCCA	Prediction	2315365	2316000	118.405	.	.	1
3LHet	MOCCA	Prediction	2325105	2325605	98.7407	.	.	1
3LHet	MOCCA	Prediction	2393001	2393631	91.9265	.	.	1
3LHet	MOCCA	Prediction	2411462	2411962	106.35	.	.	1
3LHet	MOCCA	Prediction	2416384	2416884	94.4772	.	.	1
3LHet	MOCCA	Prediction	2425948	2426448	71.1014	.	.	1
3LHet	MOCCA	Prediction	2444828	2445328	165.515	.	.	1
3LHet	MOCCA	Prediction	2451974	2452474	71.8572	.	.	1
3LHet	MOCCA	Prediction	2460133	2460633	61.2926	.	.	1
3LHet	MOCCA	Prediction	2469987	2470487	82.8717	.	.	1
3LHet	MOCCA	Prediction	2479571	2480351	162.653	.	.	1
3LHet	MOCCA	Prediction	2489433	2490000	108.414	.	.	1
3LHet	MOCCA	Prediction	2512612	2513163	97.9535	.	.	1
3LHet	MOCCA	Prediction	2518563	2519063	80.2536	.	.	1
3LHet	MOCCA	Prediction	2546393	2547000	54.9131	.	.	1
3RHet	MOCCA	Prediction	11557	12057	59.9324	.	.	1
3RHet	MOCCA	Prediction	19420	19920	106.298	.	.	1
3RHet	MOCCA	Prediction	28551	29398	78.8412	.	.	1
3RHet	MOCCA	Prediction	45692	46192	62.0328	.	.	1
3RHet	MOCCA	Prediction	59263	59763	108.466	.	.	1
3RHet	MOCCA	Prediction	72339	72839	79.4538	.	.	1
3RHet	MOCCA	Prediction	80795	81295	100.674	.	.	1
3RHet	MOCCA	Prediction	87108	87608	100.674	.	.	1
3RHet	MOCCA	Prediction	104019	104519	132.342	.	.	1
3RHet	MOCCA	Prediction	115803	116303	96.807	.	.	1
3RHet	MOCCA	Prediction	132554	133054	122.346	.	.	1
3RHet	MOCCA	Prediction	139168	139668	93.7214	.	.	1
3RHet	MOCCA	Prediction	154390	154890	99.3138	.	.	1
3RHet	MOCCA	Prediction	166424	166942	114.746	.	.	1
3RHet	MOCCA	Prediction	198115	198917	82.7221	.	.	1
3RHet	MOCCA	Prediction	214809	215508	87.2897	.	.	1
3RHet	MOCCA	Prediction	221945	222612	70.0886	.	.	1
3RHet	MOCCA	Prediction	231623	232123	95.8375	.	.	1
3RHet	MOCCA	Prediction	239343	239843	117.566	.	.	1
3RHet	MOCCA	Prediction	268534	269034	125.41	.	.	1
3RHet	MOCCA	Prediction	286134	286634	70.4448	.	.	1
3RHet	MOCCA	Prediction	291785	292285	88.0659	.	.	1
3RHet	MOCCA	Prediction	315723	316550	91.5218	.	.	1
3RHet	MOCCA	Prediction	376361	377000	109.826	.	.	1
3RHet	MOCCA	Prediction	394388	394888	169.706	.	.	1
3RHet	MOCCA	Prediction	423549	424049	71.1014	.	.	1
3RHet	MOCCA	Prediction	442064	442701	83.4258	.	.	1
3RHet	MOCCA	Prediction	522142	522642	45.7609	.	.	1
3RHet	MOCCA	Prediction	534562	535062	118.635	.	.	1
3RHet	MOCCA	Prediction	554490	554990	99.1184	.	.	1
3RHet	MOCCA	Prediction	562161	562661	147.373	.	.	1
3RHet	MOCCA	Prediction	573097	573679	117.221	.	.	1
3RHet	MOCCA	Prediction	583765	584265	109.826	.	.	1
3RHet	MOCCA	Prediction	601941	602441	52.1926	.	.	1
3RHet	MOCCA	Prediction	615837	616337	102.874	.	.	1
3RHet	MOCCA	Prediction	638637	639179	78.8934	.	.	1
3RHet	MOCCA	Prediction	651558	652058	119.901	.	.	1
3RHet	MOCCA	Prediction	675438	676161	124.402	.	.	1
3RHet	MOCCA	Prediction	683672	684172	90.1616	.	.	1
3RHet	MOCCA	Prediction	701552	702052	81.3379	.	.	1
3RHet	MOCCA	Prediction	711982	712584	89.4058	.	.	1
3RHet	MOCCA	Prediction	734264	734909	98.558	.	.	1
3RHet	MOCCA	Prediction	750428	750928	52.1405	.	.	1
3RHet	MOCCA	Prediction	762699	763455	98.5894	.	.	1
3RHet	MOCCA	Prediction	780807	781307	134.458	.	.	1
3RHet	MOCCA	Prediction	788949	789449	82.3696	.	.	1
3RHet	MOCCA	Prediction	799020	799520	54.9131	.	.	1
3RHet	MOCCA	Prediction	803338	803838	53.5528	.	.	1
3RHet	MOCCA	Prediction	818331	819071	145.862	.	.	1
3RHet	MOCCA	Prediction	829344	830229	91.8743	.	.	1
3RHet	MOCCA	Prediction	845581	846081	173.506	.	.	1
3RHet	MOCCA	Prediction	858795	859295	35.1963	.	.	1
3RHet	MOCCA	Prediction	863795	864295	89.4058	.	.	1
3RHet	MOCCA	Prediction	871605	872105	54.9131	.	.	1
3RHet	MOCCA	Prediction	882417	883000	86.4378	.	.	1
3RHet	MOCCA	Prediction	889959	890459	106.469	.	.	1
3RHet	MOCCA	Prediction	911757	912257	86.6853	.	.	1
3RHet	MOCCA	Prediction	922191	922691	82.3696	.	.	1
3RHet	MOCCA	Prediction	936800	937300	66.5338	.	.	1
3RHet	MOCCA	Prediction	949579	950079	87.3368	.	.	1
3RHet	MOCCA	Prediction	969052	969552	156.746	.	.	1
3RHet	MOCCA	Prediction	982131	982631	100.674	.	.	1
3RHet	MOCCA	Prediction	1018463	1018996	104.99	.	.	1
3RHet	MOCCA	Prediction	1023472	1023972	95.8375	.	.	1
3RHet	MOCCA	Prediction	1032516	1033016	49.6418	.	.	1
3RHet	MOCCA	Prediction	1039447	1039947	160.222	.	.	1
3RHet	MOCCA	Prediction	1047730	1048230	108.414	.	.	1
3RHet	MOCCA	Prediction	1066485	1067332	93.2867	.	.	1
3RHet	MOCCA	Prediction	1087814	1088583	60.5369	.	.	1
3RHet	MOCCA	Prediction	1095962	1096462	141.619	.	.	1
3RHet	MOCCA	Prediction	1113113	1113613	113.699	.	.	1
3RHet	MOCCA	Prediction	1120461	1120961	71.1014	.	.	1
3RHet	MOCCA	Prediction	1136514	1137132	139.85	.	.	1
3RHet	MOCCA	Prediction	1142101	1142601	61.9492	.	.	1
3RHet	MOCCA	Prediction	1148022	1148798	90.1616	.	.	1
3RHet	MOCCA	Prediction	1156391	1156891	82.7347	.	.	1
3RHet	MOCCA	Prediction	1162370	1162969	120.469	.	.	1
3RHet	MOCCA	Prediction	1170888	1171388	184.906	.	.	1
3RHet	MOCCA	Prediction	1190296	1190796	102.108	.	.	1
3RHet	MOCCA	Prediction	1204438	1204938	77.8524	.	.	1
3RHet	MOCCA	Prediction	1257182	1257682	108.673	.	.	1
3RHet	MOCCA	Prediction	1273755	1274598	93.3463	.	.	1
3RHet	MOCCA	Prediction	1296276	1296776	135.436	.	.	1
3RHet	MOCCA	Prediction	1302908	1303743	126.734	.	.	1
3RHet	MOCCA	Prediction	1312291	1312791	135.532	.	.	1
3RHet	MOCCA	Prediction	1319042	1319542	135.436	.	.	1
3RHet	MOCCA	Prediction	1330002	1330502	78.8934	.	.	1
3RHet	MOCCA	Prediction	1351477	1352000	140.238	.	.	1
3RHet	MOCCA	Prediction	1363433	1364000	97.1977	.	.	1
3RHet	MOCCA	Prediction	1384058	1384558	69.0324	.	.	1
3RHet	MOCCA	Prediction	1391730	1392230	109.826	.	.	1
3RHet	MOCCA	Prediction	1405768	1406268	97.9535	.	.	1
3RHet	MOCCA	Prediction	1422797	1423297	59.8803	.	.	1
3RHet	MOCCA	Prediction	1445945	1446445	100.674	.	.	1
3RHet	MOCCA	Prediction	1454204	1454832	131.69	.	.	1
3RHet	MOCCA	Prediction	1469968	1470595	109.826	.	.	1
3RHet	MOCCA	Prediction	1507733	1508233	133.806	.	.	1
3RHet	MOCCA	Prediction	1535355	1535969	126.77	.	.	1
3RHet	MOCCA	Prediction	1541670	1542170	64.6257	.	.	1
3RHet	MOCCA	Prediction	1584959	1586000	172.615	.	.	1
3RHet	MOCCA	Prediction	1597309	1597809	103.047	.	.	1
3RHet	MOCCA	Prediction	1603416	1604000	96.4419	.	.	1
3RHet	MOCCA	Prediction	1612985	1613485	53.5843	.	.	1
3RHet	MOCCA	Prediction	1631797	1632297	103.193	.	.	1
3RHet	MOCCA	Prediction	1645310	1645810	132.446	.	.	1
3RHet	MOCCA	Prediction	1670276	1670978	146.269	.	.	1
3RHet	MOCCA	Prediction	1678312	1678812	73.9936	.	.	1
3RHet	MOCCA	Prediction	1695226	1696140	115.502	.	.	1
3RHet	MOCCA	Prediction	1706395	1707000	151.506	.	.	1
3RHet	MOCCA	Prediction	1727901	1728754	119.331	.	.	1
3RHet	MOCCA	Prediction	1735772	1736272	56.0197	.	.	1
3RHet	MOCCA	Prediction	1748067	1748920	110.179	.	.	1
3RHet	MOCCA	Prediction	1753879	1754379	51.3847	.	.	1
3RHet	MOCCA	Prediction	1769810	1770310	173.845	.	.	1
3RHet	MOCCA	Prediction	1799846	1800346	98.558	.	.	1
3RHet	MOCCA	Prediction	1808952	1809452	91.5218	.	.	1
3RHet	MOCCA	Prediction	1845128	1845729	76.7773	.	.	1
3RHet	MOCCA	Prediction	1851870	1852370	66.0695	.	.	1
3RHet	MOCCA	Prediction	1859123	1859623	97.1977	.	.	1
3RHet	MOCCA	Prediction	1886244	1886744	100.156	.	.	1
3RHet	MOCCA	Prediction	1899376	1899876	103.831	.	.	1
3RHet	MOCCA	Prediction	1917445	1917945	120.139	.	.	1
3RHet	MOCCA	Prediction	1924014	1924514	86.0808	.	.	1
3RHet	MOCCA	Prediction	1932836	1933336	98.8709	.	.	1
3RHet	MOCCA	Prediction	1940449	1941242	80.2536	.	.	1
3RHet	MOCCA	Prediction	1957106	1957606	113.959	.	.	1
3RHet	MOCCA	Prediction	1963597	1964097	78.2368	.	.	1
3RHet	MOCCA	Prediction	1977883	1978614	89.4058	.	.	1
3RHet	MOCCA	Prediction	1985861	1986621	69.1367	.	.	1
3RHet	MOCCA	Prediction	1993295	1993795	92.6301	.	.	1
3RHet	MOCCA	Prediction	2005947	2006690	105.498	.	.	1
3RHet	MOCCA	Prediction	2014188	2014858	95.4027	.	.	1
3RHet	MOCCA	Prediction	2026690	2027190	90.1616	.	.	1
3RHet	MOCCA	Prediction	2034116	2034616	116.344	.	.	1
3RHet	MOCCA	Prediction	2051177	2052000	69.1066	.	.	1
3RHet	MOCCA	Prediction	2070741	2071241	126.77	.	.	1
3RHet	MOCCA	Prediction	2087044	2087544	108.466	.	.	1
3RHet	MOCCA	Prediction	2119859	2120359	139.048	.	.	1
3RHet	MOCCA	Prediction	2125961	2126461	100.674	.	.	1
3RHet	MOCCA	Prediction	2136443	2136943	678.243	.	.	1
3RHet	MOCCA	Prediction	2142074	2142574	94.3259	.	.	1
3RHet	MOCCA	Prediction	2146278	2146778	94.3259	.	.	1
3RHet	MOCCA	Prediction	2157824	2158324	66.5338	.	.	1
3RHet	MOCCA	Prediction	2163326	2163826	115.198	.	.	1
3RHet	MOCCA	Prediction	2174601	2175101	124.35	.	.	1
3RHet	MOCCA	Prediction	2182998	2183551	104.353	.	.	1
3RHet	MOCCA	Prediction	2193044	2193577	95.8375	.	.	1
3RHet	MOCCA	Prediction	2208089	2208589	79.2459	.	.	1
3RHet	MOCCA	Prediction	2259812	2260312	66.8694	.	.	1
3RHet	MOCCA	Prediction	2291395	2291895	53.5007	.	.	1
3RHet	MOCCA	Prediction	2303391	2303891	74.2736	.	.	1
3RHet	MOCCA	Prediction	2311228	2312000	98.558	.	.	1
3RHet	MOCCA	Prediction	2334457	2335000	121.585	.	.	1
3RHet	MOCCA	Prediction	2348289	2348789	145.474	.	.	1
3RHet	MOCCA	Prediction	2353497	2353997	64.0653	.	.	1
3RHet	MOCCA	Prediction	2366289	2366789	97.1977	.	.	1
3RHet	MOCCA	Prediction	2431887	2432387	173.891	.	.	1
3RHet	MOCCA	Prediction	2441029	2441529	54.9131	.	.	1
3RHet	MOCCA	Prediction	2450732	2451272	104.938	.	.	1
3RHet	MOCCA	Prediction	2475243	2475845	73.2175	.	.	1
3RHet	MOCCA	Prediction	2486825	2487325	180.928	.	.	1
3RHet	MOCCA	Prediction	2507781	2508322	99.3138	.	.	1
3RHet	MOCCA	Prediction	2513904	2514404	73.2175	.	.	1
U	MOCCA	Prediction	9679	10179	65.5562	.	.	1
U	MOCCA	Prediction	18178	18678	96.807	.	.	1
U	MOCCA	Prediction	29504	30004	62.6373	.	.	1
U	MOCCA	Prediction	38833	39333	75.7381	.	.	1
U	MOCCA	Prediction	73590	74090	76.7773	.	.	1
U	MOCCA	Prediction	89751	90251	117.566	.	.	1
U	MOCCA	Prediction	99647	100147	121.329	.	.	1
U	MOCCA	Prediction	113970	114470	87.9934	.	.	1
U	MOCCA	Prediction	119843	120658	140.79	.	.	1
U	MOCCA	Prediction	130365	131000	135.723	.	.	1
U	MOCCA	Prediction	135869	136369	51.4368	.	.	1
U	MOCCA	Prediction	152663	153163	118.978	.	.	1
U	MOCCA	Prediction	177785	178285	114.567	.	.	1
U	MOCCA	Prediction	190171	190671	77.0984	.	.	1
U	MOCCA	Prediction	198596	199096	64.0653	.	.	1
U	MOCCA	Prediction	211375	211917	164.865	.	.	1
U	MOCCA	Prediction	220418	220918	88.697	.	.	1
U	MOCCA	Prediction	229488	229988	81.9789	.	.	1
U	MOCCA	Prediction	256034	256534	158.542	.	.	1
U	MOCCA	Prediction	281325	281825	109.826	.	.	1
U	MOCCA	Prediction	294046	294546	99.5213	.	.	1
U	MOCCA	Prediction	332024	332524	60.589	.	.	1
U	MOCCA	Prediction	345072	345572	212.363	.	.	1
U	MOCCA	Prediction	362874	363374	108.466	.	.	1
U	MOCCA	Prediction	373909	374513	64.7533	.	.	1
U	MOCCA	Prediction	377987	378487	89.4058	.	.	1
U	MOCCA	Prediction	424141	424641	107.054	.	.	1
U	MOCCA	Prediction	443172	443672	109.826	.	.	1
U	MOCCA	Prediction	451014	451514	79.5449	.	.	1
U	MOCCA	Prediction	465486	465986	64.0653	.	.	1
U	MOCCA	Prediction	481294	481794	90.1616	.	.	1
U	MOCCA	Prediction	488478	489000	77.8146	.	.	1
U	MOCCA	Prediction	499548	500048	81.5177	.	.	1
U	MOCCA	Prediction	508689	509189	74.5018	.	.	1
U	MOCCA	Prediction	513664	514164	76.0215	.	.	1
U	MOCCA	Prediction	519934	520434	57.3816	.	.	1
U	MOCCA	Prediction	529242	529742	184.906	.	.	1
U	MOCCA	Prediction	547953	548453	183.508	.	.	1
U	MOCCA	Prediction	562911	563411	67.9462	.	.	1
U	MOCCA	Prediction	567182	567682	103.65	.	.	1
U	MOCCA	Prediction	575358	576000	139.039	.	.	1
U	MOCCA	Prediction	585980	586480	90.4619	.	.	1
U	MOCCA	Prediction	599707	600207	107.023	.	.	1
U	MOCCA	Prediction	606853	607353	96.7548	.	.	1
U	MOCCA	Prediction	614811	615342	136.425	.	.	1
U	MOCCA	Prediction	624839	625434	146.84	.	.	1
U	MOCCA	Prediction	639505	640005	67.9462	.	.	1
U	MOCCA	Prediction	660847	661347	134.046	.	.	1
U	MOCCA	Prediction	671454	672062	86.6331	.	.	1
U	MOCCA	Prediction	682458	682958	83.8084	.	.	1
U	MOCCA	Prediction	691915	692415	73.2175	.	.	1
U	MOCCA	Prediction	829067	829983	73.5699	.	.	1
U	MOCCA	Prediction	839280	840000	103.193	.	.	1
U	MOCCA	Prediction	851327	851827	74.6613	.	.	1
U	MOCCA	Prediction	858727	859250	151.355	.	.	1
U	MOCCA	Prediction	868267	868767	118.023	.	.	1
U	MOCCA	Prediction	885963	886718	146.69	.	.	1
U	MOCCA	Prediction	895369	895869	69.689	.	.	1
U	MOCCA	Prediction	922119	922619	126.77	.	.	1
U	MOCCA	Prediction	933042	933542	71.8051	.	.	1
U	MOCCA	Prediction	941062	941562	118.978	.	.	1
U	MOCCA	Prediction	953614	954172	70.3927	.	.	1
U	MOCCA	Prediction	961897	962397	142.091	.	.	1
U	MOCCA	Prediction	973842	974342	201.401	.	.	1
U	MOCCA	Prediction	983287	983787	109.826	.	.	1
U	MOCCA	Prediction	992681	993181	113.537	.	.	1
U	MOCCA	Prediction	1000353	1000917	108.063	.	.	1
U	MOCCA	Prediction	1008945	1009761	77.0984	.	.	1
U	MOCCA	Prediction	1048667	1049167	75.0798	.	.	1
U	MOCCA	Prediction	1065911	1066411	80.2536	.	.	1
U	MOCCA	Prediction	1087246	1087762	137.4	.	.	1
U	MOCCA	Prediction	1102216	1102823	118.978	.	.	1
U	MOCCA	Prediction	1108480	1109260	146.091	.	.	1
U	MOCCA	Prediction	1135503	1136003	77.4654	.	.	1
U	MOCCA	Prediction	1151340	1151840	113.049	.	.	1
U	MOCCA	Prediction	1156295	1156795	186.187	.	.	1
U	MOCCA	Prediction	1176555	1177055	68.3809	.	.	1
U	MOCCA	Prediction	1186371	1186871	61.2926	.	.	1
U	MOCCA	Prediction	1195468	1196000	73.9055	.	.	1
U	MOCCA	Prediction	1204818	1205318	110.934	.	.	1
U	MOCCA	Prediction	1210890	1211390	99.5213	.	.	1
U	MOCCA	Prediction	1220734	1221484	125.496	.	.	1
U	MOCCA	Prediction	1234383	1234883	172.882	.	.	1
U	MOCCA	Prediction	1263427	1263927	92.6301	.	.	1
U	MOCCA	Prediction	1278453	1278953	63.8116	.	.	1
U	MOCCA	Prediction	1295266	1296000	83.6337	.	.	1
U	MOCCA	Prediction	1314481	1314981	113.049	.	.	1
U	MOCCA	Prediction	1336397	1336897	71.8051	.	.	1
U	MOCCA	Prediction	1347266	1348000	63.0558	.	.	1
U	MOCCA	Prediction	1354722	1355222	73.2175	.	.	1
U	MOCCA	Prediction	1361173	1361673	64.0653	.	.	1
U	MOCCA	Prediction	1365050	1365843	87.9934	.	.	1
U	MOCCA	Prediction	1371912	1372412	155.99	.	.	1
U	MOCCA	Prediction	1392638	1393138	125.306	.	.	1
U	MOCCA	Prediction	1400021	1400590	210.5	.	.	1
U	MOCCA	Prediction	1406013	1406513	120.139	.	.	1
U	MOCCA	Prediction	1413046	1413546	131.638	.	.	1
U	MOCCA	Prediction	1431428	1431928	83.2107	.	.	1
U	MOCCA	Prediction	1439936	1440436	135.922	.	.	1
U	MOCCA	Prediction	1455990	1456490	77.5331	.	.	1
U	MOCCA	Prediction	1461331	1461831	86.6331	.	.	1
U	MOCCA	Prediction	1495976	1496476	93.2867	.	.	1
U	MOCCA	Prediction	1510378	1511000	157.719	.	.	1
U	MOCCA	Prediction	1524311	1524811	91.9718	.	.	1
U	MOCCA	Prediction	1547315	1547815	108.466	.	.	1
U	MOCCA	Prediction	1558027	1558750	144.319	.	.	1
U	MOCCA	Prediction	1581808	1582308	57.3816	.	.	1
U	MOCCA	Prediction	1598593	1599222	101.079	.	.	1
U	MOCCA	Prediction	1618424	1619000	108.218	.	.	1
U	MOCCA	Prediction	1639982	1640482	140.452	.	.	1
U	MOCCA	Prediction	1650134	1650634	70.5806	.	.	1
U	MOCCA	Prediction	1676220	1677000	101.711	.	.	1
U	MOCCA	Prediction	1730088	1730889	181.683	.	.	1
U	MOCCA	Prediction	1750218	1750777	140.087	.	.	1
U	MOCCA	Prediction	1766674	1767448	136.259	.	.	1
U	MOCCA	Prediction	1775450	1775950	155.99	.	.	1
U	MOCCA	Prediction	1797020	1797581	110.987	.	.	1
U	MOCCA	Prediction	1808804	1809304	97.9535	.	.	1
U	MOCCA	Prediction	1818463	1818963	64.0653	.	.	1
U	MOCCA	Prediction	1836899	1837399	148.822	.	.	1
U	MOCCA	Prediction	1855527	1856027	88.7492	.	.	1
U	MOCCA	Prediction	1864333	1864833	81.9789	.	.	1
U	MOCCA	Prediction	1881875	1882375	108.466	.	.	1
U	MOCCA	Prediction	1900121	1901000	130.248	.	.	1
U	MOCCA	Prediction	1921052	1921968	74.9823	.	.	1
U	MOCCA	Prediction	1935683	1936183	197.116	.	.	1
U	MOCCA	Prediction	1947828	1948328	45.7609	.	.	1
U	MOCCA	Prediction	1959909	1960409	54.9131	.	.	1
U	MOCCA	Prediction	1970582	1971282	118.978	.	.	1
U	MOCCA	Prediction	1974460	1974960	131.086	.	.	1
U	MOCCA	Prediction	1979761	1980261	130.651	.	.	1
U	MOCCA	Prediction	2056025	2056525	58.794	.	.	1
U	MOCCA	Prediction	2065261	2065793	99.6662	.	.	1
U	MOCCA	Prediction	2080957	2081484	140.087	.	.	1
U	MOCCA	Prediction	2092155	2092655	155.027	.	.	1
U	MOCCA	Prediction	2134911	2135411	116.154	.	.	1
U	MOCCA	Prediction	2146522	2147022	73.2175	.	.	1
U	MOCCA	Prediction	2204448	2204948	167.962	.	.	1
U	MOCCA	Prediction	2228140	2228743	83.8135	.	.	1
U	MOCCA	Prediction	2232861	2233361	62.6749	.	.	1
U	MOCCA	Prediction	2293750	2295000	143.068	.	.	1
U	MOCCA	Prediction	2307398	2308000	141.918	.	.	1
U	MOCCA	Prediction	2322256	2322756	64.0653	.	.	1
U	MOCCA	Prediction	2342789	2343289	146.435	.	.	1
U	MOCCA	Prediction	2355358	2355858	101.45	.	.	1
U	MOCCA	Prediction	2372918	2373707	112.61	.	.	1
U	MOCCA	Prediction	2413593	2414093	184.906	.	.	1
U	MOCCA	Prediction	2425484	2425984	103.562	.	.	1
U	MOCCA	Prediction	2439907	2440407	61.9492	.	.	1
U	MOCCA	Prediction	2467260	2467760	146.758	.	.	1
U	MOCCA	Prediction	2502952	2503452	79.5449	.	.	1
U	MOCCA	Prediction	2510099	2510599	74.9823	.	.	1
U	MOCCA	Prediction	2546754	2547311	114.142	.	.	1
U	MOCCA	Prediction	2563927	2564427	65.8755	.	.	1
U	MOCCA	Prediction	2578314	2579000	73.2175	.	.	1
U	MOCCA	Prediction	2591339	2592000	96.1568	.	.	1
U	MOCCA	Prediction	2601179	2601718	90.1094	.	.	1
U	MOCCA	Prediction	2618120	2618620	50.681	.	.	1
U	MOCCA	Prediction	2637363	2637863	181.246	.	.	1
U	MOCCA	Prediction	2644937	2645437	165.766	.	.	1
U	MOCCA	Prediction	2653218	2653750	113.381	.	.	1
U	MOCCA	Prediction	2662505	2663005	69.689	.	.	1
U	MOCCA	Prediction	2673496	2673996	61.8032	.	.	1
U	MOCCA	Prediction	2688921	2689421	76.9287	.	.	1
U	MOCCA	Prediction	2693055	2693555	67.9462	.	.	1
U	MOCCA	Prediction	2698927	2699427	143.714	.	.	1
U	MOCCA	Prediction	2716035	2716535	116.862	.	.	1
U	MOCCA	Prediction	2751312	2751812	79.5449	.	.	1
U	MOCCA	Prediction	2780969	2781469	105.399	.	.	1
U	MOCCA	Prediction	2792363	2793510	123.19	.	.	1
U	MOCCA	Prediction	2800443	2800943	83.8084	.	.	1
U	MOCCA	Prediction	2807627	2808127	107.919	.	.	1
U	MOCCA	Prediction	2822626	2823501	79.597	.	.	1
U	MOCCA	Prediction	2837991	2838524	97.1977	.	.	1
U	MOCCA	Prediction	2847143	2847643	96.8151	.	.	1
U	MOCCA	Prediction	2853764	2854264	81.0094	.	.	1
U	MOCCA	Prediction	2861360	2861860	144.357	.	.	1
U	MOCCA	Prediction	2876849	2877349	175.154	.	.	1
U	MOCCA	Prediction	2915637	2916467	111.591	.	.	1
U	MOCCA	Prediction	2930544	2931044	139.145	.	.	1
U	MOCCA	Prediction	2967092	2967592	108.466	.	.	1
U	MOCCA	Prediction	2992931	2993431	137.283	.	.	1
U	MOCCA	Prediction	3027009	3027527	205.729	.	.	1
U	MOCCA	Prediction	3037460	3037985	88.0455	.	.	1
U	MOCCA	Prediction	3067086	3067586	144.139	.	.	1
U	MOCCA	Prediction	3087077	3087577	97.1977	.	.	1
U	MOCCA	Prediction	3097573	3098088	57.3816	.	.	1
U	MOCCA	Prediction	3119368	3119868	149.71	.	.	1
U	MOCCA	Prediction	3131437	3131937	118.408	.	.	1
U	MOCCA	Prediction	3175427	3175927	78.1846	.	.	1
U	MOCCA	Prediction	3181940	3182555	88.8013	.	.	1
U	MOCCA	Prediction	3227425	3227925	68.9854	.	.	1
U	MOCCA	Prediction	3247760	3248260	107.054	.	.	1
U	MOCCA	Prediction	3272043	3272722	97.1977	.	.	1
U	MOCCA	Prediction	3281706	3282260	86.6646	.	.	1
U	MOCCA	Prediction	3294002	3294785	162.623	.	.	1
U	MOCCA	Prediction	3309568	3310068	107.054	.	.	1
U	MOCCA	Prediction	3315387	3316145	73.2175	.	.	1
U	MOCCA	Prediction	3327797	3328297	62.705	.	.	1
U	MOCCA	Prediction	3338904	3339421	56.678	.	.	1
U	MOCCA	Prediction	3357084	3357584	173.891	.	.	1
U	MOCCA	Prediction	3367474	3367974	103.971	.	.	1
U	MOCCA	Prediction	3382078	3382578	80.9572	.	.	1
U	MOCCA	Prediction	3398618	3399395	99.2616	.	.	1
U	MOCCA	Prediction	3406342	3406842	93.6518	.	.	1
U	MOCCA	Prediction	3437367	3438000	120.751	.	.	1
U	MOCCA	Prediction	3477426	3477926	86.2506	.	.	1
U	MOCCA	Prediction	3499992	3500492	59.2287	.	.	1
U	MOCCA	Prediction	3514043	3514543	194.058	.	.	1
U	MOCCA	Prediction	3525135	3525635	68.4012	.	.	1
U	MOCCA	Prediction	3533500	3534000	71.8572	.	.	1
U	MOCCA	Prediction	3538477	3539000	78.8256	.	.	1
U	MOCCA	Prediction	3557783	3558510	89.1017	.	.	1
U	MOCCA	Prediction	3570394	3571066	107.054	.	.	1
U	MOCCA	Prediction	3575898	3576398	100.674	.	.	1
U	MOCCA	Prediction	3591394	3591963	118.978	.	.	1
U	MOCCA	Prediction	3611194	3611694	73.2175	.	.	1
U	MOCCA	Prediction	3617290	3617790	97.1456	.	.	1
U	MOCCA	Prediction	3623888	3624388	148.297	.	.	1
U	MOCCA	Prediction	3653399	3654000	81.0094	.	.	1
U	MOCCA	Prediction	3658056	3658556	104.885	.	.	1
U	MOCCA	Prediction	3666619	3667799	109.853	.	.	1
U	MOCCA	Prediction	3676655	3677155	88.398	.	.	1
U	MOCCA	Prediction	3694803	3695303	108.466	.	.	1
U	MOCCA	Prediction	3711629	3712129	54.9131	.	.	1
U	MOCCA	Prediction	3758329	3758829	98.558	.	.	1
U	MOCCA	Prediction	3770489	3770989	99.2616	.	.	1
U	MOCCA	Prediction	3786477	3786981	213.351	.	.	1
U	MOCCA	Prediction	3836107	3836879	102.439	.	.	1
U	MOCCA	Prediction	3850073	3851000	152.867	.	.	1
U	MOCCA	Prediction	3883997	3884497	86.9386	.	.	1
U	MOCCA	Prediction	3897509	3898009	76.7252	.	.	1
U	MOCCA	Prediction	3924480	3924980	82.3696	.	.	1
U	MOCCA	Prediction	3939982	3940691	171.119	.	.	1
U	MOCCA	Prediction	3959267	3959767	64.4178	.	.	1
U	MOCCA	Prediction	3988252	3988834	58.4208	.	.	1
U	MOCCA	Prediction	4001719	4002219	57.3816	.	.	1
U	MOCCA	Prediction	4022449	4022971	270.888	.	.	1
U	MOCCA	Prediction	4030385	4030946	77.4288	.	.	1
U	MOCCA	Prediction	4045076	4045576	91.5218	.	.	1
U	MOCCA	Prediction	4051371	4052141	75.7584	.	.	1
U	MOCCA	Prediction	4086940	4087440	95.4027	.	.	1
U	MOCCA	Prediction	4101914	4102525	108.085	.	.	1
U	MOCCA	Prediction	4114487	4114987	79.5449	.	.	1
U	MOCCA	Prediction	4126478	4126978	88.697	.	.	1
U	MOCCA	Prediction	4185172	4186000	110.863	.	.	1
U	MOCCA	Prediction	4194549	4195049	74.2736	.	.	1
U	MOCCA	Prediction	4213057	4213557	109.826	.	.	1
U	MOCCA	Prediction	4261571	4262114	90.1616	.	.	1
U	MOCCA	Prediction	4323236	4323767	143.662	.	.	1
U	MOCCA	Prediction	4356320	4356820	71.7875	.	.	1
U	MOCCA	Prediction	4382117	4382617	105.594	.	.	1
U	MOCCA	Prediction	4397222	4397722	86.581	.	.	1
U	MOCCA	Prediction	4407654	4408154	87.4614	.	.	1
U	MOCCA	Prediction	4421102	4421602	64.0653	.	.	1
U	MOCCA	Prediction	4432447	4433110	97.9535	.	.	1
U	MOCCA	Prediction	4459183	4459683	137.283	.	.	1
U	MOCCA	Prediction	4484656	4485156	118.39	.	.	1
U	MOCCA	Prediction	4499232	4499732	68.2766	.	.	1
U	MOCCA	Prediction	4508140	4509000	105.714	.	.	1
U	MOCCA	Prediction	4534227	4534793	91.5218	.	.	1
U	MOCCA	Prediction	4545285	4545785	56.678	.	.	1
U	MOCCA	Prediction	4585071	4585571	87.2897	.	.	1
U	MOCCA	Prediction	4596223	4596723	91.9265	.	.	1
U	MOCCA	Prediction	4609469	4610062	68.3288	.	.	1
U	MOCCA	Prediction	4620520	4621020	66.5338	.	.	1
U	MOCCA	Prediction	4643441	4643941	54.9131	.	.	1
U	MOCCA	Prediction	4657184	4657684	58.1878	.	.	1
U	MOCCA	Prediction	4670441	4671000	71.1014	.	.	1
U	MOCCA	Prediction	4681388	4681952	131.12	.	.	1
U	MOCCA	Prediction	4701821	4702321	154.227	.	.	1
U	MOCCA	Prediction	4740719	4741219	53.5007	.	.	1
U	MOCCA	Prediction	4762810	4763310	71.4539	.	.	1
U	MOCCA	Prediction	4804301	4804801	59.9006	.	.	1
U	MOCCA	Prediction	4840316	4840816	64.0653	.	.	1
U	MOCCA	Prediction	4855241	4855741	69.5458	.	.	1
U	MOCCA	Prediction	4903493	4903993	117.566	.	.	1
U	MOCCA	Prediction	4919298	4919798	84.1798	.	.	1
U	MOCCA	Prediction	4930325	4931000	129.728	.	.	1
U	MOCCA	Prediction	4943101	4943601	64.0653	.	.	1
U	MOCCA	Prediction	4967008	4967508	90.1094	.	.	1
U	MOCCA	Prediction	4981142	4982000	104.402	.	.	1
U	MOCCA	Prediction	4994102	4994852	84.5171	.	.	1
U	MOCCA	Prediction	5013875	5014391	69.7412	.	.	1
U	MOCCA	Prediction	5033431	5033931	80.2536	.	.	1
U	MOCCA	Prediction	5049338	5050000	74.3257	.	.	1
U	MOCCA	Prediction	5096657	5097157	80.2536	.	.	1
U	MOCCA	Prediction	5108257	5108782	95.0817	.	.	1
U	MOCCA	Prediction	5120004	5120504	78.8633	.	.	1
U	MOCCA	Prediction	5161875	5162375	108.55	.	.	1
U	MOCCA	Prediction	5170813	5171575	73.5699	.	.	1
U	MOCCA	Prediction	5198551	5199511	89.4058	.	.	1
U	MOCCA	Prediction	5214314	5214814	63.3931	.	.	1
U	MOCCA	Prediction	5238684	5239237	95.2533	.	.	1
U	MOCCA	Prediction	5252110	5252610	45.7609	.	.	1
U	MOCCA	Prediction	5268917	5269481	78.8934	.	.	1
U	MOCCA	Prediction	5305819	5306319	73.2175	.	.	1
U	MOCCA	Prediction	5321107	5321816	92.9135	.	.	1
U	MOCCA	Prediction	5333304	5333804	109.359	.	.	1
U	MOCCA	Prediction	5347181	5347681	115.434	.	.	1
U	MOCCA	Prediction	5364954	5365791	129.895	.	.	1
U	MOCCA	Prediction	5390608	5391108	136.711	.	.	1
U	MOCCA	Prediction	5413227	5413727	70.0466	.	.	1
U	MOCCA	Prediction	5426473	5426973	93.9903	.	.	1
U	MOCCA	Prediction	5436354	5437224	144.255	.	.	1
U	MOCCA	Prediction	5478927	5479427	86.6535	.	.	1
U	MOCCA	Prediction	5496171	5496671	162.623	.	.	1
U	MOCCA	Prediction	5507177	5507677	62.5097	.	.	1
U	MOCCA	Prediction	5515018	5515518	155.386	.	.	1
U	MOCCA	Prediction	5524698	5525198	110.934	.	.	1
U	MOCCA	Prediction	5534010	5534510	197.116	.	.	1
U	MOCCA	Prediction	5550287	5550898	87.2847	.	.	1
U	MOCCA	Prediction	5563667	5564368	84.1345	.	.	1
U	MOCCA	Prediction	5581990	5582706	147.91	.	.	1
U	MOCCA	Prediction	5603719	5604219	75.3128	.	.	1
U	MOCCA	Prediction	5608620	5609120	155.587	.	.	1
U	MOCCA	Prediction	5620208	5620708	86.5654	.	.	1
U	MOCCA	Prediction	5643081	5643609	87.3368	.	.	1
U	MOCCA	Prediction	5664113	5664613	141.77	.	.	1
U	MOCCA	Prediction	5690439	5690939	71.8775	.	.	1
U	MOCCA	Prediction	5731361	5731861	148.954	.	.	1
U	MOCCA	Prediction	5751582	5752166	101.079	.	.	1
U	MOCCA	Prediction	5776879	5777379	82.1743	.	.	1
U	MOCCA	Prediction	5785841	5786341	64.0653	.	.	1
U	MOCCA	Prediction	5818211	5818711	65.9276	.	.	1
U	MOCCA	Prediction	5824635	5825283	580.226	.	.	1
U	MOCCA	Prediction	5841579	5842079	113.049	.	.	1
U	MOCCA	Prediction	5861712	5862212	73.2175	.	.	1
U	MOCCA	Prediction	5867420	5867920	164.739	.	.	1
U	MOCCA	Prediction	5884840	5885340	99.3138	.	.	1
U	MOCCA	Prediction	5890009	5890509	82.3696	.	.	1
U	MOCCA	Prediction	5900180	5900818	554.002	.	.	1
U	MOCCA	Prediction	5926315	5927000	126.098	.	.	1
U	MOCCA	Prediction	5938769	5939734	83.8304	.	.	1
U	MOCCA	Prediction	5943707	5944207	162.623	.	.	1
U	MOCCA	Prediction	5961264	5961764	84.8886	.	.	1
U	MOCCA	Prediction	5971189	5972047	105.633	.	.	1
U	MOCCA	Prediction	5989186	5989686	100.674	.	.	1
U	MOCCA	Prediction	5996208	5996708	67.34	.	.	1
U	MOCCA	Prediction	6003204	6003704	85.2573	.	.	1
U	MOCCA	Prediction	6015381	6015881	61.2405	.	.	1
U	MOCCA	Prediction	6025600	6026450	108.115	.	.	1
U	MOCCA	Prediction	6037609	6038109	52.7971	.	.	1
U	MOCCA	Prediction	6042873	6043373	48.2294	.	.	1
U	MOCCA	Prediction	6054617	6055117	59.5481	.	.	1
U	MOCCA	Prediction	6060381	6061000	178.207	.	.	1
U	MOCCA	Prediction	6084386	6085229	73.6153	.	.	1
U	MOCCA	Prediction	6095051	6095551	91.5218	.	.	1
U	MOCCA	Prediction	6107118	6107618	61.2926	.	.	1
U	MOCCA	Prediction	6113193	6113693	123.111	.	.	1
U	MOCCA	Prediction	6156786	6157286	108.727	.	.	1
U	MOCCA	Prediction	6162891	6163391	60.589	.	.	1
U	MOCCA	Prediction	6179173	6179673	67.9462	.	.	1
U	MOCCA	Prediction	6189363	6189863	131.298	.	.	1
U	MOCCA	Prediction	6213203	6213738	96.4419	.	.	1
U	MOCCA	Prediction	6229751	6230251	54.9131	.	.	1
U	MOCCA	Prediction	6246236	6246736	108.466	.	.	1
U	MOCCA	Prediction	6270767	6271267	153.471	.	.	1
U	MOCCA	Prediction	6279898	6282163	133.09	.	.	1
U	MOCCA	Prediction	6294218	6294718	61.2625	.	.	1
U	MOCCA	Prediction	6310217	6310717	100.674	.	.	1
U	MOCCA	Prediction	6318606	6319106	112.66	.	.	1
U	MOCCA	Prediction	6325214	6326000	99.2837	.	.	1
U	MOCCA	Prediction	6338812	6339312	76.7421	.	.	1
U	MOCCA	Prediction	6352801	6353339	103.195	.	.	1
U	MOCCA	Prediction	6366460	6367000	79.7352	.	.	1
U	MOCCA	Prediction	6388191	6388691	88.8328	.	.	1
U	MOCCA	Prediction	6402378	6403000	118.978	.	.	1
U	MOCCA	Prediction	6427983	6428551	87.3571	.	.	1
U	MOCCA	Prediction	6442569	6443069	82.4532	.	.	1
U	MOCCA	Prediction	6451221	6451721	105.594	.	.	1
U	MOCCA	Prediction	6459333	6460000	53.5227	.	.	1
U	MOCCA	Prediction	6477867	6478503	466.066	.	.	1
U	MOCCA	Prediction	6485864	6486364	59.8332	.	.	1
U	MOCCA	Prediction	6497901	6499000	102.439	.	.	1
U	MOCCA	Prediction	6500965	6501465	71.8572	.	.	1
U	MOCCA	Prediction	6524237	6524737	67.6251	.	.	1
U	MOCCA	Prediction	6529977	6531883	110.926	.	.	1
U	MOCCA	Prediction	6541347	6541847	82.3696	.	.	1
U	MOCCA	Prediction	6551406	6551906	53.5007	.	.	1
U	MOCCA	Prediction	6558985	6559601	84.465	.	.	1
U	MOCCA	Prediction	6570184	6570684	73.2175	.	.	1
U	MOCCA	Prediction	6581027	6581574	137.366	.	.	1
U	MOCCA	Prediction	6587343	6587843	80.9572	.	.	1
U	MOCCA	Prediction	6605097	6606000	147.679	.	.	1
U	MOCCA	Prediction	6617315	6617815	78.1545	.	.	1
U	MOCCA	Prediction	6627917	6628417	88.697	.	.	1
U	MOCCA	Prediction	6641372	6641872	86.581	.	.	1
U	MOCCA	Prediction	6649707	6650207	84.0949	.	.	1
U	MOCCA	Prediction	6661399	6662179	95.8375	.	.	1
U	MOCCA	Prediction	6686073	6686678	105.798	.	.	1
U	MOCCA	Prediction	6701446	6701946	217.438	.	.	1
U	MOCCA	Prediction	6715448	6715948	61.3448	.	.	1
U	MOCCA	Prediction	6723509	6724009	58.794	.	.	1
U	MOCCA	Prediction	6732095	6732595	275.405	.	.	1
U	MOCCA	Prediction	6740844	6741344	72.2601	.	.	1
U	MOCCA	Prediction	6755630	6756163	69.7412	.	.	1
U	MOCCA	Prediction	6768756	6769313	75.686	.	.	1
U	MOCCA	Prediction	6790655	6792881	133.112	.	.	1
U	MOCCA	Prediction	6798953	6799453	100.474	.	.	1
U	MOCCA	Prediction	6810733	6811348	71.1014	.	.	1
U	MOCCA	Prediction	6858453	6858953	91.9025	.	.	1
U	MOCCA	Prediction	6869991	6870491	97.9535	.	.	1
U	MOCCA	Prediction	6888760	6889260	121.934	.	.	1
U	MOCCA	Prediction	6904478	6904978	146.951	.	.	1
U	MOCCA	Prediction	6929363	6929897	95.8375	.	.	1
U	MOCCA	Prediction	6942889	6943493	117.097	.	.	1
U	MOCCA	Prediction	6968998	6969498	160.606	.	.	1
U	MOCCA	Prediction	6978455	6979000	97.6024	.	.	1
U	MOCCA	Prediction	6994136	6994636	40.4896	.	.	1
U	MOCCA	Prediction	7004471	7004971	51.4368	.	.	1
U	MOCCA	Prediction	7035712	7037613	110.926	.	.	1
U	MOCCA	Prediction	7042727	7043227	109.026	.	.	1
U	MOCCA	Prediction	7054041	7054681	485.788	.	.	1
U	MOCCA	Prediction	7065055	7066600	88.7411	.	.	1
U	MOCCA	Prediction	7083339	7084000	64.4699	.	.	1
U	MOCCA	Prediction	7096749	7097249	79.597	.	.	1
U	MOCCA	Prediction	7108231	7109161	85.71	.	.	1
U	MOCCA	Prediction	7123303	7124004	84.1345	.	.	1
U	MOCCA	Prediction	7129096	7129596	50.7281	.	.	1
U	MOCCA	Prediction	7135937	7136437	169.811	.	.	1
U	MOCCA	Prediction	7148146	7150000	126.406	.	.	1
U	MOCCA	Prediction	7174269	7175000	109.858	.	.	1
U	MOCCA	Prediction	7187496	7187996	154.03	.	.	1
U	MOCCA	Prediction	7199366	7200000	59.8502	.	.	1
U	MOCCA	Prediction	7206469	7207000	104.99	.	.	1
U	MOCCA	Prediction	7217308	7217808	176.373	.	.	1
U	MOCCA	Prediction	7230634	7231134	88.0248	.	.	1
U	MOCCA	Prediction	7243490	7244000	106.663	.	.	1
U	MOCCA	Prediction	7263406	7263977	100.42	.	.	1
U	MOCCA	Prediction	7271284	7271906	45.7609	.	.	1
U	MOCCA	Prediction	7289398	7290000	448.994	.	.	1
U	MOCCA	Prediction	7303887	7304701	90.1094	.	.	1
U	MOCCA	Prediction	7322244	7322814	113.386	.	.	1
U	MOCCA	Prediction	7332471	7332971	54.9131	.	.	1
U	MOCCA	Prediction	7346339	7347000	126.015	.	.	1
U	MOCCA	Prediction	7361297	7361797	53.3524	.	.	1
U	MOCCA	Prediction	7380927	7381427	97.13	.	.	1
U	MOCCA	Prediction	7395588	7396088	86.6853	.	.	1
U	MOCCA	Prediction	7415503	7416003	148.349	.	.	1
U	MOCCA	Prediction	7425456	7425956	103.949	.	.	1
U	MOCCA	Prediction	7432134	7432634	76.7773	.	.	1
U	MOCCA	Prediction	7441094	7441594	184.906	.	.	1
U	MOCCA	Prediction	7452281	7453423	84.8602	.	.	1
U	MOCCA	Prediction	7465123	7465623	97.9535	.	.	1
U	MOCCA	Prediction	7475788	7476288	62.705	.	.	1
U	MOCCA	Prediction	7489005	7489505	73.2175	.	.	1
U	MOCCA	Prediction	7506629	7507129	85.5544	.	.	1
U	MOCCA	Prediction	7521376	7521876	44.3706	.	.	1
U	MOCCA	Prediction	7525896	7526396	159.903	.	.	1
U	MOCCA	Prediction	7535448	7535948	157.502	.	.	1
U	MOCCA	Prediction	7544616	7545116	227.444	.	.	1
U	MOCCA	Prediction	7552701	7553201	33.784	.	.	1
U	MOCCA	Prediction	7569379	7569879	82.7743	.	.	1
U	MOCCA	Prediction	7593346	7593905	140.087	.	.	1
U	MOCCA	Prediction	7598435	7598935	75.4374	.	.	1
U	MOCCA	Prediction	7611733	7612233	69.7615	.	.	1
U	MOCCA	Prediction	7616140	7619000	171.485	.	.	1
U	MOCCA	Prediction	7625113	7625691	101.079	.	.	1
U	MOCCA	Prediction	7636212	7636712	102.595	.	.	1
U	MOCCA	Prediction	7644555	7645055	238.733	.	.	1
U	MOCCA	Prediction	7655333	7656826	114.807	.	.	1
U	MOCCA	Prediction	7664007	7665914	116.198	.	.	1
U	MOCCA	Prediction	7674143	7674975	75.708	.	.	1
U	MOCCA	Prediction	7681441	7682959	96.4809	.	.	1
U	MOCCA	Prediction	7700151	7702000	135.894	.	.	1
U	MOCCA	Prediction	7718057	7718883	72.8832	.	.	1
U	MOCCA	Prediction	7727430	7727930	76.7421	.	.	1
U	MOCCA	Prediction	7752378	7753920	88.7411	.	.	1
U	MOCCA	Prediction	7764308	7764933	178.207	.	.	1
U	MOCCA	Prediction	7791840	7792609	52.1104	.	.	1
U	MOCCA	Prediction	7797491	7797991	55.316	.	.	1
U	MOCCA	Prediction	7803264	7804000	124.211	.	.	1
U	MOCCA	Prediction	7813176	7815000	120.079	.	.	1
U	MOCCA	Prediction	7839769	7840269	95.8375	.	.	1
U	MOCCA	Prediction	7849486	7850034	78.8934	.	.	1
U	MOCCA	Prediction	7858128	7858628	108.115	.	.	1
U	MOCCA	Prediction	7881647	7882147	116.154	.	.	1
U	MOCCA	Prediction	7891102	7891716	91.1876	.	.	1
U	MOCCA	Prediction	7897383	7897883	35.2485	.	.	1
U	MOCCA	Prediction	7904355	7904855	44.3485	.	.	1
U	MOCCA	Prediction	7914804	7915304	99.3138	.	.	1
U	MOCCA	Prediction	7928433	7929000	73.2175	.	.	1
U	MOCCA	Prediction	7939220	7939720	112.761	.	.	1
U	MOCCA	Prediction	7968211	7969000	179.652	.	.	1
U	MOCCA	Prediction	7984564	7985294	75.686	.	.	1
U	MOCCA	Prediction	7994247	7994784	60.5369	.	.	1
U	MOCCA	Prediction	8014186	8014686	89.7187	.	.	1
U	MOCCA	Prediction	8024981	8025481	86.0287	.	.	1
U	MOCCA	Prediction	8049039	8050941	113.373	.	.	1
U	MOCCA	Prediction	8058312	8059000	143.324	.	.	1
U	MOCCA	Prediction	8081647	8082313	495.094	.	.	1
U	MOCCA	Prediction	8126005	8126505	107.71	.	.	1
U	MOCCA	Prediction	8135413	8136237	55.3177	.	.	1
U	MOCCA	Prediction	8147155	8147655	181.767	.	.	1
U	MOCCA	Prediction	8157395	8157895	69.0545	.	.	1
U	MOCCA	Prediction	8166553	8169000	138.383	.	.	1
U	MOCCA	Prediction	8174623	8175123	53.5227	.	.	1
U	MOCCA	Prediction	8183171	8183671	65.8302	.	.	1
U	MOCCA	Prediction	8197936	8198582	652.252	.	.	1
U	MOCCA	Prediction	8214771	8215540	169.842	.	.	1
U	MOCCA	Prediction	8234377	8234877	56.5099	.	.	1
U	MOCCA	Prediction	8248026	8248526	80.9793	.	.	1
U	MOCCA	Prediction	8261153	8261766	104.221	.	.	1
U	MOCCA	Prediction	8267243	8267743	36.6087	.	.	1
U	MOCCA	Prediction	8274456	8274956	64.0653	.	.	1
U	MOCCA	Prediction	8279179	8279679	53.5007	.	.	1
U	MOCCA	Prediction	8290424	8290924	109.826	.	.	1
U	MOCCA	Prediction	8303741	8304241	53.5227	.	.	1
U	MOCCA	Prediction	8325814	8326314	72.8832	.	.	1
U	MOCCA	Prediction	8347813	8348313	484.33	.	.	1
U	MOCCA	Prediction	8366563	8367063	368.004	.	.	1
U	MOCCA	Prediction	8398464	8399363	172.339	.	.	1
U	MOCCA	Prediction	8422321	8423000	53.5227	.	.	1
U	MOCCA	Prediction	8431491	8432067	78.8934	.	.	1
U	MOCCA	Prediction	8446427	8446985	120.392	.	.	1
U	MOCCA	Prediction	8462337	8462879	78.8934	.	.	1
U	MOCCA	Prediction	8469651	8470286	80.9793	.	.	1
U	MOCCA	Prediction	8481266	8483000	101.774	.	.	1
U	MOCCA	Prediction	8486540	8487075	86.6853	.	.	1
U	MOCCA	Prediction	8492962	8494529	88.7411	.	.	1
U	MOCCA	Prediction	8500932	8501700	137.051	.	.	1
U	MOCCA	Prediction	8524315	8524815	105.589	.	.	1
U	MOCCA	Prediction	8547052	8547552	58.4933	.	.	1
U	MOCCA	Prediction	8553541	8554103	82.3696	.	.	1
U	MOCCA	Prediction	8568568	8569068	125.358	.	.	1
U	MOCCA	Prediction	8574579	8575350	73.2175	.	.	1
U	MOCCA	Prediction	8580980	8581480	113.329	.	.	1
U	MOCCA	Prediction	8591249	8591749	97.5106	.	.	1
U	MOCCA	Prediction	8600365	8600865	164.354	.	.	1
U	MOCCA	Prediction	8617578	8618078	107.71	.	.	1
U	MOCCA	Prediction	8626921	8627565	146.831	.	.	1
U	MOCCA	Prediction	8633937	8635000	116.862	.	.	1
U	MOCCA	Prediction	8651270	8652078	85.8774	.	.	1
U	MOCCA	Prediction	8661469	8661969	53.5843	.	.	1
U	MOCCA	Prediction	8667983	8668483	86.4378	.	.	1
U	MOCCA	Prediction	8674151	8674971	119.818	.	.	1
U	MOCCA	Prediction	8688276	8688776	73.301	.	.	1
U	MOCCA	Prediction	8715272	8715772	79.5449	.	.	1
U	MOCCA	Prediction	8723130	8723630	52.7971	.	.	1
U	MOCCA	Prediction	8735434	8736045	122.913	.	.	1
U	MOCCA	Prediction	8740450	8741231	56.678	.	.	1
U	MOCCA	Prediction	8762976	8763476	124.967	.	.	1
U	MOCCA	Prediction	8770625	8771125	71.8572	.	.	1
U	MOCCA	Prediction	8775921	8776421	52.0883	.	.	1
U	MOCCA	Prediction	8782282	8782782	82.7221	.	.	1
U	MOCCA	Prediction	8790464	8790964	44.3485	.	.	1
U	MOCCA	Prediction	8801971	8802471	88.8013	.	.	1
U	MOCCA	Prediction	8815616	8816116	86.6853	.	.	1
U	MOCCA	Prediction	8826522	8828000	111.961	.	.	1
U	MOCCA	Prediction	8843359	8843859	102.088	.	.	1
U	MOCCA	Prediction	8854981	8855481	88.8353	.	.	1
U	MOCCA	Prediction	8859970	8860470	59.8332	.	.	1
U	MOCCA	Prediction	8871215	8871715	459.029	.	.	1
U	MOCCA	Prediction	8879986	8880486	79.597	.	.	1
U	MOCCA	Prediction	8887493	8888000	149.444	.	.	1
U	MOCCA	Prediction	8911443	8912230	75.7381	.	.	1
U	MOCCA	Prediction	8922865	8923666	88.7492	.	.	1
U	MOCCA	Prediction	8926303	8926803	59.1766	.	.	1
U	MOCCA	Prediction	8931979	8933000	193.64	.	.	1
U	MOCCA	Prediction	8954728	8955330	90.1616	.	.	1
U	MOCCA	Prediction	8964398	8965000	136.319	.	.	1
U	MOCCA	Prediction	8973437	8974313	98.558	.	.	1
U	MOCCA	Prediction	8999567	9000146	64.0653	.	.	1
U	MOCCA	Prediction	9016291	9017000	100.674	.	.	1
U	MOCCA	Prediction	9034817	9035317	218.091	.	.	1
U	MOCCA	Prediction	9048898	9049398	147.594	.	.	1
U	MOCCA	Prediction	9057462	9058000	61.2926	.	.	1
U	MOCCA	Prediction	9062522	9063022	97.9535	.	.	1
U	MOCCA	Prediction	9074375	9074875	168.949	.	.	1
U	MOCCA	Prediction	9089566	9090427	102.921	.	.	1
U	MOCCA	Prediction	9101401	9102000	64.4178	.	.	1
U	MOCCA	Prediction	9119481	9120250	158.629	.	.	1
U	MOCCA	Prediction	9125924	9126424	51.4571	.	.	1
U	MOCCA	Prediction	9132176	9132805	114.793	.	.	1
U	MOCCA	Prediction	9139941	9140568	105.446	.	.	1
U	MOCCA	Prediction	9153020	9154598	90.5361	.	.	1
U	MOCCA	Prediction	9168703	9169203	179.537	.	.	1
U	MOCCA	Prediction	9174285	9174785	65.8302	.	.	1
U	MOCCA	Prediction	9183605	9184196	86.6331	.	.	1
U	MOCCA	Prediction	9194546	9195046	135.87	.	.	1
U	MOCCA	Prediction	9210133	9210633	77.481	.	.	1
U	MOCCA	Prediction	9216880	9217607	154.821	.	.	1
U	MOCCA	Prediction	9225090	9225590	174.919	.	.	1
U	MOCCA	Prediction	9243872	9244372	59.2491	.	.	1
U	MOCCA	Prediction	9256674	9257174	85.9295	.	.	1
U	MOCCA	Prediction	9271967	9272467	145.792	.	.	1
U	MOCCA	Prediction	9283509	9284083	78.8934	.	.	1
U	MOCCA	Prediction	9291025	9291525	64.7482	.	.	1
U	MOCCA	Prediction	9300662	9301162	137.283	.	.	1
U	MOCCA	Prediction	9319004	9319504	80.6187	.	.	1
U	MOCCA	Prediction	9322117	9322617	72.5433	.	.	1
U	MOCCA	Prediction	9327620	9328120	64.0653	.	.	1
U	MOCCA	Prediction	9333456	9334000	71.8572	.	.	1
U	MOCCA	Prediction	9353771	9354271	111.24	.	.	1
U	MOCCA	Prediction	9365526	9366244	82.3696	.	.	1
U	MOCCA	Prediction	9377385	9377885	82.3696	.	.	1
U	MOCCA	Prediction	9395224	9395724	66.5859	.	.	1
U	MOCCA	Prediction	9399768	9400268	97.5106	.	.	1
U	MOCCA	Prediction	9410339	9410909	52.7764	.	.	1
U	MOCCA	Prediction	9418340	9418840	167.127	.	.	1
U	MOCCA	Prediction	9436888	9437870	140.134	.	.	1
U	MOCCA	Prediction	9462336	9462991	123.242	.	.	1
U	MOCCA	Prediction	9480153	9480653	134.458	.	.	1
U	MOCCA	Prediction	9505582	9506082	96.7548	.	.	1
U	MOCCA	Prediction	9528881	9529404	117.237	.	.	1
U	MOCCA	Prediction	9541204	9541727	98.9325	.	.	1
U	MOCCA	Prediction	9545988	9546725	78.8412	.	.	1
U	MOCCA	Prediction	9557004	9557504	79.6491	.	.	1
U	MOCCA	Prediction	9571335	9571835	113.707	.	.	1
U	MOCCA	Prediction	9582571	9583071	117.175	.	.	1
U	MOCCA	Prediction	9596232	9596732	172.331	.	.	1
U	MOCCA	Prediction	9624258	9624786	61.9492	.	.	1
U	MOCCA	Prediction	9629433	9630000	54.9131	.	.	1
U	MOCCA	Prediction	9639282	9639790	326.458	.	.	1
U	MOCCA	Prediction	9647388	9648000	112.295	.	.	1
U	MOCCA	Prediction	9658073	9659000	83.1047	.	.	1
U	MOCCA	Prediction	9668942	9669442	94.3729	.	.	1
U	MOCCA	Prediction	9685637	9686490	63.0558	.	.	1
U	MOCCA	Prediction	9705401	9705901	71.4665	.	.	1
U	MOCCA	Prediction	9713884	9714384	85.9295	.	.	1
U	MOCCA	Prediction	9734036	9734536	94.3259	.	.	1
U	MOCCA	Prediction	9767876	9768376	108.466	.	.	1
U	MOCCA	Prediction	9786949	9787449	70.7107	.	.	1
U	MOCCA	Prediction	9794629	9795406	125.71	.	.	1
U	MOCCA	Prediction	9806522	9807094	97.2813	.	.	1
U	MOCCA	Prediction	9838523	9839023	147.211	.	.	1
U	MOCCA	Prediction	9853947	9854447	99.6267	.	.	1
U	MOCCA	Prediction	9886091	9886945	117.215	.	.	1
U	MOCCA	Prediction	9901284	9901784	82.3696	.	.	1
U	MOCCA	Prediction	9907032	9907532	62.705	.	.	1
U	MOCCA	Prediction	9918487	9918987	90.1094	.	.	1
U	MOCCA	Prediction	9934469	9934969	482.844	.	.	1
U	MOCCA	Prediction	9954084	9954584	106.35	.	.	1
U	MOCCA	Prediction	9980419	9981000	118.635	.	.	1
U	MOCCA	Prediction	10012692	10013203	203.011	.	.	1
U	MOCCA	Prediction	10033568	10034068	515.043	.	.	1
U	MOCCA	Prediction	10043684	10044184	90.1094	.	.	1
XHet	MOCCA	Prediction	7445	7945	103.193	.	.	1
XHet	MOCCA	Prediction	13392	14161	93.9903	.	.	1
XHet	MOCCA	Prediction	23856	24356	212.651	.	.	1
XHet	MOCCA	Prediction	36307	36807	91.5218	.	.	1
XHet	MOCCA	Prediction	45063	45563	111.881	.	.	1
XHet	MOCCA	Prediction	59605	60105	64.0653	.	.	1
XHet	MOCCA	Prediction	74866	75366	195.704	.	.	1
XHet	MOCCA	Prediction	82641	83360	79.5449	.	.	1
XHet	MOCCA	Prediction	97353	97853	71.8572	.	.	1
XHet	MOCCA	Prediction	132170	132670	65.8302	.	.	1
XHet	MOCCA	Prediction	153816	154316	53.5528	.	.	1
XHet	MOCCA	Prediction	169021	169521	97.9014	.	.	1
XHet	MOCCA	Prediction	192255	192896	90.1616	.	.	1
2L	MOCCA	Prediction	263	801	202.725	.	.	1
2L	MOCCA	Prediction	18084	18584	118.978	.	.	1
2L	MOCCA	Prediction	57164	57797	93.4363	.	.	1
2L	MOCCA	Prediction	66791	67541	271.202	.	.	1
2L	MOCCA	Prediction	70961	71765	85.5922	.	.	1
2L	MOCCA	Prediction	79781	80281	40.4896	.	.	1
2L	MOCCA	Prediction	85816	86316	52.0883	.	.	1
2L	MOCCA	Prediction	92490	92990	87.0046	.	.	1
2L	MOCCA	Prediction	158874	159374	168.45	.	.	1
2L	MOCCA	Prediction	202551	203051	128.97	.	.	1
2L	MOCCA	Prediction	211099	211599	115.45	.	.	1
2L	MOCCA	Prediction	221983	222483	216.944	.	.	1
2L	MOCCA	Prediction	231433	231933	93.6172	.	.	1
2L	MOCCA	Prediction	243328	243828	157.182	.	.	1
2L	MOCCA	Prediction	258962	259462	164.739	.	.	1
2L	MOCCA	Prediction	302939	304000	166.602	.	.	1
2L	MOCCA	Prediction	314086	314899	130.045	.	.	1
2L	MOCCA	Prediction	336683	337371	229.926	.	.	1
2L	MOCCA	Prediction	347906	348406	271.277	.	.	1
2L	MOCCA	Prediction	377539	378039	123.575	.	.	1
2L	MOCCA	Prediction	447826	448578	88.697	.	.	1
2L	MOCCA	Prediction	471906	472406	180.688	.	.	1
2L	MOCCA	Prediction	479704	480204	188.304	.	.	1
2L	MOCCA	Prediction	490473	490973	298.882	.	.	1
2L	MOCCA	Prediction	501589	502089	169.428	.	.	1
2L	MOCCA	Prediction	516450	516950	295.23	.	.	1
2L	MOCCA	Prediction	581896	582396	128.131	.	.	1
2L	MOCCA	Prediction	594648	595148	134.579	.	.	1
2L	MOCCA	Prediction	619849	620349	164.159	.	.	1
2L	MOCCA	Prediction	625320	625820	62.705	.	.	1
2L	MOCCA	Prediction	658868	659368	104.555	.	.	1
2L	MOCCA	Prediction	685080	685580	178.808	.	.	1
2L	MOCCA	Prediction	689411	690152	83.5	.	.	1
2L	MOCCA	Prediction	701585	702085	324.768	.	.	1
2L	MOCCA	Prediction	718532	719032	139.292	.	.	1
2L	MOCCA	Prediction	741071	741960	166.003	.	.	1
2L	MOCCA	Prediction	751345	751845	59.9324	.	.	1
2L	MOCCA	Prediction	768676	769176	137.283	.	.	1
2L	MOCCA	Prediction	797914	798414	109.853	.	.	1
2L	MOCCA	Prediction	826089	826765	367.057	.	.	1
2L	MOCCA	Prediction	841096	841596	67.9462	.	.	1
2L	MOCCA	Prediction	850499	850999	190.486	.	.	1
2L	MOCCA	Prediction	868178	868678	150.949	.	.	1
2L	MOCCA	Prediction	895595	896095	160.022	.	.	1
2L	MOCCA	Prediction	902339	902839	77.8524	.	.	1
2L	MOCCA	Prediction	908027	908527	85.3788	.	.	1
2L	MOCCA	Prediction	922738	923238	193.035	.	.	1
2L	MOCCA	Prediction	935412	935912	278.843	.	.	1
2L	MOCCA	Prediction	960927	961427	162.019	.	.	1
2L	MOCCA	Prediction	966577	967077	140.24	.	.	1
2L	MOCCA	Prediction	975429	975929	69.6996	.	.	1
2L	MOCCA	Prediction	984667	985167	60.9605	.	.	1
2L	MOCCA	Prediction	1007900	1008400	181.194	.	.	1
2L	MOCCA	Prediction	1022811	1023311	166.934	.	.	1
2L	MOCCA	Prediction	1031534	1032034	127.494	.	.	1
2L	MOCCA	Prediction	1047667	1048279	295.137	.	.	1
2L	MOCCA	Prediction	1056994	1057494	132.5	.	.	1
2L	MOCCA	Prediction	1077044	1077544	330.318	.	.	1
2L	MOCCA	Prediction	1082786	1083286	111.778	.	.	1
2L	MOCCA	Prediction	1089495	1089995	182.471	.	.	1
2L	MOCCA	Prediction	1118783	1119283	95.9211	.	.	1
2L	MOCCA	Prediction	1128392	1128892	186.755	.	.	1
2L	MOCCA	Prediction	1136920	1137420	123.348	.	.	1
2L	MOCCA	Prediction	1157493	1157993	163.732	.	.	1
2L	MOCCA	Prediction	1189759	1190259	85.3386	.	.	1
2L	MOCCA	Prediction	1220103	1220603	182.658	.	.	1
2L	MOCCA	Prediction	1236486	1236986	135.922	.	.	1
2L	MOCCA	Prediction	1246980	1247480	163.379	.	.	1
2L	MOCCA	Prediction	1269059	1269559	60.5369	.	.	1
2L	MOCCA	Prediction	1277947	1278447	208.132	.	.	1
2L	MOCCA	Prediction	1300875	1301375	145.097	.	.	1
2L	MOCCA	Prediction	1311480	1311980	69.7111	.	.	1
2L	MOCCA	Prediction	1325868	1326368	144.875	.	.	1
2L	MOCCA	Prediction	1341971	1342471	183.479	.	.	1
2L	MOCCA	Prediction	1379221	1379721	80.9572	.	.	1
2L	MOCCA	Prediction	1383477	1383977	81.3551	.	.	1
2L	MOCCA	Prediction	1399428	1399928	94.1567	.	.	1
2L	MOCCA	Prediction	1411641	1412141	142.959	.	.	1
2L	MOCCA	Prediction	1434863	1435363	71.8572	.	.	1
2L	MOCCA	Prediction	1467476	1467976	151.506	.	.	1
2L	MOCCA	Prediction	1482133	1482633	78.2368	.	.	1
2L	MOCCA	Prediction	1489062	1489562	76.4922	.	.	1
2L	MOCCA	Prediction	1514428	1514928	73.2175	.	.	1
2L	MOCCA	Prediction	1533300	1534211	153.167	.	.	1
2L	MOCCA	Prediction	1538725	1539225	167.695	.	.	1
2L	MOCCA	Prediction	1545854	1546354	53.1496	.	.	1
2L	MOCCA	Prediction	1550098	1550598	97.8492	.	.	1
2L	MOCCA	Prediction	1556285	1556785	75.3128	.	.	1
2L	MOCCA	Prediction	1583710	1584210	66.0533	.	.	1
2L	MOCCA	Prediction	1617525	1618025	235.651	.	.	1
2L	MOCCA	Prediction	1629019	1629780	314.17	.	.	1
2L	MOCCA	Prediction	1634907	1635407	73.2175	.	.	1
2L	MOCCA	Prediction	1648648	1649148	387.235	.	.	1
2L	MOCCA	Prediction	1678933	1679451	191.811	.	.	1
2L	MOCCA	Prediction	1697078	1697578	181.711	.	.	1
2L	MOCCA	Prediction	1723888	1724388	84.6545	.	.	1
2L	MOCCA	Prediction	1737134	1737634	142.997	.	.	1
2L	MOCCA	Prediction	1805734	1806234	80.6187	.	.	1
2L	MOCCA	Prediction	1810350	1810850	68.79	.	.	1
2L	MOCCA	Prediction	1830868	1831368	131.69	.	.	1
2L	MOCCA	Prediction	1839222	1839722	95.8913	.	.	1
2L	MOCCA	Prediction	1860843	1861343	153.471	.	.	1
2L	MOCCA	Prediction	1871821	1872321	255.86	.	.	1
2L	MOCCA	Prediction	1889992	1890492	218.371	.	.	1
2L	MOCCA	Prediction	1905933	1906692	101.855	.	.	1
2L	MOCCA	Prediction	1910835	1911335	88.8013	.	.	1
2L	MOCCA	Prediction	1920159	1920659	148.287	.	.	1
2L	MOCCA	Prediction	1931401	1931901	53.5528	.	.	1
2L	MOCCA	Prediction	1942953	1943556	106.35	.	.	1
2L	MOCCA	Prediction	1954420	1954920	140.283	.	.	1
2L	MOCCA	Prediction	1972768	1973295	257.859	.	.	1
2L	MOCCA	Prediction	1988845	1990000	122.533	.	.	1
2L	MOCCA	Prediction	2003900	2004400	105.641	.	.	1
2L	MOCCA	Prediction	2015425	2015925	235.741	.	.	1
2L	MOCCA	Prediction	2037876	2038376	197.267	.	.	1
2L	MOCCA	Prediction	2043878	2044378	91.5218	.	.	1
2L	MOCCA	Prediction	2051868	2052368	146.833	.	.	1
2L	MOCCA	Prediction	2062124	2062624	116.206	.	.	1
2L	MOCCA	Prediction	2069079	2069607	79.8336	.	.	1
2L	MOCCA	Prediction	2076971	2077471	178.584	.	.	1
2L	MOCCA	Prediction	2086188	2086688	162.623	.	.	1
2L	MOCCA	Prediction	2102856	2103597	83.5	.	.	1
2L	MOCCA	Prediction	2127271	2127771	316.376	.	.	1
2L	MOCCA	Prediction	2154900	2155400	45.7609	.	.	1
2L	MOCCA	Prediction	2164546	2165046	107.843	.	.	1
2L	MOCCA	Prediction	2175448	2175948	203.548	.	.	1
2L	MOCCA	Prediction	2197731	2198231	172.669	.	.	1
2L	MOCCA	Prediction	2226752	2227399	297.931	.	.	1
2L	MOCCA	Prediction	2241982	2242482	230.063	.	.	1
2L	MOCCA	Prediction	2248321	2248821	101.73	.	.	1
2L	MOCCA	Prediction	2267177	2267677	112.345	.	.	1
2L	MOCCA	Prediction	2275518	2276018	241.838	.	.	1
2L	MOCCA	Prediction	2300877	2301377	174.531	.	.	1
2L	MOCCA	Prediction	2313251	2313789	59.9324	.	.	1
2L	MOCCA	Prediction	2319724	2320224	267.133	.	.	1
2L	MOCCA	Prediction	2328643	2329143	146.435	.	.	1
2L	MOCCA	Prediction	2337447	2338000	69.0846	.	.	1
2L	MOCCA	Prediction	2343307	2343807	212.851	.	.	1
2L	MOCCA	Prediction	2365126	2365626	107.387	.	.	1
2L	MOCCA	Prediction	2375985	2376485	133.491	.	.	1
2L	MOCCA	Prediction	2409435	2409935	88.398	.	.	1
2L	MOCCA	Prediction	2427903	2428403	212.83	.	.	1
2L	MOCCA	Prediction	2450806	2451306	177.349	.	.	1
2L	MOCCA	Prediction	2459112	2459612	119.062	.	.	1
2L	MOCCA	Prediction	2494266	2494766	80.0582	.	.	1
2L	MOCCA	Prediction	2504590	2505090	78.8412	.	.	1
2L	MOCCA	Prediction	2510420	2510971	206.972	.	.	1
2L	MOCCA	Prediction	2527471	2527971	334.296	.	.	1
2L	MOCCA	Prediction	2537663	2538163	114.898	.	.	1
2L	MOCCA	Prediction	2542369	2542869	193.739	.	.	1
2L	MOCCA	Prediction	2555092	2555592	163.636	.	.	1
2L	MOCCA	Prediction	2570459	2571000	118.978	.	.	1
2L	MOCCA	Prediction	2619432	2619932	225.733	.	.	1
2L	MOCCA	Prediction	2629853	2630353	119.116	.	.	1
2L	MOCCA	Prediction	2644843	2645343	148.895	.	.	1
2L	MOCCA	Prediction	2664140	2664640	161.914	.	.	1
2L	MOCCA	Prediction	2683631	2684131	61.2405	.	.	1
2L	MOCCA	Prediction	2690943	2691443	171.895	.	.	1
2L	MOCCA	Prediction	2700858	2701366	218.747	.	.	1
2L	MOCCA	Prediction	2720024	2720524	237.957	.	.	1
2L	MOCCA	Prediction	2752990	2753490	236.91	.	.	1
2L	MOCCA	Prediction	2798813	2799313	417.932	.	.	1
2L	MOCCA	Prediction	2804704	2805204	152.202	.	.	1
2L	MOCCA	Prediction	2821944	2822444	99.3138	.	.	1
2L	MOCCA	Prediction	2829780	2830280	270.894	.	.	1
2L	MOCCA	Prediction	2848859	2849409	81.0094	.	.	1
2L	MOCCA	Prediction	2858538	2859038	68.3809	.	.	1
2L	MOCCA	Prediction	2873360	2874000	88.8013	.	.	1
2L	MOCCA	Prediction	2886449	2887000	283.932	.	.	1
2L	MOCCA	Prediction	2900039	2900539	168.13	.	.	1
2L	MOCCA	Prediction	2922950	2923450	105.057	.	.	1
2L	MOCCA	Prediction	2936677	2937177	163.672	.	.	1
2L	MOCCA	Prediction	2957907	2958407	280.094	.	.	1
2L	MOCCA	Prediction	2966897	2967397	157.787	.	.	1
2L	MOCCA	Prediction	2998176	2998676	68.3288	.	.	1
2L	MOCCA	Prediction	3058363	3058863	120.523	.	.	1
2L	MOCCA	Prediction	3074959	3075500	104.938	.	.	1
2L	MOCCA	Prediction	3084938	3085438	64.5674	.	.	1
2L	MOCCA	Prediction	3090268	3090768	97.104	.	.	1
2L	MOCCA	Prediction	3102776	3103417	131.485	.	.	1
2L	MOCCA	Prediction	3124468	3125000	105.764	.	.	1
2L	MOCCA	Prediction	3139406	3139937	137.703	.	.	1
2L	MOCCA	Prediction	3144096	3144596	69.3586	.	.	1
2L	MOCCA	Prediction	3152463	3152963	167.866	.	.	1
2L	MOCCA	Prediction	3159170	3159670	109.826	.	.	1
2L	MOCCA	Prediction	3168507	3169315	109.826	.	.	1
2L	MOCCA	Prediction	3174824	3175324	64.0653	.	.	1
2L	MOCCA	Prediction	3185821	3186585	100.705	.	.	1
2L	MOCCA	Prediction	3201949	3202449	137.283	.	.	1
2L	MOCCA	Prediction	3208242	3209000	71.8365	.	.	1
2L	MOCCA	Prediction	3216191	3216691	198.203	.	.	1
2L	MOCCA	Prediction	3222827	3223443	104.133	.	.	1
2L	MOCCA	Prediction	3244673	3245173	83.4623	.	.	1
2L	MOCCA	Prediction	3265257	3265757	64.0653	.	.	1
2L	MOCCA	Prediction	3285817	3286317	88.697	.	.	1
2L	MOCCA	Prediction	3288694	3289194	73.0311	.	.	1
2L	MOCCA	Prediction	3304241	3304741	59.9845	.	.	1
2L	MOCCA	Prediction	3335026	3335526	199.107	.	.	1
2L	MOCCA	Prediction	3351254	3351754	156.746	.	.	1
2L	MOCCA	Prediction	3383619	3384119	139.43	.	.	1
2L	MOCCA	Prediction	3420146	3420646	119.383	.	.	1
2L	MOCCA	Prediction	3439814	3440314	155.587	.	.	1
2L	MOCCA	Prediction	3478100	3478600	176.07	.	.	1
2L	MOCCA	Prediction	3507300	3507800	83.9648	.	.	1
2L	MOCCA	Prediction	3533020	3533934	215.177	.	.	1
2L	MOCCA	Prediction	3547494	3547994	162.623	.	.	1
2L	MOCCA	Prediction	3570456	3570956	114.845	.	.	1
2L	MOCCA	Prediction	3580652	3581152	163.953	.	.	1
2L	MOCCA	Prediction	3594068	3594568	223.262	.	.	1
2L	MOCCA	Prediction	3606417	3606917	88.2805	.	.	1
2L	MOCCA	Prediction	3637565	3638065	62.6529	.	.	1
2L	MOCCA	Prediction	3643319	3643819	163.948	.	.	1
2L	MOCCA	Prediction	3655424	3656000	196.614	.	.	1
2L	MOCCA	Prediction	3667363	3667863	117.618	.	.	1
2L	MOCCA	Prediction	3683131	3683631	148.903	.	.	1
2L	MOCCA	Prediction	3688981	3690000	77.4288	.	.	1
2L	MOCCA	Prediction	3701109	3701609	100.37	.	.	1
2L	MOCCA	Prediction	3718446	3718946	118.978	.	.	1
2L	MOCCA	Prediction	3729953	3730453	163.76	.	.	1
2L	MOCCA	Prediction	3747843	3748343	77.8524	.	.	1
2L	MOCCA	Prediction	3754241	3754741	70.4448	.	.	1
2L	MOCCA	Prediction	3756934	3757434	85.8774	.	.	1
2L	MOCCA	Prediction	3763031	3763531	199.946	.	.	1
2L	MOCCA	Prediction	3789652	3790152	181.21	.	.	1
2L	MOCCA	Prediction	3803670	3804170	237.397	.	.	1
2L	MOCCA	Prediction	3810261	3810761	76.879	.	.	1
2L	MOCCA	Prediction	3814778	3815278	62.6529	.	.	1
2L	MOCCA	Prediction	3832099	3832599	159.246	.	.	1
2L	MOCCA	Prediction	3859008	3859508	114.898	.	.	1
2L	MOCCA	Prediction	3899540	3900040	223.207	.	.	1
2L	MOCCA	Prediction	3914679	3915179	182.369	.	.	1
2L	MOCCA	Prediction	3921133	3921633	210.5	.	.	1
2L	MOCCA	Prediction	3934967	3935467	124.602	.	.	1
2L	MOCCA	Prediction	3950605	3951105	167.543	.	.	1
2L	MOCCA	Prediction	3960242	3960742	126.955	.	.	1
2L	MOCCA	Prediction	3970355	3970855	57.7642	.	.	1
2L	MOCCA	Prediction	3977996	3978496	108.466	.	.	1
2L	MOCCA	Prediction	3985211	3985711	231.814	.	.	1
2L	MOCCA	Prediction	4012073	4012573	87.1369	.	.	1
2L	MOCCA	Prediction	4020231	4020731	197.163	.	.	1
2L	MOCCA	Prediction	4028288	4029090	303.183	.	.	1
2L	MOCCA	Prediction	4047916	4048439	86.581	.	.	1
2L	MOCCA	Prediction	4057398	4057898	115.502	.	.	1
2L	MOCCA	Prediction	4062790	4063290	365.561	.	.	1
2L	MOCCA	Prediction	4072909	4073409	98.0359	.	.	1
2L	MOCCA	Prediction	4094063	4094563	174.386	.	.	1
2L	MOCCA	Prediction	4109757	4110257	187.307	.	.	1
2L	MOCCA	Prediction	4135597	4136097	99.3083	.	.	1
2L	MOCCA	Prediction	4145013	4145513	256.641	.	.	1
2L	MOCCA	Prediction	4162080	4162580	130.651	.	.	1
2L	MOCCA	Prediction	4168691	4169191	208.718	.	.	1
2L	MOCCA	Prediction	4175852	4176352	75.686	.	.	1
2L	MOCCA	Prediction	4184116	4184616	133.051	.	.	1
2L	MOCCA	Prediction	4191754	4192254	69.7412	.	.	1
2L	MOCCA	Prediction	4197264	4197764	316.228	.	.	1
2L	MOCCA	Prediction	4221280	4221780	240.256	.	.	1
2L	MOCCA	Prediction	4237402	4237902	152.111	.	.	1
2L	MOCCA	Prediction	4244241	4244741	198.575	.	.	1
2L	MOCCA	Prediction	4276589	4277089	207.675	.	.	1
2L	MOCCA	Prediction	4283017	4283517	312.017	.	.	1
2L	MOCCA	Prediction	4294278	4294778	100.674	.	.	1
2L	MOCCA	Prediction	4301331	4301831	251.766	.	.	1
2L	MOCCA	Prediction	4310195	4310695	229.365	.	.	1
2L	MOCCA	Prediction	4317099	4317599	92.7369	.	.	1
2L	MOCCA	Prediction	4323381	4323881	71.8572	.	.	1
2L	MOCCA	Prediction	4326865	4327365	263.749	.	.	1
2L	MOCCA	Prediction	4346532	4347032	167.477	.	.	1
2L	MOCCA	Prediction	4351720	4352220	70.3927	.	.	1
2L	MOCCA	Prediction	4375026	4375526	156.031	.	.	1
2L	MOCCA	Prediction	4410030	4410530	150.316	.	.	1
2L	MOCCA	Prediction	4424816	4425316	168.346	.	.	1
2L	MOCCA	Prediction	4430770	4431285	95.7853	.	.	1
2L	MOCCA	Prediction	4440575	4441075	312.199	.	.	1
2L	MOCCA	Prediction	4478418	4479000	89.4058	.	.	1
2L	MOCCA	Prediction	4494784	4495284	174.362	.	.	1
2L	MOCCA	Prediction	4501212	4501712	187.255	.	.	1
2L	MOCCA	Prediction	4548853	4549353	107.71	.	.	1
2L	MOCCA	Prediction	4561424	4561924	116.258	.	.	1
2L	MOCCA	Prediction	4599837	4600337	75.2166	.	.	1
2L	MOCCA	Prediction	4607207	4608000	79.6285	.	.	1
2L	MOCCA	Prediction	4614369	4614881	108.831	.	.	1
2L	MOCCA	Prediction	4620310	4620810	152.155	.	.	1
2L	MOCCA	Prediction	4631984	4632484	99.623	.	.	1
2L	MOCCA	Prediction	4648924	4649424	125.066	.	.	1
2L	MOCCA	Prediction	4678348	4678848	108.414	.	.	1
2L	MOCCA	Prediction	4698702	4699202	91.5218	.	.	1
2L	MOCCA	Prediction	4723803	4724303	157.735	.	.	1
2L	MOCCA	Prediction	4737262	4737762	118.978	.	.	1
2L	MOCCA	Prediction	4756986	4757486	261.131	.	.	1
2L	MOCCA	Prediction	4780803	4781303	114.793	.	.	1
2L	MOCCA	Prediction	4790105	4790605	366.49	.	.	1
2L	MOCCA	Prediction	4799699	4800284	96.8175	.	.	1
2L	MOCCA	Prediction	4811346	4812000	162.623	.	.	1
2L	MOCCA	Prediction	4820475	4820975	247.087	.	.	1
2L	MOCCA	Prediction	4838618	4839118	204.908	.	.	1
2L	MOCCA	Prediction	4853108	4853832	335.858	.	.	1
2L	MOCCA	Prediction	4868473	4869251	487.405	.	.	1
2L	MOCCA	Prediction	4887414	4887914	151.209	.	.	1
2L	MOCCA	Prediction	4892314	4892814	87.3889	.	.	1
2L	MOCCA	Prediction	4906011	4907000	165.427	.	.	1
2L	MOCCA	Prediction	4991789	4992289	102.076	.	.	1
2L	MOCCA	Prediction	5009135	5009635	154.227	.	.	1
2L	MOCCA	Prediction	5024536	5025036	99.3998	.	.	1
2L	MOCCA	Prediction	5036503	5037003	192.6	.	.	1
2L	MOCCA	Prediction	5043420	5043920	166.282	.	.	1
2L	MOCCA	Prediction	5060811	5061311	103.478	.	.	1
2L	MOCCA	Prediction	5079333	5079833	183.605	.	.	1
2L	MOCCA	Prediction	5092966	5093466	313.374	.	.	1
2L	MOCCA	Prediction	5108023	5108523	132.618	.	.	1
2L	MOCCA	Prediction	5111987	5112487	86.2506	.	.	1
2L	MOCCA	Prediction	5150463	5150963	90.5141	.	.	1
2L	MOCCA	Prediction	5156970	5157638	210.125	.	.	1
2L	MOCCA	Prediction	5187219	5187719	91.9196	.	.	1
2L	MOCCA	Prediction	5228566	5229066	64.4178	.	.	1
2L	MOCCA	Prediction	5237158	5237658	178.363	.	.	1
2L	MOCCA	Prediction	5252173	5252673	119.778	.	.	1
2L	MOCCA	Prediction	5258895	5259395	84.6163	.	.	1
2L	MOCCA	Prediction	5270872	5271372	143.662	.	.	1
2L	MOCCA	Prediction	5292067	5292567	329.057	.	.	1
2L	MOCCA	Prediction	5306402	5306902	264.697	.	.	1
2L	MOCCA	Prediction	5326025	5326525	176.19	.	.	1
2L	MOCCA	Prediction	5335545	5336045	235.036	.	.	1
2L	MOCCA	Prediction	5352960	5353718	178.489	.	.	1
2L	MOCCA	Prediction	5373345	5373845	133.098	.	.	1
2L	MOCCA	Prediction	5383723	5384223	53.5528	.	.	1
2L	MOCCA	Prediction	5403462	5403962	175.691	.	.	1
2L	MOCCA	Prediction	5421594	5422094	307.305	.	.	1
2L	MOCCA	Prediction	5440842	5441796	111.235	.	.	1
2L	MOCCA	Prediction	5450013	5450513	220.539	.	.	1
2L	MOCCA	Prediction	5461023	5461523	160.505	.	.	1
2L	MOCCA	Prediction	5471898	5472398	71.8051	.	.	1
2L	MOCCA	Prediction	5483800	5484300	52.0883	.	.	1
2L	MOCCA	Prediction	5491246	5491746	137.283	.	.	1
2L	MOCCA	Prediction	5498444	5498944	83.1457	.	.	1
2L	MOCCA	Prediction	5511654	5512154	208.636	.	.	1
2L	MOCCA	Prediction	5542796	5543296	199.499	.	.	1
2L	MOCCA	Prediction	5555420	5555920	134.458	.	.	1
2L	MOCCA	Prediction	5563817	5564317	91.5218	.	.	1
2L	MOCCA	Prediction	5569065	5569565	228.935	.	.	1
2L	MOCCA	Prediction	5593724	5594224	224.724	.	.	1
2L	MOCCA	Prediction	5599804	5600368	73.9004	.	.	1
2L	MOCCA	Prediction	5604846	5605346	145.023	.	.	1
2L	MOCCA	Prediction	5616969	5617469	165.574	.	.	1
2L	MOCCA	Prediction	5628461	5628961	185.512	.	.	1
2L	MOCCA	Prediction	5637239	5638000	118.674	.	.	1
2L	MOCCA	Prediction	5650480	5650980	189.371	.	.	1
2L	MOCCA	Prediction	5656537	5657037	160.843	.	.	1
2L	MOCCA	Prediction	5689966	5690466	206.016	.	.	1
2L	MOCCA	Prediction	5700344	5700844	154.951	.	.	1
2L	MOCCA	Prediction	5724633	5725133	44.4007	.	.	1
2L	MOCCA	Prediction	5729743	5730243	228.731	.	.	1
2L	MOCCA	Prediction	5737875	5738653	121.074	.	.	1
2L	MOCCA	Prediction	5760547	5761047	51.4368	.	.	1
2L	MOCCA	Prediction	5767840	5768340	84.5693	.	.	1
2L	MOCCA	Prediction	5799544	5800044	197.632	.	.	1
2L	MOCCA	Prediction	5824459	5824959	43.0404	.	.	1
2L	MOCCA	Prediction	5830071	5830812	83.5	.	.	1
2L	MOCCA	Prediction	5846606	5847106	116.006	.	.	1
2L	MOCCA	Prediction	5867334	5867834	205.559	.	.	1
2L	MOCCA	Prediction	5875023	5875523	79.4016	.	.	1
2L	MOCCA	Prediction	5887404	5887933	87.6592	.	.	1
2L	MOCCA	Prediction	5925206	5925706	180.438	.	.	1
2L	MOCCA	Prediction	5932272	5932778	324.825	.	.	1
2L	MOCCA	Prediction	5943096	5944000	190.248	.	.	1
2L	MOCCA	Prediction	5979697	5980197	270.292	.	.	1
2L	MOCCA	Prediction	5989304	5989804	91.5218	.	.	1
2L	MOCCA	Prediction	5997385	5997885	283.989	.	.	1
2L	MOCCA	Prediction	6048085	6048585	61.8531	.	.	1
2L	MOCCA	Prediction	6054193	6054713	262.261	.	.	1
2L	MOCCA	Prediction	6091246	6091746	172.531	.	.	1
2L	MOCCA	Prediction	6100903	6101403	92.2979	.	.	1
2L	MOCCA	Prediction	6109267	6109767	136.288	.	.	1
2L	MOCCA	Prediction	6123823	6124500	122.486	.	.	1
2L	MOCCA	Prediction	6149104	6149604	309.058	.	.	1
2L	MOCCA	Prediction	6156356	6156856	170.697	.	.	1
2L	MOCCA	Prediction	6170097	6170597	112.63	.	.	1
2L	MOCCA	Prediction	6186395	6186895	310.647	.	.	1
2L	MOCCA	Prediction	6210244	6210744	99.3138	.	.	1
2L	MOCCA	Prediction	6221492	6221992	132.766	.	.	1
2L	MOCCA	Prediction	6249245	6249745	143.662	.	.	1
2L	MOCCA	Prediction	6260005	6260505	87.3889	.	.	1
2L	MOCCA	Prediction	6267063	6267563	126.57	.	.	1
2L	MOCCA	Prediction	6278687	6279187	204.199	.	.	1
2L	MOCCA	Prediction	6284883	6285383	108.619	.	.	1
2L	MOCCA	Prediction	6293895	6294395	97.1456	.	.	1
2L	MOCCA	Prediction	6306214	6306714	269.072	.	.	1
2L	MOCCA	Prediction	6311971	6313000	128.131	.	.	1
2L	MOCCA	Prediction	6323978	6324507	265.596	.	.	1
2L	MOCCA	Prediction	6331618	6332118	57.5895	.	.	1
2L	MOCCA	Prediction	6339129	6339629	212.131	.	.	1
2L	MOCCA	Prediction	6362347	6362857	168.853	.	.	1
2L	MOCCA	Prediction	6389429	6389929	120.265	.	.	1
2L	MOCCA	Prediction	6399648	6400148	108.414	.	.	1
2L	MOCCA	Prediction	6428946	6429446	53.5843	.	.	1
2L	MOCCA	Prediction	6434000	6434741	83.5	.	.	1
2L	MOCCA	Prediction	6448844	6449344	112.347	.	.	1
2L	MOCCA	Prediction	6473256	6473756	189.475	.	.	1
2L	MOCCA	Prediction	6479239	6479739	152.111	.	.	1
2L	MOCCA	Prediction	6503077	6503577	167.687	.	.	1
2L	MOCCA	Prediction	6518864	6519453	69.1066	.	.	1
2L	MOCCA	Prediction	6526994	6528000	126.718	.	.	1
2L	MOCCA	Prediction	6535859	6536359	94.4332	.	.	1
2L	MOCCA	Prediction	6545108	6545608	210.193	.	.	1
2L	MOCCA	Prediction	6571850	6572350	223.513	.	.	1
2L	MOCCA	Prediction	6594258	6594758	335.559	.	.	1
2L	MOCCA	Prediction	6611064	6611564	124.654	.	.	1
2L	MOCCA	Prediction	6622581	6623081	109.242	.	.	1
2L	MOCCA	Prediction	6633166	6633666	179.515	.	.	1
2L	MOCCA	Prediction	6647350	6647873	147.879	.	.	1
2L	MOCCA	Prediction	6677942	6678598	71.8051	.	.	1
2L	MOCCA	Prediction	6690742	6691242	99.3138	.	.	1
2L	MOCCA	Prediction	6715868	6716368	128.131	.	.	1
2L	MOCCA	Prediction	6722584	6723084	164.739	.	.	1
2L	MOCCA	Prediction	6731765	6732265	82.3696	.	.	1
2L	MOCCA	Prediction	6741863	6742415	93.4425	.	.	1
2L	MOCCA	Prediction	6746073	6746851	128.97	.	.	1
2L	MOCCA	Prediction	6755524	6756024	104.99	.	.	1
2L	MOCCA	Prediction	6768918	6769418	146.154	.	.	1
2L	MOCCA	Prediction	6787354	6787854	258.335	.	.	1
2L	MOCCA	Prediction	6794499	6794999	128.784	.	.	1
2L	MOCCA	Prediction	6824050	6824842	507.113	.	.	1
2L	MOCCA	Prediction	6833517	6834017	236.618	.	.	1
2L	MOCCA	Prediction	6840223	6841000	75.1018	.	.	1
2L	MOCCA	Prediction	6864345	6865000	69.0023	.	.	1
2L	MOCCA	Prediction	6874937	6875437	195.56	.	.	1
2L	MOCCA	Prediction	6889221	6889721	245.749	.	.	1
2L	MOCCA	Prediction	6899166	6899666	171.171	.	.	1
2L	MOCCA	Prediction	6920957	6921457	201.479	.	.	1
2L	MOCCA	Prediction	6939582	6940082	230.88	.	.	1
2L	MOCCA	Prediction	6966351	6967000	108.414	.	.	1
2L	MOCCA	Prediction	7003415	7003915	143.199	.	.	1
2L	MOCCA	Prediction	7009824	7010324	171.354	.	.	1
2L	MOCCA	Prediction	7038402	7038985	287.377	.	.	1
2L	MOCCA	Prediction	7056305	7056805	101.234	.	.	1
2L	MOCCA	Prediction	7061909	7062409	82.3696	.	.	1
2L	MOCCA	Prediction	7074239	7074739	86.2506	.	.	1
2L	MOCCA	Prediction	7096449	7096949	233.016	.	.	1
2L	MOCCA	Prediction	7110667	7111167	233.08	.	.	1
2L	MOCCA	Prediction	7121875	7122375	202.708	.	.	1
2L	MOCCA	Prediction	7141679	7142179	172.479	.	.	1
2L	MOCCA	Prediction	7148187	7148687	151.402	.	.	1
2L	MOCCA	Prediction	7166657	7167157	223.664	.	.	1
2L	MOCCA	Prediction	7190740	7191240	71.1014	.	.	1
2L	MOCCA	Prediction	7204832	7205332	48.2294	.	.	1
2L	MOCCA	Prediction	7219254	7219754	185.848	.	.	1
2L	MOCCA	Prediction	7226038	7226603	102.439	.	.	1
2L	MOCCA	Prediction	7240117	7240617	115.549	.	.	1
2L	MOCCA	Prediction	7255467	7255967	199.936	.	.	1
2L	MOCCA	Prediction	7281841	7282341	82.3696	.	.	1
2L	MOCCA	Prediction	7294076	7294576	138.436	.	.	1
2L	MOCCA	Prediction	7306780	7307280	221.263	.	.	1
2L	MOCCA	Prediction	7328438	7328938	73.2175	.	.	1
2L	MOCCA	Prediction	7345444	7345944	53.5843	.	.	1
2L	MOCCA	Prediction	7373950	7374450	163.217	.	.	1
2L	MOCCA	Prediction	7392910	7393410	140.262	.	.	1
2L	MOCCA	Prediction	7418279	7418779	167.739	.	.	1
2L	MOCCA	Prediction	7429922	7430422	87.3889	.	.	1
2L	MOCCA	Prediction	7437264	7438000	90.7924	.	.	1
2L	MOCCA	Prediction	7441924	7442424	44.4007	.	.	1
2L	MOCCA	Prediction	7447821	7448321	86.0287	.	.	1
2L	MOCCA	Prediction	7495222	7495774	141.179	.	.	1
2L	MOCCA	Prediction	7512417	7513000	63.1403	.	.	1
2L	MOCCA	Prediction	7530805	7531305	139.092	.	.	1
2L	MOCCA	Prediction	7538625	7539125	128.131	.	.	1
2L	MOCCA	Prediction	7545954	7546454	65.5091	.	.	1
2L	MOCCA	Prediction	7557420	7557920	73.2175	.	.	1
2L	MOCCA	Prediction	7576259	7576759	90.1616	.	.	1
2L	MOCCA	Prediction	7587645	7588145	92.2518	.	.	1
2L	MOCCA	Prediction	7595178	7595678	71.1014	.	.	1
2L	MOCCA	Prediction	7602835	7603335	61.1432	.	.	1
2L	MOCCA	Prediction	7630947	7631447	57.7642	.	.	1
2L	MOCCA	Prediction	7653862	7654362	169.811	.	.	1
2L	MOCCA	Prediction	7674802	7675302	111.705	.	.	1
2L	MOCCA	Prediction	7701562	7702062	200.394	.	.	1
2L	MOCCA	Prediction	7713359	7713859	51.3847	.	.	1
2L	MOCCA	Prediction	7722921	7723421	95.7176	.	.	1
2L	MOCCA	Prediction	7731651	7732151	84.8903	.	.	1
2L	MOCCA	Prediction	7737791	7738291	84.8903	.	.	1
2L	MOCCA	Prediction	7745277	7745777	155.587	.	.	1
2L	MOCCA	Prediction	7769396	7769896	64.6257	.	.	1
2L	MOCCA	Prediction	7779358	7779858	60.589	.	.	1
2L	MOCCA	Prediction	7790178	7790678	77.481	.	.	1
2L	MOCCA	Prediction	7803378	7803878	143.601	.	.	1
2L	MOCCA	Prediction	7809803	7810303	168.01	.	.	1
2L	MOCCA	Prediction	7820375	7820875	79.9546	.	.	1
2L	MOCCA	Prediction	7829769	7830269	74.3257	.	.	1
2L	MOCCA	Prediction	7838688	7839188	181.631	.	.	1
2L	MOCCA	Prediction	7845835	7846335	102.973	.	.	1
2L	MOCCA	Prediction	7857810	7858310	93.8206	.	.	1
2L	MOCCA	Prediction	7865051	7865551	89.4058	.	.	1
2L	MOCCA	Prediction	7892827	7893327	62.9865	.	.	1
2L	MOCCA	Prediction	7917801	7918301	59.1766	.	.	1
2L	MOCCA	Prediction	7926215	7926715	149.756	.	.	1
2L	MOCCA	Prediction	7940529	7941073	411.275	.	.	1
2L	MOCCA	Prediction	7960902	7961402	199.883	.	.	1
2L	MOCCA	Prediction	7976451	7976951	203.931	.	.	1
2L	MOCCA	Prediction	7991575	7992075	151.626	.	.	1
2L	MOCCA	Prediction	7998919	7999419	161.967	.	.	1
2L	MOCCA	Prediction	8015542	8016083	104.938	.	.	1
2L	MOCCA	Prediction	8031506	8032006	276.009	.	.	1
2L	MOCCA	Prediction	8039494	8039994	60.589	.	.	1
2L	MOCCA	Prediction	8053487	8054000	114.866	.	.	1
2L	MOCCA	Prediction	8083426	8083926	311.777	.	.	1
2L	MOCCA	Prediction	8151210	8151710	105.122	.	.	1
2L	MOCCA	Prediction	8162705	8163205	72.8978	.	.	1
2L	MOCCA	Prediction	8174761	8175261	128.131	.	.	1
2L	MOCCA	Prediction	8194013	8194513	116.862	.	.	1
2L	MOCCA	Prediction	8230288	8230788	79.5449	.	.	1
2L	MOCCA	Prediction	8238999	8239499	135.922	.	.	1
2L	MOCCA	Prediction	8265701	8266201	101.006	.	.	1
2L	MOCCA	Prediction	8278291	8278791	108.599	.	.	1
2L	MOCCA	Prediction	8291466	8292000	59.1465	.	.	1
2L	MOCCA	Prediction	8325269	8325769	91.5218	.	.	1
2L	MOCCA	Prediction	8332795	8333295	74.0593	.	.	1
2L	MOCCA	Prediction	8339617	8340280	88.4451	.	.	1
2L	MOCCA	Prediction	8347431	8348000	80.7619	.	.	1
2L	MOCCA	Prediction	8355305	8356065	108.466	.	.	1
2L	MOCCA	Prediction	8366285	8366785	117.618	.	.	1
2L	MOCCA	Prediction	8385062	8385613	80.6061	.	.	1
2L	MOCCA	Prediction	8403457	8403957	133.15	.	.	1
2L	MOCCA	Prediction	8407833	8408333	97.9535	.	.	1
2L	MOCCA	Prediction	8415967	8416633	249.4	.	.	1
2L	MOCCA	Prediction	8451584	8452084	72.6991	.	.	1
2L	MOCCA	Prediction	8463915	8464415	58.794	.	.	1
2L	MOCCA	Prediction	8478384	8479000	99.6788	.	.	1
2L	MOCCA	Prediction	8491287	8491821	88.697	.	.	1
2L	MOCCA	Prediction	8504436	8504936	73.7779	.	.	1
2L	MOCCA	Prediction	8534400	8534900	142.354	.	.	1
2L	MOCCA	Prediction	8543698	8544198	162.069	.	.	1
2L	MOCCA	Prediction	8560285	8560785	252.128	.	.	1
2L	MOCCA	Prediction	8576280	8576780	135.721	.	.	1
2L	MOCCA	Prediction	8581284	8581784	88.867	.	.	1
2L	MOCCA	Prediction	8587320	8588080	307.138	.	.	1
2L	MOCCA	Prediction	8610285	8610785	148.084	.	.	1
2L	MOCCA	Prediction	8621704	8622204	61.9492	.	.	1
2L	MOCCA	Prediction	8646368	8646868	291.552	.	.	1
2L	MOCCA	Prediction	8665354	8666000	187.307	.	.	1
2L	MOCCA	Prediction	8693201	8693757	75.3649	.	.	1
2L	MOCCA	Prediction	8708978	8709478	266.503	.	.	1
2L	MOCCA	Prediction	8717757	8718257	124.459	.	.	1
2L	MOCCA	Prediction	8721803	8722303	65.2257	.	.	1
2L	MOCCA	Prediction	8739682	8740182	157.787	.	.	1
2L	MOCCA	Prediction	8757250	8757750	58.1357	.	.	1
2L	MOCCA	Prediction	8783033	8783533	77.4288	.	.	1
2L	MOCCA	Prediction	8798045	8798545	62.9865	.	.	1
2L	MOCCA	Prediction	8804171	8804671	134.458	.	.	1
2L	MOCCA	Prediction	8821354	8821854	241.763	.	.	1
2L	MOCCA	Prediction	8828591	8829091	45.7609	.	.	1
2L	MOCCA	Prediction	8841769	8842269	124.722	.	.	1
2L	MOCCA	Prediction	8848630	8850000	134.51	.	.	1
2L	MOCCA	Prediction	8874654	8875154	155.355	.	.	1
2L	MOCCA	Prediction	8890915	8891415	57.3816	.	.	1
2L	MOCCA	Prediction	8898626	8899126	134.562	.	.	1
2L	MOCCA	Prediction	8912657	8913157	98.558	.	.	1
2L	MOCCA	Prediction	8922538	8923038	172.274	.	.	1
2L	MOCCA	Prediction	8931897	8932397	107.054	.	.	1
2L	MOCCA	Prediction	8949677	8950177	162.924	.	.	1
2L	MOCCA	Prediction	8978989	8979489	87.2847	.	.	1
2L	MOCCA	Prediction	9005175	9005746	61.3241	.	.	1
2L	MOCCA	Prediction	9022639	9023139	150.042	.	.	1
2L	MOCCA	Prediction	9033116	9033616	194.11	.	.	1
2L	MOCCA	Prediction	9043591	9044091	111.073	.	.	1
2L	MOCCA	Prediction	9056655	9057155	196.005	.	.	1
2L	MOCCA	Prediction	9067841	9068357	110.934	.	.	1
2L	MOCCA	Prediction	9080397	9080897	152.814	.	.	1
2L	MOCCA	Prediction	9089815	9090315	64.0653	.	.	1
2L	MOCCA	Prediction	9106038	9106832	116.558	.	.	1
2L	MOCCA	Prediction	9116670	9117170	61.2926	.	.	1
2L	MOCCA	Prediction	9123617	9124117	64.0653	.	.	1
2L	MOCCA	Prediction	9130761	9131412	127.825	.	.	1
2L	MOCCA	Prediction	9143804	9144304	45.7609	.	.	1
2L	MOCCA	Prediction	9154322	9154822	107.71	.	.	1
2L	MOCCA	Prediction	9166832	9167332	254.265	.	.	1
2L	MOCCA	Prediction	9195131	9195631	189.578	.	.	1
2L	MOCCA	Prediction	9229748	9230248	75.7381	.	.	1
2L	MOCCA	Prediction	9237556	9238056	221.604	.	.	1
2L	MOCCA	Prediction	9249489	9249989	166.388	.	.	1
2L	MOCCA	Prediction	9256638	9257138	191.474	.	.	1
2L	MOCCA	Prediction	9265186	9265686	159.624	.	.	1
2L	MOCCA	Prediction	9275235	9275735	149.338	.	.	1
2L	MOCCA	Prediction	9285993	9286493	155.587	.	.	1
2L	MOCCA	Prediction	9293052	9293552	78.1846	.	.	1
2L	MOCCA	Prediction	9313165	9313665	211.809	.	.	1
2L	MOCCA	Prediction	9326996	9327496	221.143	.	.	1
2L	MOCCA	Prediction	9333903	9334403	68.3288	.	.	1
2L	MOCCA	Prediction	9341759	9342454	85.8723	.	.	1
2L	MOCCA	Prediction	9357471	9358000	130.702	.	.	1
2L	MOCCA	Prediction	9368346	9370000	184.152	.	.	1
2L	MOCCA	Prediction	9382049	9382549	195.114	.	.	1
2L	MOCCA	Prediction	9391796	9392296	125.41	.	.	1
2L	MOCCA	Prediction	9401477	9401977	138.339	.	.	1
2L	MOCCA	Prediction	9419555	9420055	177.551	.	.	1
2L	MOCCA	Prediction	9437302	9437802	204.158	.	.	1
2L	MOCCA	Prediction	9446606	9447106	73.5825	.	.	1
2L	MOCCA	Prediction	9460187	9460687	163.706	.	.	1
2L	MOCCA	Prediction	9473755	9474255	264.783	.	.	1
2L	MOCCA	Prediction	9495636	9496136	122.585	.	.	1
2L	MOCCA	Prediction	9521487	9521987	223.129	.	.	1
2L	MOCCA	Prediction	9530194	9530694	76.0686	.	.	1
2L	MOCCA	Prediction	9547853	9548410	62.6529	.	.	1
2L	MOCCA	Prediction	9559245	9560000	267.986	.	.	1
2L	MOCCA	Prediction	9576034	9576534	81.1457	.	.	1
2L	MOCCA	Prediction	9584654	9585454	70.3927	.	.	1
2L	MOCCA	Prediction	9616354	9617000	107.614	.	.	1
2L	MOCCA	Prediction	9626059	9626559	170.215	.	.	1
2L	MOCCA	Prediction	9634026	9634526	111.328	.	.	1
2L	MOCCA	Prediction	9657891	9658391	71.8572	.	.	1
2L	MOCCA	Prediction	9672901	9673401	133.704	.	.	1
2L	MOCCA	Prediction	9682897	9683397	146.435	.	.	1
2L	MOCCA	Prediction	9689592	9690092	72.5168	.	.	1
2L	MOCCA	Prediction	9694433	9695000	49.9723	.	.	1
2L	MOCCA	Prediction	9698512	9699012	106.329	.	.	1
2L	MOCCA	Prediction	9740071	9740571	281.837	.	.	1
2L	MOCCA	Prediction	9754632	9755394	265.383	.	.	1
2L	MOCCA	Prediction	9818046	9818546	226.084	.	.	1
2L	MOCCA	Prediction	9858643	9859143	240.21	.	.	1
2L	MOCCA	Prediction	9874458	9874958	214.806	.	.	1
2L	MOCCA	Prediction	9928811	9929350	347.888	.	.	1
2L	MOCCA	Prediction	9984463	9985000	112.177	.	.	1
2L	MOCCA	Prediction	10002359	10003138	62.6529	.	.	1
2L	MOCCA	Prediction	10021489	10021989	134.458	.	.	1
2L	MOCCA	Prediction	10039099	10039599	127.123	.	.	1
2L	MOCCA	Prediction	10051626	10052126	61.9492	.	.	1
2L	MOCCA	Prediction	10060934	10061434	73.2175	.	.	1
2L	MOCCA	Prediction	10076761	10077261	164.752	.	.	1
2L	MOCCA	Prediction	10089411	10090000	105.611	.	.	1
2L	MOCCA	Prediction	10102946	10103446	114.461	.	.	1
2L	MOCCA	Prediction	10109053	10109553	207.728	.	.	1
2L	MOCCA	Prediction	10117796	10118719	244.136	.	.	1
2L	MOCCA	Prediction	10128320	10128820	77.9327	.	.	1
2L	MOCCA	Prediction	10145242	10145742	128.655	.	.	1
2L	MOCCA	Prediction	10163356	10163856	181.298	.	.	1
2L	MOCCA	Prediction	10178836	10179336	117.618	.	.	1
2L	MOCCA	Prediction	10186196	10186696	96.6068	.	.	1
2L	MOCCA	Prediction	10198348	10198875	103.143	.	.	1
2L	MOCCA	Prediction	10203825	10204325	70.4448	.	.	1
2L	MOCCA	Prediction	10209196	10209696	77.0984	.	.	1
2L	MOCCA	Prediction	10220639	10221178	113.334	.	.	1
2L	MOCCA	Prediction	10231045	10231545	226.871	.	.	1
2L	MOCCA	Prediction	10249657	10250240	136.327	.	.	1
2L	MOCCA	Prediction	10259783	10260283	178.207	.	.	1
2L	MOCCA	Prediction	10276682	10277182	140.942	.	.	1
2L	MOCCA	Prediction	10291692	10292192	144.319	.	.	1
2L	MOCCA	Prediction	10306474	10306974	108.466	.	.	1
2L	MOCCA	Prediction	10322077	10322839	108.466	.	.	1
2L	MOCCA	Prediction	10327979	10328479	113.101	.	.	1
2L	MOCCA	Prediction	10334876	10335376	195.803	.	.	1
2L	MOCCA	Prediction	10342193	10342693	53.5007	.	.	1
2L	MOCCA	Prediction	10353766	10354266	119.85	.	.	1
2L	MOCCA	Prediction	10364439	10365007	64.0653	.	.	1
2L	MOCCA	Prediction	10376483	10376983	214.381	.	.	1
2L	MOCCA	Prediction	10382404	10383061	99.2616	.	.	1
2L	MOCCA	Prediction	10397077	10397577	163.732	.	.	1
2L	MOCCA	Prediction	10403425	10403925	61.2405	.	.	1
2L	MOCCA	Prediction	10428346	10428846	61.3448	.	.	1
2L	MOCCA	Prediction	10444230	10445063	100.422	.	.	1
2L	MOCCA	Prediction	10450470	10450970	65.1736	.	.	1
2L	MOCCA	Prediction	10475907	10476407	250.612	.	.	1
2L	MOCCA	Prediction	10499374	10500000	116.206	.	.	1
2L	MOCCA	Prediction	10539429	10539929	169.454	.	.	1
2L	MOCCA	Prediction	10551799	10552299	73.4002	.	.	1
2L	MOCCA	Prediction	10560149	10560649	143.714	.	.	1
2L	MOCCA	Prediction	10584954	10585454	145.023	.	.	1
2L	MOCCA	Prediction	10602777	10603277	127.965	.	.	1
2L	MOCCA	Prediction	10611165	10611665	107.054	.	.	1
2L	MOCCA	Prediction	10621437	10621937	192.091	.	.	1
2L	MOCCA	Prediction	10627041	10627557	124.602	.	.	1
2L	MOCCA	Prediction	10634360	10634860	89.8557	.	.	1
2L	MOCCA	Prediction	10638337	10638837	46.543	.	.	1
2L	MOCCA	Prediction	10662127	10662627	145.31	.	.	1
2L	MOCCA	Prediction	10685614	10686114	61.9492	.	.	1
2L	MOCCA	Prediction	10691213	10691713	116.226	.	.	1
2L	MOCCA	Prediction	10702924	10703424	57.1127	.	.	1
2L	MOCCA	Prediction	10707593	10708093	64.0653	.	.	1
2L	MOCCA	Prediction	10723095	10723595	52.1405	.	.	1
2L	MOCCA	Prediction	10756890	10757390	82.1327	.	.	1
2L	MOCCA	Prediction	10772030	10772530	117.366	.	.	1
2L	MOCCA	Prediction	10781278	10782000	80.2536	.	.	1
2L	MOCCA	Prediction	10785813	10786313	175.208	.	.	1
2L	MOCCA	Prediction	10797430	10798095	150.596	.	.	1
2L	MOCCA	Prediction	10811355	10811855	97.1456	.	.	1
2L	MOCCA	Prediction	10830035	10830535	89.3034	.	.	1
2L	MOCCA	Prediction	10840763	10841263	103.437	.	.	1
2L	MOCCA	Prediction	10873365	10874000	131.79	.	.	1
2L	MOCCA	Prediction	10895796	10896296	89.4058	.	.	1
2L	MOCCA	Prediction	10903949	10904449	155.166	.	.	1
2L	MOCCA	Prediction	10916222	10916722	206.006	.	.	1
2L	MOCCA	Prediction	10931819	10932319	261.782	.	.	1
2L	MOCCA	Prediction	10939526	10940093	69.689	.	.	1
2L	MOCCA	Prediction	10945058	10945558	172.531	.	.	1
2L	MOCCA	Prediction	10966856	10967653	143.498	.	.	1
2L	MOCCA	Prediction	10976722	10977222	123.294	.	.	1
2L	MOCCA	Prediction	10985977	10986477	95.8714	.	.	1
2L	MOCCA	Prediction	10995088	10996142	96.5614	.	.	1
2L	MOCCA	Prediction	11013341	11014119	181.393	.	.	1
2L	MOCCA	Prediction	11045031	11045531	227.257	.	.	1
2L	MOCCA	Prediction	11061013	11061513	212.043	.	.	1
2L	MOCCA	Prediction	11075975	11076475	71.8572	.	.	1
2L	MOCCA	Prediction	11085295	11085795	139.145	.	.	1
2L	MOCCA	Prediction	11158484	11159000	196.459	.	.	1
2L	MOCCA	Prediction	11202971	11203552	296.932	.	.	1
2L	MOCCA	Prediction	11220035	11220535	129.574	.	.	1
2L	MOCCA	Prediction	11233197	11233697	242.34	.	.	1
2L	MOCCA	Prediction	11249773	11250273	334.55	.	.	1
2L	MOCCA	Prediction	11254771	11255271	82.3696	.	.	1
2L	MOCCA	Prediction	11260837	11261337	101.182	.	.	1
2L	MOCCA	Prediction	11292865	11293365	163.097	.	.	1
2L	MOCCA	Prediction	11303017	11303517	64.0653	.	.	1
2L	MOCCA	Prediction	11308985	11309569	112.041	.	.	1
2L	MOCCA	Prediction	11343202	11343702	67.2879	.	.	1
2L	MOCCA	Prediction	11362753	11363253	291.81	.	.	1
2L	MOCCA	Prediction	11423175	11423675	193.304	.	.	1
2L	MOCCA	Prediction	11434362	11435148	253.541	.	.	1
2L	MOCCA	Prediction	11447485	11447985	315.075	.	.	1
2L	MOCCA	Prediction	11461514	11462014	185.243	.	.	1
2L	MOCCA	Prediction	11470272	11470772	55.4673	.	.	1
2L	MOCCA	Prediction	11495165	11495665	225.328	.	.	1
2L	MOCCA	Prediction	11502458	11502958	140.426	.	.	1
2L	MOCCA	Prediction	11516482	11517000	157.412	.	.	1
2L	MOCCA	Prediction	11527816	11528316	110.009	.	.	1
2L	MOCCA	Prediction	11538089	11538589	186.053	.	.	1
2L	MOCCA	Prediction	11548114	11548614	186.925	.	.	1
2L	MOCCA	Prediction	11557427	11557951	153.471	.	.	1
2L	MOCCA	Prediction	11563145	11563645	123.613	.	.	1
2L	MOCCA	Prediction	11576445	11576945	143.662	.	.	1
2L	MOCCA	Prediction	11581745	11582245	189.645	.	.	1
2L	MOCCA	Prediction	11603405	11603905	159.903	.	.	1
2L	MOCCA	Prediction	11614225	11614725	89.4058	.	.	1
2L	MOCCA	Prediction	11626251	11626751	140.186	.	.	1
2L	MOCCA	Prediction	11640294	11640794	96.489	.	.	1
2L	MOCCA	Prediction	11650047	11650547	212.265	.	.	1
2L	MOCCA	Prediction	11668258	11668758	100.705	.	.	1
2L	MOCCA	Prediction	11679850	11680604	233.238	.	.	1
2L	MOCCA	Prediction	11697933	11698433	232.646	.	.	1
2L	MOCCA	Prediction	11704079	11704579	73.2175	.	.	1
2L	MOCCA	Prediction	11713481	11713981	199.572	.	.	1
2L	MOCCA	Prediction	11730291	11730791	161.574	.	.	1
2L	MOCCA	Prediction	11736940	11737440	128.131	.	.	1
2L	MOCCA	Prediction	11748838	11749338	194.39	.	.	1
2L	MOCCA	Prediction	11756067	11756969	388.186	.	.	1
2L	MOCCA	Prediction	11771386	11771886	177.584	.	.	1
2L	MOCCA	Prediction	11784668	11785168	168.368	.	.	1
2L	MOCCA	Prediction	11794774	11795345	146.435	.	.	1
2L	MOCCA	Prediction	11806882	11807382	328.487	.	.	1
2L	MOCCA	Prediction	11820568	11821068	201.096	.	.	1
2L	MOCCA	Prediction	11831992	11832492	104.534	.	.	1
2L	MOCCA	Prediction	11854989	11855489	165.568	.	.	1
2L	MOCCA	Prediction	11869014	11869514	262.545	.	.	1
2L	MOCCA	Prediction	11900132	11900632	109.522	.	.	1
2L	MOCCA	Prediction	11906483	11906983	67.573	.	.	1
2L	MOCCA	Prediction	11928383	11928925	196.968	.	.	1
2L	MOCCA	Prediction	11933715	11934215	63.429	.	.	1
2L	MOCCA	Prediction	11952236	11952736	96.6272	.	.	1
2L	MOCCA	Prediction	11968873	11969373	260.421	.	.	1
2L	MOCCA	Prediction	11977848	11978348	209.935	.	.	1
2L	MOCCA	Prediction	12003026	12004000	127.173	.	.	1
2L	MOCCA	Prediction	12010276	12010935	158.121	.	.	1
2L	MOCCA	Prediction	12044532	12045032	196.181	.	.	1
2L	MOCCA	Prediction	12055804	12056304	188.191	.	.	1
2L	MOCCA	Prediction	12073235	12073735	109.826	.	.	1
2L	MOCCA	Prediction	12091351	12091851	71.8051	.	.	1
2L	MOCCA	Prediction	12113689	12114446	129.199	.	.	1
2L	MOCCA	Prediction	12134108	12134707	134.055	.	.	1
2L	MOCCA	Prediction	12143727	12144227	180.782	.	.	1
2L	MOCCA	Prediction	12174805	12175305	114.483	.	.	1
2L	MOCCA	Prediction	12186105	12186605	195.49	.	.	1
2L	MOCCA	Prediction	12201195	12201997	123.242	.	.	1
2L	MOCCA	Prediction	12231070	12231570	246.36	.	.	1
2L	MOCCA	Prediction	12246925	12247425	302.205	.	.	1
2L	MOCCA	Prediction	12288345	12288845	309.814	.	.	1
2L	MOCCA	Prediction	12331783	12332283	42.6561	.	.	1
2L	MOCCA	Prediction	12339722	12340278	54.9131	.	.	1
2L	MOCCA	Prediction	12350790	12351290	117.618	.	.	1
2L	MOCCA	Prediction	12359572	12360072	198.575	.	.	1
2L	MOCCA	Prediction	12374552	12375052	175.488	.	.	1
2L	MOCCA	Prediction	12386137	12386637	227.243	.	.	1
2L	MOCCA	Prediction	12404356	12404856	87.5668	.	.	1
2L	MOCCA	Prediction	12421893	12422393	101.665	.	.	1
2L	MOCCA	Prediction	12434523	12435023	157.359	.	.	1
2L	MOCCA	Prediction	12440486	12441234	131.205	.	.	1
2L	MOCCA	Prediction	12457108	12457608	197.872	.	.	1
2L	MOCCA	Prediction	12504766	12505266	262.11	.	.	1
2L	MOCCA	Prediction	12523273	12523773	286.186	.	.	1
2L	MOCCA	Prediction	12545827	12546426	363.612	.	.	1
2L	MOCCA	Prediction	12566394	12566894	186.603	.	.	1
2L	MOCCA	Prediction	12586979	12587479	198.448	.	.	1
[truncated: 8,857 more rows]
