# Supplementary material for: MOCCA: a flexible suite for modelling DNA sequence motif occurrence combinatorics
Source: BMC Bioinformatics. 2021 May 7;22:234. doi: 10.1186/s12859-021-04143-2 (PMC8105988; doi:10.1186/s12859-021-04143-2)
Supplement: Supplementary file 7 — Additional file 7. Core BEs predicted by RF-MOCCA M2020. [file 12859_2021_4143_MOESM7_ESM.gff]

YHet	MOCCA	Prediction	7000	10000	50466	.	.	1
YHet	MOCCA	Prediction	46000	49000	50466	.	.	1
YHet	MOCCA	Prediction	126000	129000	50466	.	.	1
YHet	MOCCA	Prediction	285000	288000	50466	.	.	1
YHet	MOCCA	Prediction	344451	344982	182.796	.	.	1
2RHet	MOCCA	Prediction	0	763	229.064	.	.	1
2RHet	MOCCA	Prediction	13605	14105	152.463	.	.	1
2RHet	MOCCA	Prediction	28079	28636	215.601	.	.	1
2RHet	MOCCA	Prediction	40090	40590	144.625	.	.	1
2RHet	MOCCA	Prediction	43955	44530	168.844	.	.	1
2RHet	MOCCA	Prediction	77637	78190	223.151	.	.	1
2RHet	MOCCA	Prediction	119215	119990	200.696	.	.	1
2RHet	MOCCA	Prediction	148471	148971	211.473	.	.	1
2RHet	MOCCA	Prediction	167763	168333	229.73	.	.	1
2RHet	MOCCA	Prediction	202295	202820	216.509	.	.	1
2RHet	MOCCA	Prediction	215206	216000	310.933	.	.	1
2RHet	MOCCA	Prediction	253000	256000	50466	.	.	1
2RHet	MOCCA	Prediction	307653	308153	101.507	.	.	1
2RHet	MOCCA	Prediction	314072	314572	142.852	.	.	1
2RHet	MOCCA	Prediction	321235	322114	228.549	.	.	1
2RHet	MOCCA	Prediction	340251	340881	184.805	.	.	1
2RHet	MOCCA	Prediction	394476	395000	220.81	.	.	1
2RHet	MOCCA	Prediction	403786	404286	104.653	.	.	1
2RHet	MOCCA	Prediction	411221	411731	112.908	.	.	1
2RHet	MOCCA	Prediction	419350	419964	174.598	.	.	1
2RHet	MOCCA	Prediction	439871	440371	217.338	.	.	1
2RHet	MOCCA	Prediction	501607	502107	231.749	.	.	1
2RHet	MOCCA	Prediction	523823	524354	204.919	.	.	1
2RHet	MOCCA	Prediction	535453	536000	237.214	.	.	1
2RHet	MOCCA	Prediction	550944	551444	197.987	.	.	1
2RHet	MOCCA	Prediction	564907	565534	199.296	.	.	1
2RHet	MOCCA	Prediction	582030	582530	150.549	.	.	1
2RHet	MOCCA	Prediction	590152	590652	73.552	.	.	1
2RHet	MOCCA	Prediction	598734	599234	1454.94	.	.	1
2RHet	MOCCA	Prediction	654832	655332	93.6637	.	.	1
2RHet	MOCCA	Prediction	684456	684956	217.414	.	.	1
2RHet	MOCCA	Prediction	692216	692716	169.794	.	.	1
2RHet	MOCCA	Prediction	716214	717000	278.213	.	.	1
2RHet	MOCCA	Prediction	734516	735330	253.062	.	.	1
2RHet	MOCCA	Prediction	784262	784867	193.698	.	.	1
2RHet	MOCCA	Prediction	795944	796444	171.21	.	.	1
2RHet	MOCCA	Prediction	817497	818187	191.087	.	.	1
2RHet	MOCCA	Prediction	833560	834094	180.744	.	.	1
2RHet	MOCCA	Prediction	859785	860285	206.121	.	.	1
2RHet	MOCCA	Prediction	887676	888176	157.191	.	.	1
2RHet	MOCCA	Prediction	899641	900141	116.714	.	.	1
2RHet	MOCCA	Prediction	910527	911027	164.631	.	.	1
2RHet	MOCCA	Prediction	927488	928000	150.845	.	.	1
2RHet	MOCCA	Prediction	936935	937435	171.12	.	.	1
2RHet	MOCCA	Prediction	944631	945225	181.452	.	.	1
2RHet	MOCCA	Prediction	1015000	1018000	50466	.	.	1
2RHet	MOCCA	Prediction	1110512	1111012	203.997	.	.	1
2RHet	MOCCA	Prediction	1129486	1130042	135.954	.	.	1
2RHet	MOCCA	Prediction	1159000	1162000	50466	.	.	1
2RHet	MOCCA	Prediction	1296682	1297182	229.786	.	.	1
2RHet	MOCCA	Prediction	1311748	1312248	156.43	.	.	1
2RHet	MOCCA	Prediction	1335829	1336521	295.975	.	.	1
2RHet	MOCCA	Prediction	1360131	1360708	259.565	.	.	1
2RHet	MOCCA	Prediction	1386989	1387489	212.456	.	.	1
2RHet	MOCCA	Prediction	1400343	1400983	183.778	.	.	1
2RHet	MOCCA	Prediction	1408868	1409368	174.109	.	.	1
2RHet	MOCCA	Prediction	1441208	1441892	211.918	.	.	1
2RHet	MOCCA	Prediction	1459233	1459766	110.789	.	.	1
2RHet	MOCCA	Prediction	1465180	1465680	206.121	.	.	1
2RHet	MOCCA	Prediction	1481037	1481852	259.049	.	.	1
2RHet	MOCCA	Prediction	1500000	1503000	50466	.	.	1
2RHet	MOCCA	Prediction	1564675	1565225	210.425	.	.	1
2RHet	MOCCA	Prediction	1597435	1597945	224.542	.	.	1
2RHet	MOCCA	Prediction	1605384	1605884	175.645	.	.	1
2RHet	MOCCA	Prediction	1623484	1624000	193.746	.	.	1
2RHet	MOCCA	Prediction	1630919	1631529	247.596	.	.	1
2RHet	MOCCA	Prediction	1642105	1642738	134.5	.	.	1
2RHet	MOCCA	Prediction	1660698	1661504	280.865	.	.	1
2RHet	MOCCA	Prediction	1693678	1694275	205.117	.	.	1
2RHet	MOCCA	Prediction	1741286	1742033	294.084	.	.	1
2RHet	MOCCA	Prediction	1781000	1784000	50466	.	.	1
2RHet	MOCCA	Prediction	1805254	1805754	90.372	.	.	1
2RHet	MOCCA	Prediction	1827975	1828556	180.149	.	.	1
2RHet	MOCCA	Prediction	1861308	1861957	175.797	.	.	1
2RHet	MOCCA	Prediction	1867457	1867957	90.1147	.	.	1
2RHet	MOCCA	Prediction	1873848	1874489	225.525	.	.	1
2RHet	MOCCA	Prediction	1887967	1888480	204.75	.	.	1
2RHet	MOCCA	Prediction	1925129	1925629	201.852	.	.	1
2RHet	MOCCA	Prediction	1952032	1952696	197.272	.	.	1
2RHet	MOCCA	Prediction	1985097	1985841	222.835	.	.	1
2RHet	MOCCA	Prediction	2004000	2007000	50466	.	.	1
2RHet	MOCCA	Prediction	2057113	2057993	253.331	.	.	1
2RHet	MOCCA	Prediction	2095000	2098000	50466	.	.	1
2RHet	MOCCA	Prediction	2144107	2144607	115.002	.	.	1
2RHet	MOCCA	Prediction	2156066	2156584	164.678	.	.	1
2RHet	MOCCA	Prediction	2168515	2169015	214.934	.	.	1
2RHet	MOCCA	Prediction	2184724	2185254	183.474	.	.	1
2RHet	MOCCA	Prediction	2192053	2192553	202.704	.	.	1
2RHet	MOCCA	Prediction	2214062	2214562	169.192	.	.	1
2RHet	MOCCA	Prediction	2221437	2222000	198.06	.	.	1
2RHet	MOCCA	Prediction	2228746	2229246	172.481	.	.	1
2RHet	MOCCA	Prediction	2235163	2235663	172.481	.	.	1
2RHet	MOCCA	Prediction	2249838	2250589	216.655	.	.	1
2RHet	MOCCA	Prediction	2265812	2266312	112.21	.	.	1
2RHet	MOCCA	Prediction	2275566	2276066	196.197	.	.	1
2RHet	MOCCA	Prediction	2298463	2298963	1588.13	.	.	1
2RHet	MOCCA	Prediction	2329841	2330341	1628.28	.	.	1
2RHet	MOCCA	Prediction	2342611	2343111	184.466	.	.	1
2RHet	MOCCA	Prediction	2359575	2360075	161.955	.	.	1
2RHet	MOCCA	Prediction	2376754	2377254	135.962	.	.	1
2RHet	MOCCA	Prediction	2391962	2392462	220.024	.	.	1
2RHet	MOCCA	Prediction	2414131	2414631	132.366	.	.	1
2RHet	MOCCA	Prediction	2425000	2428000	50466	.	.	1
2RHet	MOCCA	Prediction	2459000	2462000	50466	.	.	1
2RHet	MOCCA	Prediction	2604000	2607000	50466	.	.	1
2RHet	MOCCA	Prediction	2652000	2655000	50466	.	.	1
2RHet	MOCCA	Prediction	2802330	2802882	184.364	.	.	1
2RHet	MOCCA	Prediction	2814160	2815000	212.296	.	.	1
2RHet	MOCCA	Prediction	2824616	2825116	224.058	.	.	1
2RHet	MOCCA	Prediction	2840424	2840936	215.599	.	.	1
2RHet	MOCCA	Prediction	2895172	2895672	240.53	.	.	1
2RHet	MOCCA	Prediction	2939000	2942000	50466	.	.	1
2RHet	MOCCA	Prediction	3019036	3019551	214.372	.	.	1
2RHet	MOCCA	Prediction	3025156	3025656	103.678	.	.	1
2RHet	MOCCA	Prediction	3033125	3033625	95.2187	.	.	1
2RHet	MOCCA	Prediction	3038942	3039442	110.713	.	.	1
2RHet	MOCCA	Prediction	3050017	3050942	335.469	.	.	1
2RHet	MOCCA	Prediction	3078622	3079122	158.888	.	.	1
2RHet	MOCCA	Prediction	3084147	3084647	123.33	.	.	1
2RHet	MOCCA	Prediction	3095822	3096322	1536.95	.	.	1
2RHet	MOCCA	Prediction	3114409	3114984	190.072	.	.	1
2RHet	MOCCA	Prediction	3138059	3138908	278.933	.	.	1
2RHet	MOCCA	Prediction	3153849	3154349	206.805	.	.	1
2RHet	MOCCA	Prediction	3176633	3177133	205.505	.	.	1
2RHet	MOCCA	Prediction	3198826	3199385	222.404	.	.	1
2RHet	MOCCA	Prediction	3213958	3214912	306.07	.	.	1
2RHet	MOCCA	Prediction	3231719	3232280	210.982	.	.	1
2RHet	MOCCA	Prediction	3240948	3241448	120.528	.	.	1
2RHet	MOCCA	Prediction	3249114	3251114	33548.1	.	.	1
2RHet	MOCCA	Prediction	3270422	3270942	217.414	.	.	1
2LHet	MOCCA	Prediction	4202	4772	157.078	.	.	1
2LHet	MOCCA	Prediction	63000	66000	50466	.	.	1
2LHet	MOCCA	Prediction	150302	151000	182.919	.	.	1
2LHet	MOCCA	Prediction	179823	180323	227.847	.	.	1
2LHet	MOCCA	Prediction	208492	208992	119.72	.	.	1
2LHet	MOCCA	Prediction	220000	223000	50466	.	.	1
2LHet	MOCCA	Prediction	270467	270967	227.847	.	.	1
2LHet	MOCCA	Prediction	296564	297064	104.505	.	.	1
2LHet	MOCCA	Prediction	304622	305130	210.272	.	.	1
2LHet	MOCCA	Prediction	318845	319345	165.878	.	.	1
2LHet	MOCCA	Prediction	336071	336777	199.34	.	.	1
2LHet	MOCCA	Prediction	343017	343725	247.905	.	.	1
2LHet	MOCCA	Prediction	358737	359272	241.842	.	.	1
2LHet	MOCCA	Prediction	367977	368491	450.527	.	.	1
3LHet	MOCCA	Prediction	1787	2308	214.991	.	.	1
3LHet	MOCCA	Prediction	23769	24269	1480.31	.	.	1
3LHet	MOCCA	Prediction	40038	40789	12417.7	.	.	1
3LHet	MOCCA	Prediction	56867	57367	163.047	.	.	1
3LHet	MOCCA	Prediction	93000	96000	50466	.	.	1
3LHet	MOCCA	Prediction	167686	168305	248.879	.	.	1
3LHet	MOCCA	Prediction	183249	183749	179.207	.	.	1
3LHet	MOCCA	Prediction	194524	195024	88.6089	.	.	1
3LHet	MOCCA	Prediction	207623	208182	302.33	.	.	1
3LHet	MOCCA	Prediction	248674	249429	275.897	.	.	1
3LHet	MOCCA	Prediction	266639	267139	212.456	.	.	1
3LHet	MOCCA	Prediction	279783	280283	113.308	.	.	1
3LHet	MOCCA	Prediction	304046	304546	232.715	.	.	1
3LHet	MOCCA	Prediction	327887	328518	233.607	.	.	1
3LHet	MOCCA	Prediction	351733	352233	171.413	.	.	1
3LHet	MOCCA	Prediction	359285	359804	145.135	.	.	1
3LHet	MOCCA	Prediction	379136	379792	199.053	.	.	1
3LHet	MOCCA	Prediction	384934	385434	84.5893	.	.	1
3LHet	MOCCA	Prediction	397860	398395	203.519	.	.	1
3LHet	MOCCA	Prediction	409681	410181	153.54	.	.	1
3LHet	MOCCA	Prediction	417394	417894	156.303	.	.	1
3LHet	MOCCA	Prediction	425688	426188	186.479	.	.	1
3LHet	MOCCA	Prediction	434006	434506	145.44	.	.	1
3LHet	MOCCA	Prediction	447097	447597	222.167	.	.	1
3LHet	MOCCA	Prediction	454537	455037	222.167	.	.	1
3LHet	MOCCA	Prediction	493997	494497	201.918	.	.	1
3LHet	MOCCA	Prediction	518000	521000	50466	.	.	1
3LHet	MOCCA	Prediction	543096	543623	139.923	.	.	1
3LHet	MOCCA	Prediction	553810	554376	168.862	.	.	1
3LHet	MOCCA	Prediction	564276	564969	259.376	.	.	1
3LHet	MOCCA	Prediction	594089	594735	253.433	.	.	1
3LHet	MOCCA	Prediction	627518	628185	181.763	.	.	1
3LHet	MOCCA	Prediction	638334	638834	204.584	.	.	1
3LHet	MOCCA	Prediction	646850	647469	152.226	.	.	1
3LHet	MOCCA	Prediction	658136	658951	230.264	.	.	1
3LHet	MOCCA	Prediction	670488	670988	157.085	.	.	1
3LHet	MOCCA	Prediction	681882	682397	220.755	.	.	1
3LHet	MOCCA	Prediction	724630	725194	217.038	.	.	1
3LHet	MOCCA	Prediction	738428	738976	212.296	.	.	1
3LHet	MOCCA	Prediction	759583	760167	208.446	.	.	1
3LHet	MOCCA	Prediction	795348	796000	258.394	.	.	1
3LHet	MOCCA	Prediction	807517	808100	174.787	.	.	1
3LHet	MOCCA	Prediction	823044	823544	217.354	.	.	1
3LHet	MOCCA	Prediction	844821	845321	208.083	.	.	1
3LHet	MOCCA	Prediction	853018	853518	120.039	.	.	1
3LHet	MOCCA	Prediction	859643	860156	220.755	.	.	1
3LHet	MOCCA	Prediction	866461	866971	169.796	.	.	1
3LHet	MOCCA	Prediction	877311	877853	195	.	.	1
3LHet	MOCCA	Prediction	885564	886064	179.124	.	.	1
3LHet	MOCCA	Prediction	916135	916784	209.954	.	.	1
3LHet	MOCCA	Prediction	929506	930024	166.259	.	.	1
3LHet	MOCCA	Prediction	946279	946779	172.481	.	.	1
3LHet	MOCCA	Prediction	967774	968404	189.143	.	.	1
3LHet	MOCCA	Prediction	975154	975654	1508.02	.	.	1
3LHet	MOCCA	Prediction	1003188	1003959	216.496	.	.	1
3LHet	MOCCA	Prediction	1016686	1017186	183.347	.	.	1
3LHet	MOCCA	Prediction	1032170	1032670	184.789	.	.	1
3LHet	MOCCA	Prediction	1051929	1052429	198.681	.	.	1
3LHet	MOCCA	Prediction	1089432	1090256	220.296	.	.	1
3LHet	MOCCA	Prediction	1126668	1127168	206.121	.	.	1
3LHet	MOCCA	Prediction	1158990	1159571	173.304	.	.	1
3LHet	MOCCA	Prediction	1187648	1188148	196.631	.	.	1
3LHet	MOCCA	Prediction	1223374	1224088	273.183	.	.	1
3LHet	MOCCA	Prediction	1271841	1272471	190.307	.	.	1
3LHet	MOCCA	Prediction	1307716	1308279	257.501	.	.	1
3LHet	MOCCA	Prediction	1330696	1331196	196.882	.	.	1
3LHet	MOCCA	Prediction	1351296	1351796	254.503	.	.	1
3LHet	MOCCA	Prediction	1395975	1396475	270.317	.	.	1
3LHet	MOCCA	Prediction	1425383	1425883	221.634	.	.	1
3LHet	MOCCA	Prediction	1432674	1433174	196.882	.	.	1
3LHet	MOCCA	Prediction	1457000	1460000	50466	.	.	1
3LHet	MOCCA	Prediction	1506469	1506969	200.018	.	.	1
3LHet	MOCCA	Prediction	1536322	1536911	197.687	.	.	1
3LHet	MOCCA	Prediction	1562405	1563037	242.947	.	.	1
3LHet	MOCCA	Prediction	1581851	1582351	199.67	.	.	1
3LHet	MOCCA	Prediction	1609450	1610000	170.763	.	.	1
3LHet	MOCCA	Prediction	1627858	1628358	115.72	.	.	1
3LHet	MOCCA	Prediction	1670766	1671266	206.121	.	.	1
3LHet	MOCCA	Prediction	1703733	1704330	216.927	.	.	1
3LHet	MOCCA	Prediction	1725052	1725552	197.859	.	.	1
3LHet	MOCCA	Prediction	1734902	1736000	2579.97	.	.	1
3LHet	MOCCA	Prediction	1788057	1788818	189.23	.	.	1
3LHet	MOCCA	Prediction	1802859	1803359	222.007	.	.	1
3LHet	MOCCA	Prediction	1845435	1845935	242.687	.	.	1
3LHet	MOCCA	Prediction	1894034	1894534	150.912	.	.	1
3LHet	MOCCA	Prediction	1909000	1912000	50466	.	.	1
3LHet	MOCCA	Prediction	1948750	1949628	254.912	.	.	1
3LHet	MOCCA	Prediction	1978122	1978776	203.911	.	.	1
3LHet	MOCCA	Prediction	1990586	1991086	217.414	.	.	1
3LHet	MOCCA	Prediction	2002525	2003025	198.725	.	.	1
3LHet	MOCCA	Prediction	2011267	2011836	138.285	.	.	1
3LHet	MOCCA	Prediction	2031726	2032310	203.183	.	.	1
3LHet	MOCCA	Prediction	2055812	2056312	123.805	.	.	1
3LHet	MOCCA	Prediction	2066381	2066881	132.264	.	.	1
3LHet	MOCCA	Prediction	2075520	2076020	154.979	.	.	1
3LHet	MOCCA	Prediction	2090284	2090784	173.71	.	.	1
3LHet	MOCCA	Prediction	2098731	2099277	195.003	.	.	1
3LHet	MOCCA	Prediction	2114432	2114932	87.7832	.	.	1
3LHet	MOCCA	Prediction	2144760	2145260	194.512	.	.	1
3LHet	MOCCA	Prediction	2151669	2152169	163.609	.	.	1
3LHet	MOCCA	Prediction	2180144	2180644	1576.25	.	.	1
3LHet	MOCCA	Prediction	2212898	2213398	90.4698	.	.	1
3LHet	MOCCA	Prediction	2245926	2246427	3273.61	.	.	1
3LHet	MOCCA	Prediction	2282590	2283090	192.809	.	.	1
3LHet	MOCCA	Prediction	2296186	2296686	206.572	.	.	1
3LHet	MOCCA	Prediction	2306049	2306549	200.692	.	.	1
3LHet	MOCCA	Prediction	2315295	2315795	180.94	.	.	1
3LHet	MOCCA	Prediction	2328000	2331000	50466	.	.	1
3LHet	MOCCA	Prediction	2382762	2383262	194.512	.	.	1
3LHet	MOCCA	Prediction	2395652	2396227	302.174	.	.	1
3LHet	MOCCA	Prediction	2419467	2419967	222.007	.	.	1
3LHet	MOCCA	Prediction	2453359	2454000	220.222	.	.	1
3LHet	MOCCA	Prediction	2487390	2487890	220.271	.	.	1
3LHet	MOCCA	Prediction	2544988	2545502	227.115	.	.	1
3RHet	MOCCA	Prediction	1195	1834	226.525	.	.	1
3RHet	MOCCA	Prediction	12782	13282	188.207	.	.	1
3RHet	MOCCA	Prediction	30097	30734	182.63	.	.	1
3RHet	MOCCA	Prediction	45652	46152	135.711	.	.	1
3RHet	MOCCA	Prediction	52084	53085	16647.2	.	.	1
3RHet	MOCCA	Prediction	72005	72505	121.289	.	.	1
3RHet	MOCCA	Prediction	80035	80559	201.391	.	.	1
3RHet	MOCCA	Prediction	123445	124237	260.434	.	.	1
3RHet	MOCCA	Prediction	137488	138095	170.351	.	.	1
3RHet	MOCCA	Prediction	154484	154984	214.58	.	.	1
3RHet	MOCCA	Prediction	177040	177661	178.253	.	.	1
3RHet	MOCCA	Prediction	200042	200864	257.084	.	.	1
3RHet	MOCCA	Prediction	242228	243000	250.873	.	.	1
3RHet	MOCCA	Prediction	317000	320000	50466	.	.	1
3RHet	MOCCA	Prediction	378028	378787	224.575	.	.	1
3RHet	MOCCA	Prediction	423456	424000	238.183	.	.	1
3RHet	MOCCA	Prediction	430341	430841	115.764	.	.	1
3RHet	MOCCA	Prediction	449000	452000	50466	.	.	1
3RHet	MOCCA	Prediction	560393	560893	194.156	.	.	1
3RHet	MOCCA	Prediction	583479	584047	195.335	.	.	1
3RHet	MOCCA	Prediction	609329	609856	181.35	.	.	1
3RHet	MOCCA	Prediction	621348	621848	149.682	.	.	1
3RHet	MOCCA	Prediction	641884	642761	228.631	.	.	1
3RHet	MOCCA	Prediction	656592	657092	179.184	.	.	1
3RHet	MOCCA	Prediction	681626	682183	185.389	.	.	1
3RHet	MOCCA	Prediction	688264	688764	122.182	.	.	1
3RHet	MOCCA	Prediction	705817	706417	186.092	.	.	1
3RHet	MOCCA	Prediction	714231	714910	119.603	.	.	1
3RHet	MOCCA	Prediction	728033	728533	186.668	.	.	1
3RHet	MOCCA	Prediction	743145	743684	182.247	.	.	1
3RHet	MOCCA	Prediction	765420	765920	167.297	.	.	1
3RHet	MOCCA	Prediction	773406	773906	1517.97	.	.	1
3RHet	MOCCA	Prediction	823273	823973	229.612	.	.	1
3RHet	MOCCA	Prediction	869193	869848	218.844	.	.	1
3RHet	MOCCA	Prediction	885091	885619	137.079	.	.	1
3RHet	MOCCA	Prediction	902631	903131	150.506	.	.	1
3RHet	MOCCA	Prediction	911886	912386	172.043	.	.	1
3RHet	MOCCA	Prediction	926521	927021	193.012	.	.	1
3RHet	MOCCA	Prediction	935577	936161	190.881	.	.	1
3RHet	MOCCA	Prediction	951000	954000	50466	.	.	1
3RHet	MOCCA	Prediction	988000	991000	50466	.	.	1
3RHet	MOCCA	Prediction	1023472	1023972	140.741	.	.	1
3RHet	MOCCA	Prediction	1031279	1031779	226.636	.	.	1
3RHet	MOCCA	Prediction	1047575	1048146	185.706	.	.	1
3RHet	MOCCA	Prediction	1066658	1067184	151.687	.	.	1
3RHet	MOCCA	Prediction	1089314	1089944	257.224	.	.	1
3RHet	MOCCA	Prediction	1112629	1113129	189	.	.	1
3RHet	MOCCA	Prediction	1119491	1119991	1550.31	.	.	1
3RHet	MOCCA	Prediction	1162215	1162715	185.388	.	.	1
3RHet	MOCCA	Prediction	1200570	1201097	203.332	.	.	1
3RHet	MOCCA	Prediction	1214657	1215165	156.666	.	.	1
3RHet	MOCCA	Prediction	1225453	1225972	218.945	.	.	1
3RHet	MOCCA	Prediction	1259256	1259921	205.675	.	.	1
3RHet	MOCCA	Prediction	1273653	1274153	132.923	.	.	1
3RHet	MOCCA	Prediction	1283164	1283664	115.886	.	.	1
3RHet	MOCCA	Prediction	1286622	1287122	132.923	.	.	1
3RHet	MOCCA	Prediction	1309521	1310064	199.336	.	.	1
3RHet	MOCCA	Prediction	1325672	1326465	232.734	.	.	1
3RHet	MOCCA	Prediction	1343969	1344469	217.414	.	.	1
3RHet	MOCCA	Prediction	1360258	1360874	173.695	.	.	1
3RHet	MOCCA	Prediction	1402192	1402989	290.652	.	.	1
3RHet	MOCCA	Prediction	1411676	1412176	83.0004	.	.	1
3RHet	MOCCA	Prediction	1416459	1416959	118.498	.	.	1
3RHet	MOCCA	Prediction	1422544	1423044	182.674	.	.	1
3RHet	MOCCA	Prediction	1454001	1454956	317.906	.	.	1
3RHet	MOCCA	Prediction	1481988	1482517	147.116	.	.	1
3RHet	MOCCA	Prediction	1496876	1497376	97.2568	.	.	1
3RHet	MOCCA	Prediction	1509999	1510499	203.014	.	.	1
3RHet	MOCCA	Prediction	1524019	1524519	177.386	.	.	1
3RHet	MOCCA	Prediction	1539572	1540450	313.112	.	.	1
3RHet	MOCCA	Prediction	1564351	1564851	101.507	.	.	1
3RHet	MOCCA	Prediction	1570993	1571493	179.837	.	.	1
3RHet	MOCCA	Prediction	1606404	1608513	35392.2	.	.	1
3RHet	MOCCA	Prediction	1631279	1632222	262.115	.	.	1
3RHet	MOCCA	Prediction	1661664	1662164	197.88	.	.	1
3RHet	MOCCA	Prediction	1686781	1687298	295.606	.	.	1
3RHet	MOCCA	Prediction	1726703	1727353	238.607	.	.	1
3RHet	MOCCA	Prediction	1756822	1757322	147.971	.	.	1
3RHet	MOCCA	Prediction	1769998	1770803	239.827	.	.	1
3RHet	MOCCA	Prediction	1784144	1784644	135.958	.	.	1
3RHet	MOCCA	Prediction	1822781	1823458	255.768	.	.	1
3RHet	MOCCA	Prediction	1836840	1837340	262.881	.	.	1
3RHet	MOCCA	Prediction	1862000	1865000	50466	.	.	1
3RHet	MOCCA	Prediction	1910550	1911127	203.014	.	.	1
3RHet	MOCCA	Prediction	1924022	1924550	185.034	.	.	1
3RHet	MOCCA	Prediction	1938827	1939406	207.193	.	.	1
3RHet	MOCCA	Prediction	1953749	1954249	125.295	.	.	1
3RHet	MOCCA	Prediction	1964892	1965392	188.4	.	.	1
3RHet	MOCCA	Prediction	1978918	1979544	218.452	.	.	1
3RHet	MOCCA	Prediction	2030571	2031367	205.17	.	.	1
3RHet	MOCCA	Prediction	2056000	2059000	50466	.	.	1
3RHet	MOCCA	Prediction	2084292	2084792	117.431	.	.	1
3RHet	MOCCA	Prediction	2136443	2136943	422.524	.	.	1
3RHet	MOCCA	Prediction	2142094	2142594	204.626	.	.	1
3RHet	MOCCA	Prediction	2165152	2165710	201.972	.	.	1
3RHet	MOCCA	Prediction	2184555	2185146	220.615	.	.	1
3RHet	MOCCA	Prediction	2192970	2193470	150.725	.	.	1
3RHet	MOCCA	Prediction	2199186	2199997	215.553	.	.	1
3RHet	MOCCA	Prediction	2221496	2221996	129.419	.	.	1
3RHet	MOCCA	Prediction	2230000	2233000	50466	.	.	1
3RHet	MOCCA	Prediction	2270633	2271155	168.722	.	.	1
3RHet	MOCCA	Prediction	2281784	2282284	125.535	.	.	1
3RHet	MOCCA	Prediction	2292246	2292746	158.402	.	.	1
3RHet	MOCCA	Prediction	2308280	2308780	1496.28	.	.	1
3RHet	MOCCA	Prediction	2317620	2318120	220.866	.	.	1
3RHet	MOCCA	Prediction	2384000	2387000	50466	.	.	1
U	MOCCA	Prediction	3076	3576	587.423	.	.	1
U	MOCCA	Prediction	39230	39730	154.544	.	.	1
U	MOCCA	Prediction	50156	50656	153.839	.	.	1
U	MOCCA	Prediction	72948	73630	247.426	.	.	1
U	MOCCA	Prediction	100592	101160	76.1304	.	.	1
U	MOCCA	Prediction	104870	105418	116.525	.	.	1
U	MOCCA	Prediction	164477	165137	236.61	.	.	1
U	MOCCA	Prediction	179327	179827	196.631	.	.	1
U	MOCCA	Prediction	211769	212572	218.694	.	.	1
U	MOCCA	Prediction	220614	221114	150.422	.	.	1
U	MOCCA	Prediction	227960	228532	148.437	.	.	1
U	MOCCA	Prediction	240438	240938	214.58	.	.	1
U	MOCCA	Prediction	280343	280843	176.037	.	.	1
U	MOCCA	Prediction	293862	294362	146.56	.	.	1
U	MOCCA	Prediction	324970	325470	717.298	.	.	1
U	MOCCA	Prediction	345167	345667	154.795	.	.	1
U	MOCCA	Prediction	353862	354362	184.385	.	.	1
U	MOCCA	Prediction	385013	385513	185.573	.	.	1
U	MOCCA	Prediction	405907	406407	132.681	.	.	1
U	MOCCA	Prediction	413293	413863	149.076	.	.	1
U	MOCCA	Prediction	430000	433000	50466	.	.	1
U	MOCCA	Prediction	451941	452441	190.072	.	.	1
U	MOCCA	Prediction	543459	543959	1526.77	.	.	1
U	MOCCA	Prediction	560539	561116	159.008	.	.	1
U	MOCCA	Prediction	575454	576000	222.109	.	.	1
U	MOCCA	Prediction	644000	646920	49112.5	.	.	1
U	MOCCA	Prediction	695000	698000	50466	.	.	1
U	MOCCA	Prediction	846395	849000	43783.4	.	.	1
U	MOCCA	Prediction	900473	900973	1421.1	.	.	1
U	MOCCA	Prediction	917123	917940	266.054	.	.	1
U	MOCCA	Prediction	941091	941599	245.309	.	.	1
U	MOCCA	Prediction	963995	964495	1449.7	.	.	1
U	MOCCA	Prediction	1024355	1027000	44460.1	.	.	1
U	MOCCA	Prediction	1041426	1041926	1487.06	.	.	1
U	MOCCA	Prediction	1048370	1049000	197.321	.	.	1
U	MOCCA	Prediction	1066273	1066932	220.13	.	.	1
U	MOCCA	Prediction	1110000	1113000	50466	.	.	1
U	MOCCA	Prediction	1148783	1149342	158.964	.	.	1
U	MOCCA	Prediction	1163797	1164313	232.763	.	.	1
U	MOCCA	Prediction	1195121	1195621	187.139	.	.	1
U	MOCCA	Prediction	1204759	1205259	165.712	.	.	1
U	MOCCA	Prediction	1221376	1222529	19218.7	.	.	1
U	MOCCA	Prediction	1264514	1265164	186.493	.	.	1
U	MOCCA	Prediction	1278367	1278867	134.393	.	.	1
U	MOCCA	Prediction	1299000	1302000	50466	.	.	1
U	MOCCA	Prediction	1335968	1336487	190.077	.	.	1
U	MOCCA	Prediction	1347481	1347981	227.353	.	.	1
U	MOCCA	Prediction	1400344	1401026	182.155	.	.	1
U	MOCCA	Prediction	1413265	1413765	1561.29	.	.	1
U	MOCCA	Prediction	1426357	1426857	232.763	.	.	1
U	MOCCA	Prediction	1456202	1456720	139.918	.	.	1
U	MOCCA	Prediction	1469780	1470280	70.8905	.	.	1
U	MOCCA	Prediction	1476490	1477000	113.28	.	.	1
U	MOCCA	Prediction	1487743	1488243	1510.55	.	.	1
U	MOCCA	Prediction	1508000	1510372	39841.6	.	.	1
U	MOCCA	Prediction	1526806	1527559	196.882	.	.	1
U	MOCCA	Prediction	1542487	1542987	1556.11	.	.	1
U	MOCCA	Prediction	1580196	1580696	197.88	.	.	1
U	MOCCA	Prediction	1616210	1616710	1550.27	.	.	1
U	MOCCA	Prediction	1654295	1654795	181.214	.	.	1
U	MOCCA	Prediction	1685000	1688000	50466	.	.	1
U	MOCCA	Prediction	1740467	1740967	1557.39	.	.	1
U	MOCCA	Prediction	1756947	1757447	90.372	.	.	1
U	MOCCA	Prediction	1782354	1783000	197.002	.	.	1
U	MOCCA	Prediction	1797770	1798270	1531.75	.	.	1
U	MOCCA	Prediction	1807862	1808362	177.759	.	.	1
U	MOCCA	Prediction	1818440	1818956	224.304	.	.	1
U	MOCCA	Prediction	1864170	1864670	165.378	.	.	1
U	MOCCA	Prediction	1888000	1891000	50466	.	.	1
U	MOCCA	Prediction	1911266	1911766	177.241	.	.	1
U	MOCCA	Prediction	1921248	1921748	199.329	.	.	1
U	MOCCA	Prediction	1935478	1935978	161.503	.	.	1
U	MOCCA	Prediction	1941880	1942380	1471.85	.	.	1
U	MOCCA	Prediction	1970824	1971355	187.535	.	.	1
U	MOCCA	Prediction	1988148	1988648	1578.29	.	.	1
U	MOCCA	Prediction	2047873	2048373	1438.02	.	.	1
U	MOCCA	Prediction	2065419	2066000	204.549	.	.	1
U	MOCCA	Prediction	2081768	2082268	221.813	.	.	1
U	MOCCA	Prediction	2097362	2097862	1480.31	.	.	1
U	MOCCA	Prediction	2148591	2149091	1576.31	.	.	1
U	MOCCA	Prediction	2182187	2182787	146.336	.	.	1
U	MOCCA	Prediction	2199421	2199921	1505.69	.	.	1
U	MOCCA	Prediction	2243996	2244496	109.359	.	.	1
U	MOCCA	Prediction	2258000	2261000	50466	.	.	1
U	MOCCA	Prediction	2273000	2276000	50466	.	.	1
U	MOCCA	Prediction	2293114	2293614	1429.56	.	.	1
U	MOCCA	Prediction	2307055	2307572	69.9983	.	.	1
U	MOCCA	Prediction	2313953	2314453	188.239	.	.	1
U	MOCCA	Prediction	2344000	2347000	50466	.	.	1
U	MOCCA	Prediction	2448000	2451000	50466	.	.	1
U	MOCCA	Prediction	2467391	2467891	162.936	.	.	1
U	MOCCA	Prediction	2482000	2485000	50466	.	.	1
U	MOCCA	Prediction	2586000	2589000	50466	.	.	1
U	MOCCA	Prediction	2737422	2738352	15446	.	.	1
U	MOCCA	Prediction	2747466	2747966	1471.85	.	.	1
U	MOCCA	Prediction	2768903	2769403	1481.44	.	.	1
U	MOCCA	Prediction	2784000	2787000	50466	.	.	1
U	MOCCA	Prediction	2880255	2881076	13602	.	.	1
U	MOCCA	Prediction	2896000	2899000	50466	.	.	1
U	MOCCA	Prediction	2947000	2950000	50466	.	.	1
U	MOCCA	Prediction	2998000	3001000	50466	.	.	1
U	MOCCA	Prediction	3092000	3095000	50466	.	.	1
U	MOCCA	Prediction	3112930	3113430	1580.53	.	.	1
U	MOCCA	Prediction	3122370	3122870	7171.58	.	.	1
U	MOCCA	Prediction	3164000	3167000	50466	.	.	1
U	MOCCA	Prediction	3318000	3321000	50466	.	.	1
U	MOCCA	Prediction	3361000	3364000	50466	.	.	1
U	MOCCA	Prediction	3456000	3459000	50466	.	.	1
U	MOCCA	Prediction	3486954	3487454	1511.49	.	.	1
U	MOCCA	Prediction	3498558	3500033	24666.2	.	.	1
U	MOCCA	Prediction	3515000	3518000	50466	.	.	1
U	MOCCA	Prediction	3561374	3563190	30435.2	.	.	1
U	MOCCA	Prediction	3581000	3584000	50466	.	.	1
U	MOCCA	Prediction	3654031	3657000	49941.5	.	.	1
U	MOCCA	Prediction	3670000	3673000	50466	.	.	1
U	MOCCA	Prediction	3735000	3738000	50466	.	.	1
U	MOCCA	Prediction	3765000	3768000	50466	.	.	1
U	MOCCA	Prediction	3806053	3806553	1471.85	.	.	1
U	MOCCA	Prediction	3813000	3816000	50466	.	.	1
U	MOCCA	Prediction	3874000	3877000	50466	.	.	1
U	MOCCA	Prediction	3903000	3906000	50466	.	.	1
U	MOCCA	Prediction	3919000	3922000	50466	.	.	1
U	MOCCA	Prediction	3978000	3981000	50466	.	.	1
U	MOCCA	Prediction	4018000	4021000	50466	.	.	1
U	MOCCA	Prediction	4033000	4036000	50466	.	.	1
U	MOCCA	Prediction	4046480	4048093	27000.9	.	.	1
U	MOCCA	Prediction	4063000	4066000	50466	.	.	1
U	MOCCA	Prediction	4172000	4175000	50466	.	.	1
U	MOCCA	Prediction	4243000	4246000	50466	.	.	1
U	MOCCA	Prediction	4708000	4711000	50466	.	.	1
U	MOCCA	Prediction	4886000	4889000	50466	.	.	1
U	MOCCA	Prediction	4907230	4907828	9829.27	.	.	1
U	MOCCA	Prediction	4935000	4938000	50466	.	.	1
U	MOCCA	Prediction	5457854	5458354	1835.59	.	.	1
U	MOCCA	Prediction	5466196	5466696	1582.44	.	.	1
U	MOCCA	Prediction	5474977	5475477	1569.03	.	.	1
U	MOCCA	Prediction	5491458	5491958	1534.22	.	.	1
U	MOCCA	Prediction	5514027	5514527	1589.33	.	.	1
U	MOCCA	Prediction	5521212	5521712	1598.28	.	.	1
U	MOCCA	Prediction	5535034	5535534	1203.16	.	.	1
U	MOCCA	Prediction	5568132	5568714	9558.59	.	.	1
U	MOCCA	Prediction	5596760	5597260	1611.08	.	.	1
U	MOCCA	Prediction	5615336	5615836	5184.37	.	.	1
U	MOCCA	Prediction	5635637	5636137	1584.35	.	.	1
U	MOCCA	Prediction	5683267	5683775	8306.67	.	.	1
U	MOCCA	Prediction	5707018	5707600	9558.59	.	.	1
U	MOCCA	Prediction	5714817	5715317	1421.1	.	.	1
U	MOCCA	Prediction	5729285	5729960	11131.9	.	.	1
U	MOCCA	Prediction	5755256	5755756	1499.81	.	.	1
U	MOCCA	Prediction	5777279	5777779	323.411	.	.	1
U	MOCCA	Prediction	5788300	5788800	1569.69	.	.	1
U	MOCCA	Prediction	5799395	5799895	769.762	.	.	1
U	MOCCA	Prediction	5849666	5850172	8272.83	.	.	1
U	MOCCA	Prediction	5886742	5887242	4422.31	.	.	1
U	MOCCA	Prediction	5962149	5962649	1607.52	.	.	1
U	MOCCA	Prediction	6097108	6097608	6085.1	.	.	1
U	MOCCA	Prediction	6153882	6154382	6936.32	.	.	1
U	MOCCA	Prediction	6210458	6211143	11301.1	.	.	1
U	MOCCA	Prediction	6253261	6253761	1582.16	.	.	1
U	MOCCA	Prediction	6344185	6344685	4141.28	.	.	1
U	MOCCA	Prediction	6408980	6409520	8848.04	.	.	1
U	MOCCA	Prediction	6459342	6459842	1581.36	.	.	1
U	MOCCA	Prediction	6486513	6487013	5768.99	.	.	1
U	MOCCA	Prediction	6538994	6539494	1497.23	.	.	1
U	MOCCA	Prediction	6682489	6682989	5320.67	.	.	1
U	MOCCA	Prediction	6771657	6772283	10303	.	.	1
U	MOCCA	Prediction	6830880	6831380	1062.52	.	.	1
U	MOCCA	Prediction	6885402	6886074	11081.2	.	.	1
U	MOCCA	Prediction	7024091	7024591	5025.24	.	.	1
U	MOCCA	Prediction	7041931	7042431	3474.04	.	.	1
U	MOCCA	Prediction	7111713	7112346	10421.4	.	.	1
U	MOCCA	Prediction	8931565	8932065	1996.31	.	.	1
U	MOCCA	Prediction	9429736	9430236	2199.32	.	.	1
XHet	MOCCA	Prediction	24086	24586	219.719	.	.	1
XHet	MOCCA	Prediction	31455	32044	168.8	.	.	1
XHet	MOCCA	Prediction	86306	86806	219.446	.	.	1
XHet	MOCCA	Prediction	152157	152718	191.986	.	.	1
XHet	MOCCA	Prediction	162772	163359	229.633	.	.	1
XHet	MOCCA	Prediction	189463	190057	212.85	.	.	1
dmel_mitochondrion_genome	MOCCA	Prediction	17000	17500	343.219	.	.	1
2L	MOCCA	Prediction	301	909	270.903	.	.	1
2L	MOCCA	Prediction	82609	83109	227.761	.	.	1
2L	MOCCA	Prediction	101920	102420	157.568	.	.	1
2L	MOCCA	Prediction	114146	114646	189.804	.	.	1
2L	MOCCA	Prediction	122470	122970	133.725	.	.	1
2L	MOCCA	Prediction	137779	138480	266.814	.	.	1
2L	MOCCA	Prediction	150234	150734	165.342	.	.	1
2L	MOCCA	Prediction	181972	182744	222.651	.	.	1
2L	MOCCA	Prediction	202993	203665	197.691	.	.	1
2L	MOCCA	Prediction	218906	219424	178.463	.	.	1
2L	MOCCA	Prediction	231287	231854	210.951	.	.	1
2L	MOCCA	Prediction	244033	244611	195.003	.	.	1
2L	MOCCA	Prediction	260044	260544	147.558	.	.	1
2L	MOCCA	Prediction	271435	271935	158.166	.	.	1
2L	MOCCA	Prediction	281616	282116	132.361	.	.	1
2L	MOCCA	Prediction	294536	295036	183.289	.	.	1
2L	MOCCA	Prediction	303945	304490	197.251	.	.	1
2L	MOCCA	Prediction	316346	316846	128.071	.	.	1
2L	MOCCA	Prediction	348141	348641	237.804	.	.	1
2L	MOCCA	Prediction	374109	374609	161.815	.	.	1
2L	MOCCA	Prediction	388684	389184	132.322	.	.	1
2L	MOCCA	Prediction	408493	408993	179.837	.	.	1
2L	MOCCA	Prediction	431103	431603	67.1293	.	.	1
2L	MOCCA	Prediction	447994	448494	211.831	.	.	1
2L	MOCCA	Prediction	458632	459132	190.914	.	.	1
2L	MOCCA	Prediction	467106	467606	95.0451	.	.	1
2L	MOCCA	Prediction	475804	476304	135.343	.	.	1
2L	MOCCA	Prediction	479039	479539	87.02	.	.	1
2L	MOCCA	Prediction	494559	495097	222.178	.	.	1
2L	MOCCA	Prediction	508435	508935	171.593	.	.	1
2L	MOCCA	Prediction	516432	516932	180.384	.	.	1
2L	MOCCA	Prediction	542470	543000	173.209	.	.	1
2L	MOCCA	Prediction	588297	588987	203.841	.	.	1
2L	MOCCA	Prediction	603163	603663	139.997	.	.	1
2L	MOCCA	Prediction	612678	613178	124.271	.	.	1
2L	MOCCA	Prediction	619704	620204	118.333	.	.	1
2L	MOCCA	Prediction	627902	628402	169.706	.	.	1
2L	MOCCA	Prediction	678179	678679	128.929	.	.	1
2L	MOCCA	Prediction	687409	687920	219.123	.	.	1
2L	MOCCA	Prediction	701725	702225	217.847	.	.	1
2L	MOCCA	Prediction	711567	712067	143.802	.	.	1
2L	MOCCA	Prediction	737040	737540	96.2421	.	.	1
2L	MOCCA	Prediction	752546	753046	131.053	.	.	1
2L	MOCCA	Prediction	770476	771000	109.023	.	.	1
2L	MOCCA	Prediction	777564	778064	116.714	.	.	1
2L	MOCCA	Prediction	783690	784190	135.343	.	.	1
2L	MOCCA	Prediction	795478	795978	121.488	.	.	1
2L	MOCCA	Prediction	826358	826858	136.297	.	.	1
2L	MOCCA	Prediction	832201	832701	136.173	.	.	1
2L	MOCCA	Prediction	840964	841769	191.977	.	.	1
2L	MOCCA	Prediction	846985	847485	121.741	.	.	1
2L	MOCCA	Prediction	854872	855372	161.683	.	.	1
2L	MOCCA	Prediction	869959	870609	179.686	.	.	1
2L	MOCCA	Prediction	922042	922542	175.982	.	.	1
2L	MOCCA	Prediction	935412	935912	146.468	.	.	1
2L	MOCCA	Prediction	941939	942439	126.884	.	.	1
2L	MOCCA	Prediction	955448	955948	150.506	.	.	1
2L	MOCCA	Prediction	983547	984047	197.046	.	.	1
2L	MOCCA	Prediction	997244	997744	197.046	.	.	1
2L	MOCCA	Prediction	1032419	1032919	173.837	.	.	1
2L	MOCCA	Prediction	1051206	1051892	204.187	.	.	1
2L	MOCCA	Prediction	1094206	1094721	191.41	.	.	1
2L	MOCCA	Prediction	1121490	1122045	148.935	.	.	1
2L	MOCCA	Prediction	1128711	1129211	165.756	.	.	1
2L	MOCCA	Prediction	1140534	1141034	153.866	.	.	1
2L	MOCCA	Prediction	1158162	1158662	164.889	.	.	1
2L	MOCCA	Prediction	1169975	1170475	132.319	.	.	1
2L	MOCCA	Prediction	1187765	1188265	145.179	.	.	1
2L	MOCCA	Prediction	1201448	1201948	130.209	.	.	1
2L	MOCCA	Prediction	1208443	1208943	108.377	.	.	1
2L	MOCCA	Prediction	1226907	1227407	177.734	.	.	1
2L	MOCCA	Prediction	1247054	1247554	101.507	.	.	1
2L	MOCCA	Prediction	1249870	1250370	144.705	.	.	1
2L	MOCCA	Prediction	1259670	1260170	145.755	.	.	1
2L	MOCCA	Prediction	1274465	1274965	151.596	.	.	1
2L	MOCCA	Prediction	1294059	1294559	148.221	.	.	1
2L	MOCCA	Prediction	1302312	1303088	182.568	.	.	1
2L	MOCCA	Prediction	1310879	1311379	223.855	.	.	1
2L	MOCCA	Prediction	1328663	1329213	184.385	.	.	1
2L	MOCCA	Prediction	1340935	1341435	204.488	.	.	1
2L	MOCCA	Prediction	1351153	1351653	126.9	.	.	1
2L	MOCCA	Prediction	1360832	1361332	168.058	.	.	1
2L	MOCCA	Prediction	1380089	1380633	161.589	.	.	1
2L	MOCCA	Prediction	1398789	1399289	127.735	.	.	1
2L	MOCCA	Prediction	1440595	1441142	92.0981	.	.	1
2L	MOCCA	Prediction	1464571	1465071	109.966	.	.	1
2L	MOCCA	Prediction	1483478	1484000	133.754	.	.	1
2L	MOCCA	Prediction	1491606	1492106	149.774	.	.	1
2L	MOCCA	Prediction	1504819	1505319	151.223	.	.	1
2L	MOCCA	Prediction	1512403	1512988	176.245	.	.	1
2L	MOCCA	Prediction	1521937	1522485	181.011	.	.	1
2L	MOCCA	Prediction	1550005	1550608	188.264	.	.	1
2L	MOCCA	Prediction	1569605	1570105	133.632	.	.	1
2L	MOCCA	Prediction	1586992	1587542	164.238	.	.	1
2L	MOCCA	Prediction	1598427	1598963	133.443	.	.	1
2L	MOCCA	Prediction	1607841	1608341	64.1823	.	.	1
2L	MOCCA	Prediction	1617716	1618216	143.929	.	.	1
2L	MOCCA	Prediction	1627333	1627833	143.391	.	.	1
2L	MOCCA	Prediction	1650011	1650570	214.45	.	.	1
2L	MOCCA	Prediction	1685122	1686000	209.762	.	.	1
2L	MOCCA	Prediction	1691938	1692438	128.148	.	.	1
2L	MOCCA	Prediction	1701911	1702542	222.035	.	.	1
2L	MOCCA	Prediction	1724519	1725068	129.748	.	.	1
2L	MOCCA	Prediction	1737346	1737937	142.081	.	.	1
2L	MOCCA	Prediction	1746078	1746753	149.076	.	.	1
2L	MOCCA	Prediction	1762425	1762925	109.966	.	.	1
2L	MOCCA	Prediction	1772944	1773444	175.071	.	.	1
2L	MOCCA	Prediction	1779029	1779539	134.247	.	.	1
2L	MOCCA	Prediction	1793439	1793939	152.597	.	.	1
2L	MOCCA	Prediction	1809701	1810201	183.53	.	.	1
2L	MOCCA	Prediction	1839129	1839703	173.115	.	.	1
2L	MOCCA	Prediction	1847037	1847537	157.33	.	.	1
2L	MOCCA	Prediction	1857531	1858121	171.713	.	.	1
2L	MOCCA	Prediction	1883993	1884493	211.365	.	.	1
2L	MOCCA	Prediction	1889450	1890225	117.475	.	.	1
2L	MOCCA	Prediction	1905851	1906351	177.594	.	.	1
2L	MOCCA	Prediction	1927599	1928099	155.316	.	.	1
2L	MOCCA	Prediction	1943468	1943968	160.676	.	.	1
2L	MOCCA	Prediction	1955852	1956352	112.097	.	.	1
2L	MOCCA	Prediction	1973354	1973924	186.281	.	.	1
2L	MOCCA	Prediction	1980665	1981165	120.862	.	.	1
2L	MOCCA	Prediction	1997062	1997562	149.41	.	.	1
2L	MOCCA	Prediction	2003823	2004323	209.841	.	.	1
2L	MOCCA	Prediction	2017082	2017582	116.836	.	.	1
2L	MOCCA	Prediction	2031667	2032167	178.35	.	.	1
2L	MOCCA	Prediction	2038794	2039530	153.268	.	.	1
2L	MOCCA	Prediction	2043952	2044452	147.558	.	.	1
2L	MOCCA	Prediction	2051379	2051879	117.475	.	.	1
2L	MOCCA	Prediction	2067435	2067935	67.6714	.	.	1
2L	MOCCA	Prediction	2075980	2076480	145.191	.	.	1
2L	MOCCA	Prediction	2100895	2101395	197.046	.	.	1
2L	MOCCA	Prediction	2120298	2120798	104.657	.	.	1
2L	MOCCA	Prediction	2125013	2125537	233.577	.	.	1
2L	MOCCA	Prediction	2137006	2137506	137.607	.	.	1
2L	MOCCA	Prediction	2145301	2145887	156.103	.	.	1
2L	MOCCA	Prediction	2157346	2157967	200.974	.	.	1
2L	MOCCA	Prediction	2160413	2160913	139.153	.	.	1
2L	MOCCA	Prediction	2175850	2176350	94.1461	.	.	1
2L	MOCCA	Prediction	2193046	2193546	182.499	.	.	1
2L	MOCCA	Prediction	2209378	2210000	167.216	.	.	1
2L	MOCCA	Prediction	2230918	2231746	203.194	.	.	1
2L	MOCCA	Prediction	2241874	2242374	154.926	.	.	1
2L	MOCCA	Prediction	2248252	2248752	87.1239	.	.	1
2L	MOCCA	Prediction	2253752	2254259	185.593	.	.	1
2L	MOCCA	Prediction	2282465	2282965	142.169	.	.	1
2L	MOCCA	Prediction	2294826	2295326	157.085	.	.	1
2L	MOCCA	Prediction	2305086	2305792	199.061	.	.	1
2L	MOCCA	Prediction	2312426	2313000	179.145	.	.	1
2L	MOCCA	Prediction	2329731	2330231	195.379	.	.	1
2L	MOCCA	Prediction	2342975	2343569	155.15	.	.	1
2L	MOCCA	Prediction	2364822	2365322	173.075	.	.	1
2L	MOCCA	Prediction	2375665	2376202	196.915	.	.	1
2L	MOCCA	Prediction	2389538	2390089	144.625	.	.	1
2L	MOCCA	Prediction	2401155	2401655	134.128	.	.	1
2L	MOCCA	Prediction	2408020	2408861	256.632	.	.	1
2L	MOCCA	Prediction	2422797	2423297	211.903	.	.	1
2L	MOCCA	Prediction	2430777	2431277	78.5163	.	.	1
2L	MOCCA	Prediction	2450474	2450974	133.728	.	.	1
2L	MOCCA	Prediction	2459292	2459908	222.302	.	.	1
2L	MOCCA	Prediction	2465140	2465652	136.39	.	.	1
2L	MOCCA	Prediction	2474814	2475314	192.353	.	.	1
2L	MOCCA	Prediction	2493372	2493872	166.482	.	.	1
2L	MOCCA	Prediction	2504874	2505462	193.367	.	.	1
2L	MOCCA	Prediction	2532473	2533037	273.893	.	.	1
2L	MOCCA	Prediction	2540886	2541386	212.223	.	.	1
2L	MOCCA	Prediction	2556958	2557458	140.811	.	.	1
2L	MOCCA	Prediction	2570596	2571168	166.556	.	.	1
2L	MOCCA	Prediction	2596009	2596827	203.694	.	.	1
2L	MOCCA	Prediction	2603636	2604136	148.838	.	.	1
2L	MOCCA	Prediction	2613288	2613906	159.131	.	.	1
2L	MOCCA	Prediction	2619208	2619858	196.022	.	.	1
2L	MOCCA	Prediction	2640030	2640530	169.179	.	.	1
2L	MOCCA	Prediction	2661385	2661911	132.681	.	.	1
2L	MOCCA	Prediction	2677037	2677537	78.4572	.	.	1
2L	MOCCA	Prediction	2683669	2684169	141.223	.	.	1
2L	MOCCA	Prediction	2696466	2697000	137.388	.	.	1
2L	MOCCA	Prediction	2700849	2701349	117.383	.	.	1
2L	MOCCA	Prediction	2708632	2709151	192.042	.	.	1
2L	MOCCA	Prediction	2724430	2724944	191.728	.	.	1
2L	MOCCA	Prediction	2752935	2753435	137.37	.	.	1
2L	MOCCA	Prediction	2763317	2764002	119.371	.	.	1
2L	MOCCA	Prediction	2789055	2789815	227.936	.	.	1
2L	MOCCA	Prediction	2825576	2826127	169.892	.	.	1
2L	MOCCA	Prediction	2868152	2868660	196.174	.	.	1
2L	MOCCA	Prediction	2886587	2887087	195.632	.	.	1
2L	MOCCA	Prediction	2912002	2912671	231.08	.	.	1
2L	MOCCA	Prediction	2933388	2934150	273.144	.	.	1
2L	MOCCA	Prediction	2961988	2962488	190.605	.	.	1
2L	MOCCA	Prediction	2987602	2988102	166.632	.	.	1
2L	MOCCA	Prediction	2998284	2998784	103.915	.	.	1
2L	MOCCA	Prediction	3009463	3010000	138.297	.	.	1
2L	MOCCA	Prediction	3039700	3040200	162.765	.	.	1
2L	MOCCA	Prediction	3048828	3049328	178.253	.	.	1
2L	MOCCA	Prediction	3057454	3057954	135.411	.	.	1
2L	MOCCA	Prediction	3067937	3068437	170.555	.	.	1
2L	MOCCA	Prediction	3076971	3077471	157.085	.	.	1
2L	MOCCA	Prediction	3085454	3085954	214.667	.	.	1
2L	MOCCA	Prediction	3091554	3092054	134.393	.	.	1
2L	MOCCA	Prediction	3103192	3103820	169.49	.	.	1
2L	MOCCA	Prediction	3118050	3118770	208.622	.	.	1
2L	MOCCA	Prediction	3139718	3140218	165.373	.	.	1
2L	MOCCA	Prediction	3159534	3160034	151.418	.	.	1
2L	MOCCA	Prediction	3174724	3175266	180.529	.	.	1
2L	MOCCA	Prediction	3196605	3197127	245.337	.	.	1
2L	MOCCA	Prediction	3203281	3203979	217.969	.	.	1
2L	MOCCA	Prediction	3246847	3247347	85.3273	.	.	1
2L	MOCCA	Prediction	3266972	3267472	154.544	.	.	1
2L	MOCCA	Prediction	3274535	3275035	104.955	.	.	1
2L	MOCCA	Prediction	3304188	3304688	210.867	.	.	1
2L	MOCCA	Prediction	3312001	3312501	135.091	.	.	1
2L	MOCCA	Prediction	3329700	3330200	123.824	.	.	1
2L	MOCCA	Prediction	3334869	3335369	288.844	.	.	1
2L	MOCCA	Prediction	3341401	3341901	165.313	.	.	1
2L	MOCCA	Prediction	3355142	3355789	226.776	.	.	1
2L	MOCCA	Prediction	3369960	3370460	110.789	.	.	1
2L	MOCCA	Prediction	3387343	3387925	183.724	.	.	1
2L	MOCCA	Prediction	3438169	3439031	262.227	.	.	1
2L	MOCCA	Prediction	3451800	3452389	146.293	.	.	1
2L	MOCCA	Prediction	3490001	3490626	181.517	.	.	1
2L	MOCCA	Prediction	3506499	3507103	198.132	.	.	1
2L	MOCCA	Prediction	3524489	3525000	113.303	.	.	1
2L	MOCCA	Prediction	3537599	3538099	147.971	.	.	1
2L	MOCCA	Prediction	3546358	3546858	168.147	.	.	1
2L	MOCCA	Prediction	3569171	3569671	175.926	.	.	1
2L	MOCCA	Prediction	3580792	3581361	101.415	.	.	1
2L	MOCCA	Prediction	3588420	3588920	140.502	.	.	1
2L	MOCCA	Prediction	3607894	3608394	135.343	.	.	1
2L	MOCCA	Prediction	3618530	3619030	167.596	.	.	1
2L	MOCCA	Prediction	3669081	3670000	221.929	.	.	1
2L	MOCCA	Prediction	3677365	3678000	170.58	.	.	1
2L	MOCCA	Prediction	3699589	3700143	213.106	.	.	1
2L	MOCCA	Prediction	3728795	3729309	208.768	.	.	1
2L	MOCCA	Prediction	3750991	3751491	199.296	.	.	1
2L	MOCCA	Prediction	3776598	3777098	182.77	.	.	1
2L	MOCCA	Prediction	3783506	3784162	170.333	.	.	1
2L	MOCCA	Prediction	3802511	3803011	194.009	.	.	1
2L	MOCCA	Prediction	3838733	3839276	185.999	.	.	1
2L	MOCCA	Prediction	3848112	3848670	125.295	.	.	1
2L	MOCCA	Prediction	3862213	3862821	258.488	.	.	1
2L	MOCCA	Prediction	3902376	3903000	283.655	.	.	1
2L	MOCCA	Prediction	3914202	3914702	98.0845	.	.	1
2L	MOCCA	Prediction	3947244	3947744	234.228	.	.	1
2L	MOCCA	Prediction	4042242	4042778	250.922	.	.	1
2L	MOCCA	Prediction	4118047	4118547	198.879	.	.	1
2L	MOCCA	Prediction	4127854	4128354	135.216	.	.	1
2L	MOCCA	Prediction	4135714	4136214	170.765	.	.	1
2L	MOCCA	Prediction	4147203	4148097	237.544	.	.	1
2L	MOCCA	Prediction	4156991	4157641	249.22	.	.	1
2L	MOCCA	Prediction	4169386	4169886	135.343	.	.	1
2L	MOCCA	Prediction	4198207	4198998	220.561	.	.	1
2L	MOCCA	Prediction	4227105	4227605	254.383	.	.	1
2L	MOCCA	Prediction	4249520	4250020	69.7908	.	.	1
2L	MOCCA	Prediction	4256976	4257476	140.811	.	.	1
2L	MOCCA	Prediction	4277440	4278000	126.234	.	.	1
2L	MOCCA	Prediction	4282779	4283279	146.779	.	.	1
2L	MOCCA	Prediction	4301319	4301819	107.023	.	.	1
2L	MOCCA	Prediction	4313467	4313967	147.505	.	.	1
2L	MOCCA	Prediction	4321371	4321920	148.174	.	.	1
2L	MOCCA	Prediction	4345407	4346000	174.281	.	.	1
2L	MOCCA	Prediction	4369462	4370000	131.814	.	.	1
2L	MOCCA	Prediction	4404069	4404569	131.053	.	.	1
2L	MOCCA	Prediction	4430971	4431522	239.394	.	.	1
2L	MOCCA	Prediction	4448531	4449031	96.3731	.	.	1
2L	MOCCA	Prediction	4458371	4458871	186.624	.	.	1
2L	MOCCA	Prediction	4470508	4471008	113.268	.	.	1
2L	MOCCA	Prediction	4477388	4478000	146.686	.	.	1
2L	MOCCA	Prediction	4514676	4515176	133.588	.	.	1
2L	MOCCA	Prediction	4532392	4532892	165.541	.	.	1
2L	MOCCA	Prediction	4551132	4551709	191.552	.	.	1
2L	MOCCA	Prediction	4602234	4602944	234.887	.	.	1
2L	MOCCA	Prediction	4629863	4630363	125.934	.	.	1
2L	MOCCA	Prediction	4642704	4643204	115.847	.	.	1
2L	MOCCA	Prediction	4646796	4647345	163.71	.	.	1
2L	MOCCA	Prediction	4660842	4661342	167.919	.	.	1
2L	MOCCA	Prediction	4677877	4678394	195.105	.	.	1
2L	MOCCA	Prediction	4693083	4693603	171.563	.	.	1
2L	MOCCA	Prediction	4699072	4699572	152.629	.	.	1
2L	MOCCA	Prediction	4709247	4709747	95.9953	.	.	1
2L	MOCCA	Prediction	4721368	4721966	256.909	.	.	1
2L	MOCCA	Prediction	4734654	4735154	216.014	.	.	1
2L	MOCCA	Prediction	4808936	4809550	205.029	.	.	1
2L	MOCCA	Prediction	4822633	4823133	123.135	.	.	1
2L	MOCCA	Prediction	4828296	4828840	142.379	.	.	1
2L	MOCCA	Prediction	4841195	4841695	165.581	.	.	1
2L	MOCCA	Prediction	4847154	4847654	129.342	.	.	1
2L	MOCCA	Prediction	4853835	4854335	199.486	.	.	1
2L	MOCCA	Prediction	4877303	4877895	223.573	.	.	1
2L	MOCCA	Prediction	4895573	4896073	143.617	.	.	1
2L	MOCCA	Prediction	4908493	4908993	222.835	.	.	1
2L	MOCCA	Prediction	4917916	4918416	137.67	.	.	1
2L	MOCCA	Prediction	4930332	4930832	227.163	.	.	1
2L	MOCCA	Prediction	4936796	4937296	156.43	.	.	1
2L	MOCCA	Prediction	4950948	4951448	202.97	.	.	1
2L	MOCCA	Prediction	4972296	4972796	105.333	.	.	1
2L	MOCCA	Prediction	4982515	4983015	115.847	.	.	1
2L	MOCCA	Prediction	4993343	4994120	253.53	.	.	1
2L	MOCCA	Prediction	5030028	5030628	191.705	.	.	1
2L	MOCCA	Prediction	5036769	5037269	138.269	.	.	1
2L	MOCCA	Prediction	5044779	5045279	141.426	.	.	1
2L	MOCCA	Prediction	5047952	5048452	72.8301	.	.	1
2L	MOCCA	Prediction	5085022	5085895	267.985	.	.	1
2L	MOCCA	Prediction	5116377	5116877	181.929	.	.	1
2L	MOCCA	Prediction	5149039	5149737	187.302	.	.	1
2L	MOCCA	Prediction	5187038	5187538	160.676	.	.	1
2L	MOCCA	Prediction	5206516	5207147	234.31	.	.	1
2L	MOCCA	Prediction	5219230	5219730	127.158	.	.	1
2L	MOCCA	Prediction	5237068	5237649	170.811	.	.	1
2L	MOCCA	Prediction	5270332	5270832	231.85	.	.	1
2L	MOCCA	Prediction	5293816	5294426	251.558	.	.	1
2L	MOCCA	Prediction	5311467	5312024	170.82	.	.	1
2L	MOCCA	Prediction	5329297	5329797	174.66	.	.	1
2L	MOCCA	Prediction	5335013	5335513	206.088	.	.	1
2L	MOCCA	Prediction	5349519	5350071	133.632	.	.	1
2L	MOCCA	Prediction	5369455	5370082	231.464	.	.	1
2L	MOCCA	Prediction	5384282	5384782	85.0159	.	.	1
2L	MOCCA	Prediction	5388937	5389579	89.748	.	.	1
2L	MOCCA	Prediction	5395212	5395712	78.0198	.	.	1
2L	MOCCA	Prediction	5405806	5406306	192.966	.	.	1
2L	MOCCA	Prediction	5420939	5421439	139.157	.	.	1
2L	MOCCA	Prediction	5434323	5434852	122.594	.	.	1
2L	MOCCA	Prediction	5481994	5482582	247.814	.	.	1
2L	MOCCA	Prediction	5497387	5497941	150.628	.	.	1
2L	MOCCA	Prediction	5516427	5516927	149.599	.	.	1
2L	MOCCA	Prediction	5523772	5524272	133.403	.	.	1
2L	MOCCA	Prediction	5536793	5537293	88.346	.	.	1
2L	MOCCA	Prediction	5546443	5547294	267.737	.	.	1
2L	MOCCA	Prediction	5568368	5568868	207.269	.	.	1
2L	MOCCA	Prediction	5590670	5591170	137.67	.	.	1
2L	MOCCA	Prediction	5618665	5619165	197.013	.	.	1
2L	MOCCA	Prediction	5625946	5626479	129.236	.	.	1
2L	MOCCA	Prediction	5637994	5638807	210.182	.	.	1
2L	MOCCA	Prediction	5652488	5653000	204.005	.	.	1
2L	MOCCA	Prediction	5677020	5677520	96.8623	.	.	1
2L	MOCCA	Prediction	5686353	5686978	219.476	.	.	1
2L	MOCCA	Prediction	5717879	5718379	163.667	.	.	1
2L	MOCCA	Prediction	5743100	5743600	248.459	.	.	1
2L	MOCCA	Prediction	5757767	5758267	209.884	.	.	1
2L	MOCCA	Prediction	5804088	5804588	215.627	.	.	1
2L	MOCCA	Prediction	5811412	5811912	148.663	.	.	1
2L	MOCCA	Prediction	5826506	5827301	251.229	.	.	1
2L	MOCCA	Prediction	5847759	5848259	215.347	.	.	1
2L	MOCCA	Prediction	5865425	5865925	164.631	.	.	1
2L	MOCCA	Prediction	5893686	5894469	243.09	.	.	1
2L	MOCCA	Prediction	5907135	5907635	78.8884	.	.	1
2L	MOCCA	Prediction	5921136	5921636	205.636	.	.	1
2L	MOCCA	Prediction	5948691	5949226	224.18	.	.	1
2L	MOCCA	Prediction	5981376	5981876	215.623	.	.	1
2L	MOCCA	Prediction	5989624	5990124	189.781	.	.	1
2L	MOCCA	Prediction	5999611	6000111	165.373	.	.	1
2L	MOCCA	Prediction	6014462	6015000	192.844	.	.	1
2L	MOCCA	Prediction	6025801	6026390	182.921	.	.	1
2L	MOCCA	Prediction	6053379	6053926	144.625	.	.	1
2L	MOCCA	Prediction	6059045	6059731	175.527	.	.	1
2L	MOCCA	Prediction	6068620	6069120	114.527	.	.	1
2L	MOCCA	Prediction	6077374	6078105	208.622	.	.	1
2L	MOCCA	Prediction	6096073	6096900	268.2	.	.	1
2L	MOCCA	Prediction	6112916	6113416	151.98	.	.	1
2L	MOCCA	Prediction	6123373	6123933	242.244	.	.	1
2L	MOCCA	Prediction	6130648	6131148	170.617	.	.	1
2L	MOCCA	Prediction	6157002	6157502	186.865	.	.	1
2L	MOCCA	Prediction	6165060	6165560	179.263	.	.	1
2L	MOCCA	Prediction	6173677	6174177	127.663	.	.	1
2L	MOCCA	Prediction	6180848	6181348	143.802	.	.	1
2L	MOCCA	Prediction	6186395	6186895	176.053	.	.	1
2L	MOCCA	Prediction	6209947	6210654	212.981	.	.	1
2L	MOCCA	Prediction	6227347	6228000	166.983	.	.	1
2L	MOCCA	Prediction	6235590	6236090	99.5837	.	.	1
2L	MOCCA	Prediction	6244115	6244629	163.855	.	.	1
2L	MOCCA	Prediction	6251543	6252164	225.158	.	.	1
2L	MOCCA	Prediction	6267996	6268496	73.1157	.	.	1
2L	MOCCA	Prediction	6279623	6280150	133.754	.	.	1
2L	MOCCA	Prediction	6300340	6301000	124.707	.	.	1
2L	MOCCA	Prediction	6309764	6310264	171.747	.	.	1
2L	MOCCA	Prediction	6322473	6322973	182.231	.	.	1
2L	MOCCA	Prediction	6332377	6332877	160.72	.	.	1
2L	MOCCA	Prediction	6339945	6340445	97.9097	.	.	1
2L	MOCCA	Prediction	6356660	6357160	327.163	.	.	1
2L	MOCCA	Prediction	6378116	6378616	147.782	.	.	1
2L	MOCCA	Prediction	6387668	6388168	151.315	.	.	1
2L	MOCCA	Prediction	6407547	6408077	184.655	.	.	1
2L	MOCCA	Prediction	6414470	6414970	153.084	.	.	1
2L	MOCCA	Prediction	6453397	6454000	214.692	.	.	1
2L	MOCCA	Prediction	6468061	6468755	201.951	.	.	1
2L	MOCCA	Prediction	6481440	6482000	153.307	.	.	1
2L	MOCCA	Prediction	6488647	6489147	136.661	.	.	1
2L	MOCCA	Prediction	6512502	6513002	187.404	.	.	1
2L	MOCCA	Prediction	6527049	6527658	207.015	.	.	1
2L	MOCCA	Prediction	6536913	6537413	117.839	.	.	1
2L	MOCCA	Prediction	6544957	6545457	101.415	.	.	1
2L	MOCCA	Prediction	6551343	6551843	126.884	.	.	1
2L	MOCCA	Prediction	6557033	6557533	207.318	.	.	1
2L	MOCCA	Prediction	6568278	6568950	213.6	.	.	1
2L	MOCCA	Prediction	6591868	6592368	179.881	.	.	1
2L	MOCCA	Prediction	6633697	6634346	190.914	.	.	1
2L	MOCCA	Prediction	6646653	6647205	155.987	.	.	1
2L	MOCCA	Prediction	6654519	6655019	147.021	.	.	1
2L	MOCCA	Prediction	6677796	6678296	177.52	.	.	1
2L	MOCCA	Prediction	6689360	6689914	195.909	.	.	1
2L	MOCCA	Prediction	6709176	6709690	147.143	.	.	1
2L	MOCCA	Prediction	6730986	6731503	214.58	.	.	1
2L	MOCCA	Prediction	6741752	6742433	147.782	.	.	1
2L	MOCCA	Prediction	6756843	6757343	134.787	.	.	1
2L	MOCCA	Prediction	6778284	6778802	198.312	.	.	1
2L	MOCCA	Prediction	6789558	6790201	165.756	.	.	1
2L	MOCCA	Prediction	6807985	6808485	147.143	.	.	1
2L	MOCCA	Prediction	6819497	6819997	216.576	.	.	1
2L	MOCCA	Prediction	6848381	6848904	176.644	.	.	1
2L	MOCCA	Prediction	6864863	6865363	219.282	.	.	1
2L	MOCCA	Prediction	6888697	6889197	165.399	.	.	1
2L	MOCCA	Prediction	6910898	6911556	236.806	.	.	1
2L	MOCCA	Prediction	6940004	6940504	187.798	.	.	1
2L	MOCCA	Prediction	6948886	6949386	184.134	.	.	1
2L	MOCCA	Prediction	6965717	6966217	215.101	.	.	1
2L	MOCCA	Prediction	6989355	6989989	167.338	.	.	1
2L	MOCCA	Prediction	7011347	7012000	241.633	.	.	1
2L	MOCCA	Prediction	7030240	7030740	252.455	.	.	1
2L	MOCCA	Prediction	7055763	7056263	161.088	.	.	1
2L	MOCCA	Prediction	7063192	7063692	206.316	.	.	1
2L	MOCCA	Prediction	7110397	7110972	249.875	.	.	1
2L	MOCCA	Prediction	7177016	7177553	195.017	.	.	1
2L	MOCCA	Prediction	7204615	7205127	179.964	.	.	1
2L	MOCCA	Prediction	7240832	7241404	231.61	.	.	1
2L	MOCCA	Prediction	7307889	7308389	130.447	.	.	1
2L	MOCCA	Prediction	7328558	7329078	155.675	.	.	1
2L	MOCCA	Prediction	7349479	7349992	227.582	.	.	1
2L	MOCCA	Prediction	7374178	7374678	154.069	.	.	1
2L	MOCCA	Prediction	7384257	7384850	173.265	.	.	1
2L	MOCCA	Prediction	7398830	7399330	179.634	.	.	1
2L	MOCCA	Prediction	7426314	7426814	123.877	.	.	1
2L	MOCCA	Prediction	7450080	7450580	197.046	.	.	1
2L	MOCCA	Prediction	7462885	7463385	154.588	.	.	1
2L	MOCCA	Prediction	7497750	7498382	252.7	.	.	1
2L	MOCCA	Prediction	7508048	7508548	98.9287	.	.	1
2L	MOCCA	Prediction	7578459	7578959	218.793	.	.	1
2L	MOCCA	Prediction	7604950	7605450	167.622	.	.	1
2L	MOCCA	Prediction	7621476	7621976	170.792	.	.	1
2L	MOCCA	Prediction	7657031	7657846	261.724	.	.	1
2L	MOCCA	Prediction	7671439	7671939	127.499	.	.	1
2L	MOCCA	Prediction	7679980	7680480	153.084	.	.	1
2L	MOCCA	Prediction	7693028	7693863	237.466	.	.	1
2L	MOCCA	Prediction	7734053	7734553	201.665	.	.	1
2L	MOCCA	Prediction	7769528	7770256	173.198	.	.	1
2L	MOCCA	Prediction	7778989	7779608	171.713	.	.	1
2L	MOCCA	Prediction	7789140	7789690	158.921	.	.	1
2L	MOCCA	Prediction	7801733	7802295	234.329	.	.	1
2L	MOCCA	Prediction	7810997	7811497	190.723	.	.	1
2L	MOCCA	Prediction	7820554	7821158	191.705	.	.	1
2L	MOCCA	Prediction	7891635	7892234	227.457	.	.	1
2L	MOCCA	Prediction	7905995	7906495	82.8779	.	.	1
2L	MOCCA	Prediction	7921460	7921960	112.293	.	.	1
2L	MOCCA	Prediction	7966123	7966867	266.115	.	.	1
2L	MOCCA	Prediction	8010380	8010950	208.593	.	.	1
2L	MOCCA	Prediction	8023529	8024043	126.632	.	.	1
2L	MOCCA	Prediction	8028951	8029451	240.605	.	.	1
2L	MOCCA	Prediction	8042857	8043357	168.908	.	.	1
2L	MOCCA	Prediction	8053310	8053831	162.721	.	.	1
2L	MOCCA	Prediction	8073720	8074497	271.921	.	.	1
2L	MOCCA	Prediction	8101190	8101690	197.836	.	.	1
2L	MOCCA	Prediction	8129754	8130254	130.698	.	.	1
2L	MOCCA	Prediction	8156119	8156759	197.835	.	.	1
2L	MOCCA	Prediction	8164178	8164678	172.659	.	.	1
2L	MOCCA	Prediction	8172021	8172521	132.764	.	.	1
2L	MOCCA	Prediction	8189379	8189879	205.869	.	.	1
2L	MOCCA	Prediction	8205465	8205965	114.484	.	.	1
2L	MOCCA	Prediction	8215351	8215920	132.376	.	.	1
2L	MOCCA	Prediction	8220620	8221155	208.51	.	.	1
2L	MOCCA	Prediction	8240187	8240687	141.24	.	.	1
2L	MOCCA	Prediction	8259473	8260059	187.327	.	.	1
2L	MOCCA	Prediction	8266076	8266643	181.233	.	.	1
2L	MOCCA	Prediction	8287350	8288000	146.749	.	.	1
2L	MOCCA	Prediction	8302920	8303420	153.047	.	.	1
2L	MOCCA	Prediction	8340322	8340822	182.854	.	.	1
2L	MOCCA	Prediction	8365610	8366110	180.074	.	.	1
2L	MOCCA	Prediction	8384134	8384652	221.357	.	.	1
2L	MOCCA	Prediction	8394982	8395482	215.797	.	.	1
2L	MOCCA	Prediction	8411882	8412382	235.918	.	.	1
2L	MOCCA	Prediction	8430834	8431472	207.733	.	.	1
2L	MOCCA	Prediction	8442774	8443333	181.35	.	.	1
2L	MOCCA	Prediction	8460641	8461141	210.664	.	.	1
2L	MOCCA	Prediction	8471542	8472042	98.1174	.	.	1
2L	MOCCA	Prediction	8481743	8482243	111.474	.	.	1
2L	MOCCA	Prediction	8491435	8491986	220.156	.	.	1
2L	MOCCA	Prediction	8506132	8506632	213.756	.	.	1
2L	MOCCA	Prediction	8539104	8539794	225.748	.	.	1
2L	MOCCA	Prediction	8593142	8593741	204.234	.	.	1
2L	MOCCA	Prediction	8636405	8636905	209.347	.	.	1
2L	MOCCA	Prediction	8714320	8715056	247.555	.	.	1
2L	MOCCA	Prediction	8754687	8755187	163.618	.	.	1
2L	MOCCA	Prediction	8777075	8777634	116.714	.	.	1
2L	MOCCA	Prediction	8792730	8793230	140.204	.	.	1
2L	MOCCA	Prediction	8798466	8798966	161.354	.	.	1
2L	MOCCA	Prediction	8816574	8817132	174.088	.	.	1
2L	MOCCA	Prediction	8839702	8840260	149.27	.	.	1
2L	MOCCA	Prediction	8847455	8847955	95.2482	.	.	1
2L	MOCCA	Prediction	8854440	8854940	102.123	.	.	1
2L	MOCCA	Prediction	8859572	8860072	136.455	.	.	1
2L	MOCCA	Prediction	8868452	8868952	142.992	.	.	1
2L	MOCCA	Prediction	8876558	8877058	174.337	.	.	1
2L	MOCCA	Prediction	8903991	8904697	193.861	.	.	1
2L	MOCCA	Prediction	8922489	8923000	226.587	.	.	1
2L	MOCCA	Prediction	8953200	8953760	244.327	.	.	1
2L	MOCCA	Prediction	8979045	8979770	190.078	.	.	1
2L	MOCCA	Prediction	9016247	9016791	262.342	.	.	1
2L	MOCCA	Prediction	9067668	9068410	256.102	.	.	1
2L	MOCCA	Prediction	9089425	9089925	241.743	.	.	1
2L	MOCCA	Prediction	9199152	9199976	303.897	.	.	1
2L	MOCCA	Prediction	9233497	9233997	167.908	.	.	1
2L	MOCCA	Prediction	9276189	9276733	208.874	.	.	1
2L	MOCCA	Prediction	9313332	9313832	227.014	.	.	1
2L	MOCCA	Prediction	9330264	9330764	152.818	.	.	1
2L	MOCCA	Prediction	9341673	9342220	209.177	.	.	1
2L	MOCCA	Prediction	9357027	9357595	183.721	.	.	1
2L	MOCCA	Prediction	9370281	9370945	245.223	.	.	1
2L	MOCCA	Prediction	9386734	9387526	228.391	.	.	1
2L	MOCCA	Prediction	9426081	9426581	181.712	.	.	1
2L	MOCCA	Prediction	9439339	9439839	169.308	.	.	1
2L	MOCCA	Prediction	9464018	9464732	303.571	.	.	1
2L	MOCCA	Prediction	9507152	9507937	243.282	.	.	1
2L	MOCCA	Prediction	9522901	9523401	155.877	.	.	1
2L	MOCCA	Prediction	9538995	9539526	153.496	.	.	1
2L	MOCCA	Prediction	9547757	9548276	212.045	.	.	1
2L	MOCCA	Prediction	9567300	9567800	160.809	.	.	1
2L	MOCCA	Prediction	9576596	9577096	136.476	.	.	1
2L	MOCCA	Prediction	9585851	9586351	120.96	.	.	1
2L	MOCCA	Prediction	9603159	9603659	186.096	.	.	1
2L	MOCCA	Prediction	9622934	9623434	235.13	.	.	1
2L	MOCCA	Prediction	9627885	9628385	65.9601	.	.	1
2L	MOCCA	Prediction	9634793	9635293	171.501	.	.	1
2L	MOCCA	Prediction	9657990	9658490	163.992	.	.	1
2L	MOCCA	Prediction	9678091	9678631	187.318	.	.	1
2L	MOCCA	Prediction	9708482	9708982	240.441	.	.	1
2L	MOCCA	Prediction	9757618	9758118	150.36	.	.	1
2L	MOCCA	Prediction	9778484	9779000	157.093	.	.	1
2L	MOCCA	Prediction	9807905	9808405	243.545	.	.	1
2L	MOCCA	Prediction	9839690	9840190	166.266	.	.	1
2L	MOCCA	Prediction	9855279	9855779	152.895	.	.	1
2L	MOCCA	Prediction	9881040	9881540	175.011	.	.	1
2L	MOCCA	Prediction	9893636	9894359	197.931	.	.	1
2L	MOCCA	Prediction	9919726	9920226	120.528	.	.	1
2L	MOCCA	Prediction	9931837	9932337	167.191	.	.	1
2L	MOCCA	Prediction	9948862	9949362	150.549	.	.	1
2L	MOCCA	Prediction	9963856	9964356	191.212	.	.	1
2L	MOCCA	Prediction	9982199	9982699	167.28	.	.	1
2L	MOCCA	Prediction	9995494	9995994	141.968	.	.	1
2L	MOCCA	Prediction	10056175	10056899	230.395	.	.	1
2L	MOCCA	Prediction	10069895	10070395	101.507	.	.	1
2L	MOCCA	Prediction	10076498	10077198	196.319	.	.	1
2L	MOCCA	Prediction	10109397	10110000	133.754	.	.	1
2L	MOCCA	Prediction	10130210	10131000	218.629	.	.	1
2L	MOCCA	Prediction	10143931	10144508	225.988	.	.	1
2L	MOCCA	Prediction	10167182	10167940	218.886	.	.	1
2L	MOCCA	Prediction	10187839	10188339	108.544	.	.	1
2L	MOCCA	Prediction	10197394	10197975	181.574	.	.	1
2L	MOCCA	Prediction	10238690	10239322	273.633	.	.	1
2L	MOCCA	Prediction	10251551	10252327	264.272	.	.	1
2L	MOCCA	Prediction	10277458	10278093	273.069	.	.	1
2L	MOCCA	Prediction	10294674	10295276	227.334	.	.	1
2L	MOCCA	Prediction	10305747	10306448	198.369	.	.	1
2L	MOCCA	Prediction	10322551	10323174	236.656	.	.	1
2L	MOCCA	Prediction	10338866	10339369	260.912	.	.	1
2L	MOCCA	Prediction	10367748	10368248	157.078	.	.	1
2L	MOCCA	Prediction	10372995	10373557	215.316	.	.	1
2L	MOCCA	Prediction	10405407	10405971	158.499	.	.	1
2L	MOCCA	Prediction	10426140	10426893	255.276	.	.	1
2L	MOCCA	Prediction	10441454	10442267	222.259	.	.	1
2L	MOCCA	Prediction	10499972	10500472	191.705	.	.	1
2L	MOCCA	Prediction	10531384	10531884	193.705	.	.	1
2L	MOCCA	Prediction	10564023	10564581	136.927	.	.	1
2L	MOCCA	Prediction	10580346	10580846	142.201	.	.	1
2L	MOCCA	Prediction	10604089	10604589	96.8623	.	.	1
2L	MOCCA	Prediction	10611072	10611601	124.222	.	.	1
2L	MOCCA	Prediction	10627667	10628167	152.261	.	.	1
2L	MOCCA	Prediction	10634467	10635000	179.222	.	.	1
2L	MOCCA	Prediction	10643449	10644000	165.377	.	.	1
2L	MOCCA	Prediction	10657988	10658488	149.682	.	.	1
2L	MOCCA	Prediction	10683029	10683645	222.215	.	.	1
2L	MOCCA	Prediction	10698360	10698860	208.807	.	.	1
2L	MOCCA	Prediction	10708703	10709282	160.733	.	.	1
2L	MOCCA	Prediction	10717084	10717584	110.252	.	.	1
2L	MOCCA	Prediction	10728678	10729191	267.359	.	.	1
2L	MOCCA	Prediction	10748255	10748755	176.683	.	.	1
2L	MOCCA	Prediction	10789040	10789604	217.886	.	.	1
2L	MOCCA	Prediction	10797524	10798107	167.38	.	.	1
2L	MOCCA	Prediction	10817437	10817937	190.706	.	.	1
2L	MOCCA	Prediction	10824048	10824826	277.708	.	.	1
2L	MOCCA	Prediction	10842569	10843069	100.642	.	.	1
2L	MOCCA	Prediction	10849105	10849637	98.9429	.	.	1
2L	MOCCA	Prediction	10910647	10911147	219.485	.	.	1
2L	MOCCA	Prediction	10955209	10955709	210.664	.	.	1
2L	MOCCA	Prediction	10995197	10995697	185.154	.	.	1
2L	MOCCA	Prediction	11013659	11014159	194.163	.	.	1
2L	MOCCA	Prediction	11033397	11033897	160.676	.	.	1
2L	MOCCA	Prediction	11059599	11060099	164.889	.	.	1
2L	MOCCA	Prediction	11076089	11076589	204.322	.	.	1
2L	MOCCA	Prediction	11100972	11101472	115.948	.	.	1
2L	MOCCA	Prediction	11109529	11110101	227.36	.	.	1
2L	MOCCA	Prediction	11115397	11116000	149.599	.	.	1
2L	MOCCA	Prediction	11120115	11120615	142.793	.	.	1
2L	MOCCA	Prediction	11130124	11130624	213.896	.	.	1
2L	MOCCA	Prediction	11135639	11136139	149.682	.	.	1
2L	MOCCA	Prediction	11150342	11151000	243.598	.	.	1
2L	MOCCA	Prediction	11182029	11182544	212.762	.	.	1
2L	MOCCA	Prediction	11189087	11189587	111.119	.	.	1
2L	MOCCA	Prediction	11198130	11198630	195.268	.	.	1
2L	MOCCA	Prediction	11237694	11238194	253.006	.	.	1
2L	MOCCA	Prediction	11248670	11249170	93.0044	.	.	1
2L	MOCCA	Prediction	11256996	11257593	171.483	.	.	1
2L	MOCCA	Prediction	11269068	11269592	139.635	.	.	1
2L	MOCCA	Prediction	11277489	11277989	152.196	.	.	1
2L	MOCCA	Prediction	11286040	11286540	190.388	.	.	1
2L	MOCCA	Prediction	11296135	11296635	76.1304	.	.	1
2L	MOCCA	Prediction	11314396	11314896	146.129	.	.	1
2L	MOCCA	Prediction	11333470	11333970	155.397	.	.	1
2L	MOCCA	Prediction	11355931	11356493	241.1	.	.	1
2L	MOCCA	Prediction	11375258	11375758	102.99	.	.	1
2L	MOCCA	Prediction	11383491	11384030	96.2673	.	.	1
2L	MOCCA	Prediction	11390456	11391000	125.173	.	.	1
2L	MOCCA	Prediction	11397422	11398000	141.361	.	.	1
2L	MOCCA	Prediction	11409592	11410092	183.412	.	.	1
2L	MOCCA	Prediction	11423346	11423846	171.713	.	.	1
2L	MOCCA	Prediction	11443648	11444148	214.416	.	.	1
2L	MOCCA	Prediction	11480134	11480634	189.544	.	.	1
2L	MOCCA	Prediction	11502297	11502968	262.667	.	.	1
2L	MOCCA	Prediction	11508000	11508500	119.371	.	.	1
2L	MOCCA	Prediction	11548011	11548805	205.961	.	.	1
2L	MOCCA	Prediction	11575986	11576486	235.787	.	.	1
2L	MOCCA	Prediction	11590585	11591209	231.211	.	.	1
2L	MOCCA	Prediction	11626457	11627365	227.441	.	.	1
2L	MOCCA	Prediction	11637931	11638462	143.802	.	.	1
2L	MOCCA	Prediction	11659984	11660484	220.225	.	.	1
2L	MOCCA	Prediction	11677652	11678165	205.627	.	.	1
2L	MOCCA	Prediction	11707097	11707597	202.683	.	.	1
2L	MOCCA	Prediction	11782376	11782904	229.982	.	.	1
2L	MOCCA	Prediction	11872072	11872572	239.942	.	.	1
2L	MOCCA	Prediction	11905083	11905583	238.141	.	.	1
2L	MOCCA	Prediction	11933431	11933931	170.357	.	.	1
2L	MOCCA	Prediction	11977803	11978303	180.396	.	.	1
2L	MOCCA	Prediction	11992461	11992961	184.385	.	.	1
2L	MOCCA	Prediction	12002512	12003012	162.31	.	.	1
2L	MOCCA	Prediction	12012683	12013183	126.226	.	.	1
2L	MOCCA	Prediction	12030918	12031562	150.549	.	.	1
2L	MOCCA	Prediction	12040438	12041000	129.419	.	.	1
2L	MOCCA	Prediction	12044464	12044964	204.926	.	.	1
2L	MOCCA	Prediction	12055791	12056320	155.687	.	.	1
2L	MOCCA	Prediction	12071417	12071917	176.037	.	.	1
2L	MOCCA	Prediction	12093186	12093686	203.014	.	.	1
2L	MOCCA	Prediction	12113649	12114149	168.572	.	.	1
2L	MOCCA	Prediction	12144644	12145597	251.768	.	.	1
2L	MOCCA	Prediction	12178769	12179269	260.353	.	.	1
2L	MOCCA	Prediction	12204634	12205196	225.686	.	.	1
2L	MOCCA	Prediction	12210509	12211009	132.804	.	.	1
2L	MOCCA	Prediction	12312038	12312821	305.606	.	.	1
2L	MOCCA	Prediction	12325006	12325506	196.795	.	.	1
2L	MOCCA	Prediction	12350202	12350702	84.5893	.	.	1
2L	MOCCA	Prediction	12366591	12367091	174.504	.	.	1
2L	MOCCA	Prediction	12380480	12381000	162.611	.	.	1
2L	MOCCA	Prediction	12406376	12407004	194.162	.	.	1
2L	MOCCA	Prediction	12440964	12441518	209.762	.	.	1
2L	MOCCA	Prediction	12447882	12448382	98.0845	.	.	1
2L	MOCCA	Prediction	12520609	12521268	294.565	.	.	1
2L	MOCCA	Prediction	12546726	12547226	232.871	.	.	1
2L	MOCCA	Prediction	12584420	12584920	226.043	.	.	1
2L	MOCCA	Prediction	12617136	12617647	210.083	.	.	1
2L	MOCCA	Prediction	12643030	12643832	249.837	.	.	1
2L	MOCCA	Prediction	12669699	12670199	166.328	.	.	1
2L	MOCCA	Prediction	12701237	12701737	197.383	.	.	1
2L	MOCCA	Prediction	12712823	12713323	180.303	.	.	1
2L	MOCCA	Prediction	12721714	12722214	169.18	.	.	1
2L	MOCCA	Prediction	12727207	12727707	201.382	.	.	1
2L	MOCCA	Prediction	12753559	12754059	193.208	.	.	1
2L	MOCCA	Prediction	12766598	12767098	195.25	.	.	1
2L	MOCCA	Prediction	12833904	12834497	129.755	.	.	1
2L	MOCCA	Prediction	12857480	12857980	166.702	.	.	1
2L	MOCCA	Prediction	12884555	12885082	219.928	.	.	1
2L	MOCCA	Prediction	12897820	12898320	228.361	.	.	1
2L	MOCCA	Prediction	12920841	12921341	137.626	.	.	1
2L	MOCCA	Prediction	12946722	12947222	230.805	.	.	1
2L	MOCCA	Prediction	12993126	12993894	239.647	.	.	1
2L	MOCCA	Prediction	13021709	13022209	138.87	.	.	1
2L	MOCCA	Prediction	13043439	13043956	188.365	.	.	1
2L	MOCCA	Prediction	13058753	13059368	186.465	.	.	1
2L	MOCCA	Prediction	13111583	13112398	247.767	.	.	1
2L	MOCCA	Prediction	13164976	13165498	199.476	.	.	1
2L	MOCCA	Prediction	13180268	13180768	82.689	.	.	1
2L	MOCCA	Prediction	13196709	13197209	135.958	.	.	1
2L	MOCCA	Prediction	13203076	13203576	135.299	.	.	1
2L	MOCCA	Prediction	13215020	13215520	175.426	.	.	1
2L	MOCCA	Prediction	13250027	13250527	210.708	.	.	1
2L	MOCCA	Prediction	13283822	13284422	286.508	.	.	1
2L	MOCCA	Prediction	13303198	13303949	219.388	.	.	1
2L	MOCCA	Prediction	13312218	13312983	149.682	.	.	1
2L	MOCCA	Prediction	13333047	13333877	352.251	.	.	1
2L	MOCCA	Prediction	13363274	13363774	151.882	.	.	1
2L	MOCCA	Prediction	13369746	13370246	115.434	.	.	1
2L	MOCCA	Prediction	13376103	13376603	145.653	.	.	1
2L	MOCCA	Prediction	13382277	13382777	185.001	.	.	1
2L	MOCCA	Prediction	13393695	13394195	103.83	.	.	1
2L	MOCCA	Prediction	13400040	13400540	132.554	.	.	1
2L	MOCCA	Prediction	13429110	13429727	190.033	.	.	1
2L	MOCCA	Prediction	13437160	13437835	189.47	.	.	1
2L	MOCCA	Prediction	13462589	13463089	184.134	.	.	1
2L	MOCCA	Prediction	13528486	13529000	252.052	.	.	1
2L	MOCCA	Prediction	13550496	13551046	216.307	.	.	1
2L	MOCCA	Prediction	13612006	13612917	326.324	.	.	1
2L	MOCCA	Prediction	13631306	13631898	233.026	.	.	1
2L	MOCCA	Prediction	13641344	13641963	325.71	.	.	1
2L	MOCCA	Prediction	13677583	13678083	219.888	.	.	1
2L	MOCCA	Prediction	13704824	13705324	113.116	.	.	1
2L	MOCCA	Prediction	13720213	13720713	196.56	.	.	1
2L	MOCCA	Prediction	13770516	13771055	227.853	.	.	1
2L	MOCCA	Prediction	13783477	13784000	249.263	.	.	1
2L	MOCCA	Prediction	13792993	13793493	184.747	.	.	1
2L	MOCCA	Prediction	13802583	13803083	178.615	.	.	1
2L	MOCCA	Prediction	13813400	13813931	195.044	.	.	1
2L	MOCCA	Prediction	13841889	13842448	203.607	.	.	1
2L	MOCCA	Prediction	13853604	13854104	197.046	.	.	1
2L	MOCCA	Prediction	13878194	13878694	208.389	.	.	1
2L	MOCCA	Prediction	13898459	13899000	189	.	.	1
2L	MOCCA	Prediction	13904471	13904971	186.742	.	.	1
2L	MOCCA	Prediction	13932122	13932622	237.629	.	.	1
2L	MOCCA	Prediction	13971905	13972424	217.81	.	.	1
2L	MOCCA	Prediction	14007339	14007993	217.392	.	.	1
2L	MOCCA	Prediction	14021071	14021595	182.85	.	.	1
2L	MOCCA	Prediction	14048804	14049502	225.781	.	.	1
2L	MOCCA	Prediction	14106796	14107317	206.888	.	.	1
2L	MOCCA	Prediction	14131277	14131777	222.541	.	.	1
2L	MOCCA	Prediction	14147694	14148194	200.023	.	.	1
2L	MOCCA	Prediction	14160136	14160656	183.518	.	.	1
2L	MOCCA	Prediction	14171448	14172000	106.09	.	.	1
2L	MOCCA	Prediction	14176866	14177772	131.226	.	.	1
2L	MOCCA	Prediction	14184417	14184917	236.852	.	.	1
2L	MOCCA	Prediction	14194093	14194593	115.847	.	.	1
2L	MOCCA	Prediction	14200000	14200696	163.482	.	.	1
2L	MOCCA	Prediction	14213435	14213935	177.972	.	.	1
2L	MOCCA	Prediction	14234229	14234729	214.499	.	.	1
2L	MOCCA	Prediction	14296324	14296824	144.482	.	.	1
2L	MOCCA	Prediction	14307641	14308141	193.822	.	.	1
2L	MOCCA	Prediction	14325837	14326337	99.7958	.	.	1
2L	MOCCA	Prediction	14382846	14383397	236.723	.	.	1
2L	MOCCA	Prediction	14433432	14434029	138.905	.	.	1
2L	MOCCA	Prediction	14462048	14462548	229.115	.	.	1
2L	MOCCA	Prediction	14478242	14478742	113.116	.	.	1
2L	MOCCA	Prediction	14493690	14494190	178.597	.	.	1
2L	MOCCA	Prediction	14525681	14526181	183.786	.	.	1
2L	MOCCA	Prediction	14534868	14535368	110.523	.	.	1
2L	MOCCA	Prediction	14542110	14542610	33.8357	.	.	1
2L	MOCCA	Prediction	14546623	14547123	89.8632	.	.	1
2L	MOCCA	Prediction	14551773	14552301	131.814	.	.	1
2L	MOCCA	Prediction	14559448	14559948	125.89	.	.	1
2L	MOCCA	Prediction	14573852	14574352	101.507	.	.	1
2L	MOCCA	Prediction	14579454	14580292	146.871	.	.	1
2L	MOCCA	Prediction	14588901	14589401	124.123	.	.	1
2L	MOCCA	Prediction	14599074	14600000	223.949	.	.	1
2L	MOCCA	Prediction	14624041	14624799	189.083	.	.	1
2L	MOCCA	Prediction	14676675	14677175	224.171	.	.	1
2L	MOCCA	Prediction	14754408	14754918	233.028	.	.	1
2L	MOCCA	Prediction	14867861	14868477	304.879	.	.	1
2L	MOCCA	Prediction	14915451	14915951	156.017	.	.	1
2L	MOCCA	Prediction	14924188	14924688	85.2048	.	.	1
2L	MOCCA	Prediction	14959383	14960008	190.192	.	.	1
2L	MOCCA	Prediction	14972588	14973228	209.798	.	.	1
2L	MOCCA	Prediction	14995367	14995867	188.123	.	.	1
2L	MOCCA	Prediction	15032367	15032915	223.205	.	.	1
2L	MOCCA	Prediction	15062993	15063493	228.749	.	.	1
2L	MOCCA	Prediction	15110628	15111195	208.54	.	.	1
2L	MOCCA	Prediction	15128096	15128596	190.881	.	.	1
2L	MOCCA	Prediction	15162417	15162924	233.77	.	.	1
2L	MOCCA	Prediction	15201945	15202445	207.458	.	.	1
2L	MOCCA	Prediction	15249970	15250470	107.388	.	.	1
2L	MOCCA	Prediction	15253557	15254093	166.305	.	.	1
2L	MOCCA	Prediction	15265022	15265522	141.484	.	.	1
2L	MOCCA	Prediction	15272287	15272787	190.183	.	.	1
2L	MOCCA	Prediction	15314772	15315272	180.979	.	.	1
2L	MOCCA	Prediction	15336034	15336534	197.046	.	.	1
2L	MOCCA	Prediction	15367279	15367965	174.932	.	.	1
2L	MOCCA	Prediction	15408896	15409442	151.311	.	.	1
2L	MOCCA	Prediction	15427162	15427662	137.67	.	.	1
2L	MOCCA	Prediction	15437982	15438482	163.003	.	.	1
2L	MOCCA	Prediction	15452832	15453332	170.225	.	.	1
2L	MOCCA	Prediction	15467203	15467703	83.0004	.	.	1
2L	MOCCA	Prediction	15478195	15478695	154.288	.	.	1
2L	MOCCA	Prediction	15504490	15505036	221.089	.	.	1
2L	MOCCA	Prediction	15572033	15572533	195.957	.	.	1
2L	MOCCA	Prediction	15596771	15597271	210.311	.	.	1
2L	MOCCA	Prediction	15645024	15645757	257.951	.	.	1
2L	MOCCA	Prediction	15679438	15679978	210.523	.	.	1
2L	MOCCA	Prediction	15714435	15714975	210.523	.	.	1
2L	MOCCA	Prediction	15748366	15749310	266.936	.	.	1
2L	MOCCA	Prediction	15765953	15766637	213.132	.	.	1
2L	MOCCA	Prediction	15876091	15876980	235.249	.	.	1
2L	MOCCA	Prediction	15893286	15893786	186.096	.	.	1
2L	MOCCA	Prediction	15907355	15908000	244.034	.	.	1
2L	MOCCA	Prediction	15934968	15935597	203.63	.	.	1
2L	MOCCA	Prediction	15960039	15960577	216.233	.	.	1
2L	MOCCA	Prediction	15970150	15970650	144.625	.	.	1
2L	MOCCA	Prediction	16086275	16086966	248.569	.	.	1
2L	MOCCA	Prediction	16116634	16117170	200.537	.	.	1
2L	MOCCA	Prediction	16178195	16178866	241.504	.	.	1
2L	MOCCA	Prediction	16285736	16286280	233.721	.	.	1
2L	MOCCA	Prediction	16298117	16298617	207.1	.	.	1
2L	MOCCA	Prediction	16321018	16321874	186.382	.	.	1
2L	MOCCA	Prediction	16374104	16374664	217.393	.	.	1
2L	MOCCA	Prediction	16401406	16401906	184.385	.	.	1
2L	MOCCA	Prediction	16407427	16408212	321.473	.	.	1
2L	MOCCA	Prediction	16466418	16467027	186.104	.	.	1
2L	MOCCA	Prediction	16507822	16508322	262.616	.	.	1
2L	MOCCA	Prediction	16548202	16548757	247.758	.	.	1
2L	MOCCA	Prediction	16654714	16655214	138.562	.	.	1
2L	MOCCA	Prediction	16663239	16663739	215.432	.	.	1
2L	MOCCA	Prediction	16704034	16704885	232.504	.	.	1
2L	MOCCA	Prediction	16732056	16732556	154.795	.	.	1
2L	MOCCA	Prediction	16764968	16765468	202.064	.	.	1
2L	MOCCA	Prediction	16786885	16787385	98.8457	.	.	1
2L	MOCCA	Prediction	16793364	16794000	204.599	.	.	1
2L	MOCCA	Prediction	16807675	16808175	129.419	.	.	1
2L	MOCCA	Prediction	16815986	16816513	164.664	.	.	1
2L	MOCCA	Prediction	16826692	16827192	142.914	.	.	1
2L	MOCCA	Prediction	16875554	16876065	209.924	.	.	1
2L	MOCCA	Prediction	16884477	16885000	153.087	.	.	1
2L	MOCCA	Prediction	16896385	16896885	131.521	.	.	1
2L	MOCCA	Prediction	16902032	16902532	208.288	.	.	1
2L	MOCCA	Prediction	16933478	16933978	197.554	.	.	1
2L	MOCCA	Prediction	16986293	16986793	228.206	.	.	1
2L	MOCCA	Prediction	17044824	17045644	239.225	.	.	1
2L	MOCCA	Prediction	17089124	17089868	266.859	.	.	1
2L	MOCCA	Prediction	17155580	17156080	175.247	.	.	1
2L	MOCCA	Prediction	17173942	17174442	184.54	.	.	1
2L	MOCCA	Prediction	17206904	17207404	212.045	.	.	1
2L	MOCCA	Prediction	17229991	17230491	210.523	.	.	1
2L	MOCCA	Prediction	17272030	17272530	170.37	.	.	1
2L	MOCCA	Prediction	17332124	17333030	271.068	.	.	1
2L	MOCCA	Prediction	17414598	17415098	134.311	.	.	1
2L	MOCCA	Prediction	17424218	17424877	220.866	.	.	1
2L	MOCCA	Prediction	17459312	17459812	194.137	.	.	1
2L	MOCCA	Prediction	17474727	17475412	193.848	.	.	1
2L	MOCCA	Prediction	17485641	17486141	82.0109	.	.	1
2L	MOCCA	Prediction	17496382	17496882	169.995	.	.	1
2L	MOCCA	Prediction	17502407	17502907	145.741	.	.	1
2L	MOCCA	Prediction	17567700	17568404	221.419	.	.	1
2L	MOCCA	Prediction	17593471	17594075	222.467	.	.	1
2L	MOCCA	Prediction	17605020	17605874	220.548	.	.	1
2L	MOCCA	Prediction	17637016	17637841	232.438	.	.	1
2L	MOCCA	Prediction	17665840	17666340	220.46	.	.	1
2L	MOCCA	Prediction	17697335	17698000	178.209	.	.	1
2L	MOCCA	Prediction	17711721	17712221	208.895	.	.	1
2L	MOCCA	Prediction	17737128	17737756	227.94	.	.	1
2L	MOCCA	Prediction	17746223	17746733	212.38	.	.	1
2L	MOCCA	Prediction	17819322	17820000	180.857	.	.	1
2L	MOCCA	Prediction	17922244	17922942	275.554	.	.	1
2L	MOCCA	Prediction	17973799	17974299	157.661	.	.	1
2L	MOCCA	Prediction	17988401	17988901	204.644	.	.	1
2L	MOCCA	Prediction	18001409	18001917	161.483	.	.	1
2L	MOCCA	Prediction	18006947	18007447	81.5984	.	.	1
2L	MOCCA	Prediction	18017536	18018036	182.155	.	.	1
2L	MOCCA	Prediction	18032943	18033443	150.672	.	.	1
2L	MOCCA	Prediction	18060087	18060587	210.664	.	.	1
2L	MOCCA	Prediction	18105014	18105760	244.421	.	.	1
2L	MOCCA	Prediction	18138272	18138810	204.347	.	.	1
2L	MOCCA	Prediction	18150704	18151204	154.544	.	.	1
2L	MOCCA	Prediction	18160317	18160832	164.301	.	.	1
2L	MOCCA	Prediction	18177191	18177691	219.932	.	.	1
2L	MOCCA	Prediction	18190965	18191755	223.767	.	.	1
2L	MOCCA	Prediction	18222338	18222846	179.286	.	.	1
2L	MOCCA	Prediction	18251681	18252181	164.587	.	.	1
2L	MOCCA	Prediction	18313262	18313785	240.192	.	.	1
2L	MOCCA	Prediction	18443433	18444060	273.759	.	.	1
2L	MOCCA	Prediction	18483104	18483679	225.457	.	.	1
2L	MOCCA	Prediction	18513471	18513989	231.52	.	.	1
2L	MOCCA	Prediction	18532596	18533096	128.309	.	.	1
2L	MOCCA	Prediction	18544510	18545103	226.544	.	.	1
2L	MOCCA	Prediction	18604988	18605575	217.391	.	.	1
2L	MOCCA	Prediction	18632184	18632684	181.961	.	.	1
2L	MOCCA	Prediction	18638007	18638533	128.281	.	.	1
2L	MOCCA	Prediction	18648282	18648782	170.05	.	.	1
2L	MOCCA	Prediction	18655288	18655788	182.663	.	.	1
2L	MOCCA	Prediction	18683366	18683866	189.311	.	.	1
2L	MOCCA	Prediction	18689064	18689564	105.267	.	.	1
2L	MOCCA	Prediction	18705794	18706294	173.265	.	.	1
2L	MOCCA	Prediction	18714005	18714505	163.017	.	.	1
2L	MOCCA	Prediction	18742043	18742786	279.488	.	.	1
2L	MOCCA	Prediction	18753950	18754450	125.613	.	.	1
2L	MOCCA	Prediction	18762755	18763255	115.492	.	.	1
2L	MOCCA	Prediction	18795173	18795673	228.608	.	.	1
2L	MOCCA	Prediction	18807157	18807657	127.804	.	.	1
2L	MOCCA	Prediction	18818393	18818893	193.241	.	.	1
2L	MOCCA	Prediction	18833672	18834291	136.535	.	.	1
2L	MOCCA	Prediction	18839475	18839975	92.7851	.	.	1
2L	MOCCA	Prediction	18844655	18845167	213.189	.	.	1
2L	MOCCA	Prediction	18859156	18859699	212.064	.	.	1
2L	MOCCA	Prediction	18878929	18879429	130.454	.	.	1
2L	MOCCA	Prediction	18896596	18897096	115.847	.	.	1
2L	MOCCA	Prediction	18902823	18903323	177.854	.	.	1
2L	MOCCA	Prediction	18912477	18913000	166.431	.	.	1
2L	MOCCA	Prediction	18926389	18926889	85.966	.	.	1
2L	MOCCA	Prediction	18937182	18937682	175.232	.	.	1
2L	MOCCA	Prediction	18957392	18957892	200.729	.	.	1
2L	MOCCA	Prediction	18987336	18987836	192.592	.	.	1
2L	MOCCA	Prediction	19002698	19003198	203.154	.	.	1
2L	MOCCA	Prediction	19016026	19016526	163.785	.	.	1
2L	MOCCA	Prediction	19022324	19022881	169.144	.	.	1
2L	MOCCA	Prediction	19028173	19028673	114.676	.	.	1
2L	MOCCA	Prediction	19033255	19033755	130.864	.	.	1
2L	MOCCA	Prediction	19041367	19041867	152.652	.	.	1
2L	MOCCA	Prediction	19048390	19048890	189.039	.	.	1
2L	MOCCA	Prediction	19058061	19058561	76.0445	.	.	1
2L	MOCCA	Prediction	19064491	19064991	118.327	.	.	1
2L	MOCCA	Prediction	19079083	19079684	166.556	.	.	1
2L	MOCCA	Prediction	19100150	19100758	255.883	.	.	1
2L	MOCCA	Prediction	19120489	19121372	191.559	.	.	1
2L	MOCCA	Prediction	19134104	19134853	157.679	.	.	1
2L	MOCCA	Prediction	19144593	19145093	184.499	.	.	1
2L	MOCCA	Prediction	19165058	19165558	176.212	.	.	1
2L	MOCCA	Prediction	19171531	19172088	169.464	.	.	1
2L	MOCCA	Prediction	19185500	19186000	92.1601	.	.	1
2L	MOCCA	Prediction	19194612	19195112	210.479	.	.	1
2L	MOCCA	Prediction	19211445	19212000	123.921	.	.	1
2L	MOCCA	Prediction	19220738	19221238	98.8457	.	.	1
2L	MOCCA	Prediction	19228043	19228543	159.864	.	.	1
2L	MOCCA	Prediction	19240642	19241155	115.002	.	.	1
2L	MOCCA	Prediction	19249153	19249653	116.315	.	.	1
2L	MOCCA	Prediction	19255967	19256467	119.149	.	.	1
2L	MOCCA	Prediction	19269770	19270270	182.112	.	.	1
2L	MOCCA	Prediction	19279303	19279980	183.246	.	.	1
2L	MOCCA	Prediction	19284676	19285176	74.419	.	.	1
2L	MOCCA	Prediction	19302910	19303410	114.085	.	.	1
2L	MOCCA	Prediction	19320171	19320671	183.735	.	.	1
2L	MOCCA	Prediction	19335609	19336109	136.307	.	.	1
2L	MOCCA	Prediction	19354270	19354770	177.734	.	.	1
2L	MOCCA	Prediction	19362966	19363500	174.22	.	.	1
2L	MOCCA	Prediction	19371693	19372193	133.443	.	.	1
2L	MOCCA	Prediction	19383005	19383505	94.7685	.	.	1
2L	MOCCA	Prediction	19397838	19398338	162.747	.	.	1
2L	MOCCA	Prediction	19408825	19409325	232.309	.	.	1
2L	MOCCA	Prediction	19430156	19430656	149.124	.	.	1
2L	MOCCA	Prediction	19442654	19443154	122.772	.	.	1
2L	MOCCA	Prediction	19453588	19454088	158.054	.	.	1
2L	MOCCA	Prediction	19463361	19463978	223.64	.	.	1
2L	MOCCA	Prediction	19479449	19479949	118.333	.	.	1
2L	MOCCA	Prediction	19486437	19486940	211.473	.	.	1
2L	MOCCA	Prediction	19492971	19493471	150.574	.	.	1
2L	MOCCA	Prediction	19502202	19502702	116.481	.	.	1
2L	MOCCA	Prediction	19506828	19507328	109.164	.	.	1
2L	MOCCA	Prediction	19517099	19517709	209.814	.	.	1
2L	MOCCA	Prediction	19526244	19526744	140.803	.	.	1
2L	MOCCA	Prediction	19545190	19545690	182.193	.	.	1
2L	MOCCA	Prediction	19558121	19558621	124.306	.	.	1
2L	MOCCA	Prediction	19618762	19619262	212.084	.	.	1
2L	MOCCA	Prediction	19632982	19633482	124.732	.	.	1
2L	MOCCA	Prediction	19653344	19653980	158.097	.	.	1
2L	MOCCA	Prediction	19673092	19673592	179.14	.	.	1
2L	MOCCA	Prediction	19681026	19681633	132.492	.	.	1
2L	MOCCA	Prediction	19686387	19686887	117.475	.	.	1
2L	MOCCA	Prediction	19697920	19698462	218.506	.	.	1
2L	MOCCA	Prediction	19704056	19704556	197.046	.	.	1
2L	MOCCA	Prediction	19721076	19721576	172.659	.	.	1
2L	MOCCA	Prediction	19731655	19732155	225.155	.	.	1
2L	MOCCA	Prediction	19754215	19754715	92.0543	.	.	1
2L	MOCCA	Prediction	19774388	19774888	162.456	.	.	1
2L	MOCCA	Prediction	19798037	19798576	218.982	.	.	1
2L	MOCCA	Prediction	19834033	19834658	189.577	.	.	1
2L	MOCCA	Prediction	19844931	19845607	156.914	.	.	1
2L	MOCCA	Prediction	19878687	19879187	202.578	.	.	1
2L	MOCCA	Prediction	19887392	19887892	193.292	.	.	1
2L	MOCCA	Prediction	19895510	19896010	188.033	.	.	1
2L	MOCCA	Prediction	19915015	19915515	216.441	.	.	1
2L	MOCCA	Prediction	19926528	19927028	143.626	.	.	1
2L	MOCCA	Prediction	19933062	19933591	138.329	.	.	1
2L	MOCCA	Prediction	19958255	19958755	131.945	.	.	1
2L	MOCCA	Prediction	19968461	19969321	338.516	.	.	1
2L	MOCCA	Prediction	19985186	19986000	168.136	.	.	1
2L	MOCCA	Prediction	20002272	20002853	169.135	.	.	1
2L	MOCCA	Prediction	20017291	20017791	127.463	.	.	1
2L	MOCCA	Prediction	20024072	20024572	244.1	.	.	1
2L	MOCCA	Prediction	20038885	20039385	91.4593	.	.	1
2L	MOCCA	Prediction	20047828	20048328	143.758	.	.	1
2L	MOCCA	Prediction	20057441	20058000	181.936	.	.	1
2L	MOCCA	Prediction	20068402	20069000	130.034	.	.	1
2L	MOCCA	Prediction	20081577	20082077	218.516	.	.	1
2L	MOCCA	Prediction	20103972	20104472	163.217	.	.	1
2L	MOCCA	Prediction	20113054	20113571	198.847	.	.	1
2L	MOCCA	Prediction	20135947	20136447	132.981	.	.	1
2L	MOCCA	Prediction	20153144	20153906	273.144	.	.	1
2L	MOCCA	Prediction	20222526	20223367	280.567	.	.	1
2L	MOCCA	Prediction	20241015	20241515	164.801	.	.	1
2L	MOCCA	Prediction	20280544	20281044	167.467	.	.	1
2L	MOCCA	Prediction	20310407	20311220	228.839	.	.	1
2L	MOCCA	Prediction	20327020	20327520	153.04	.	.	1
2L	MOCCA	Prediction	20337198	20337698	127.373	.	.	1
2L	MOCCA	Prediction	20348062	20348562	192.316	.	.	1
2L	MOCCA	Prediction	20364761	20365261	143.49	.	.	1
2L	MOCCA	Prediction	20399977	20400539	209.718	.	.	1
2L	MOCCA	Prediction	20427667	20428196	233.448	.	.	1
2L	MOCCA	Prediction	20447137	20447940	225.848	.	.	1
2L	MOCCA	Prediction	20456254	20457057	218.978	.	.	1
2L	MOCCA	Prediction	20474048	20474718	244.421	.	.	1
2L	MOCCA	Prediction	20503283	20503857	165.65	.	.	1
2L	MOCCA	Prediction	20508239	20508739	154.795	.	.	1
2L	MOCCA	Prediction	20523835	20524335	142.545	.	.	1
2L	MOCCA	Prediction	20530034	20530534	173.828	.	.	1
2L	MOCCA	Prediction	20540115	20540823	238.994	.	.	1
2L	MOCCA	Prediction	20561593	20562137	135.575	.	.	1
2L	MOCCA	Prediction	20582999	20583499	177.734	.	.	1
2L	MOCCA	Prediction	20592979	20593479	149.27	.	.	1
2L	MOCCA	Prediction	20602722	20603222	101.507	.	.	1
2L	MOCCA	Prediction	20615419	20615919	204.144	.	.	1
2L	MOCCA	Prediction	20645404	20645904	188.557	.	.	1
2L	MOCCA	Prediction	20658999	20659499	129.582	.	.	1
2L	MOCCA	Prediction	20669276	20670137	154.841	.	.	1
2L	MOCCA	Prediction	20678612	20679112	172.372	.	.	1
2L	MOCCA	Prediction	20712348	20712848	193.605	.	.	1
2L	MOCCA	Prediction	20734563	20735063	155.18	.	.	1
2L	MOCCA	Prediction	20748446	20749028	164.675	.	.	1
2L	MOCCA	Prediction	20769350	20770000	212.253	.	.	1
2L	MOCCA	Prediction	20786224	20786774	131.669	.	.	1
2L	MOCCA	Prediction	20795051	20795562	210.435	.	.	1
2L	MOCCA	Prediction	20818664	20819164	199.626	.	.	1
2L	MOCCA	Prediction	20842482	20842982	177.637	.	.	1
2L	MOCCA	Prediction	20853207	20853707	112.913	.	.	1
2L	MOCCA	Prediction	20873049	20873564	203.794	.	.	1
2L	MOCCA	Prediction	20889410	20889910	184.065	.	.	1
2L	MOCCA	Prediction	20899055	20899555	240.069	.	.	1
2L	MOCCA	Prediction	20924496	20925130	254.591	.	.	1
2L	MOCCA	Prediction	20939760	20940260	176.618	.	.	1
2L	MOCCA	Prediction	20965713	20966541	256.303	.	.	1
2L	MOCCA	Prediction	20975091	20975591	122.053	.	.	1
2L	MOCCA	Prediction	21002847	21003347	142.09	.	.	1
2L	MOCCA	Prediction	21020819	21021442	287.604	.	.	1
2L	MOCCA	Prediction	21097612	21098112	155.976	.	.	1
2L	MOCCA	Prediction	21123080	21123893	258.7	.	.	1
2L	MOCCA	Prediction	21142250	21143000	183.852	.	.	1
2L	MOCCA	Prediction	21151167	21151850	254.066	.	.	1
2L	MOCCA	Prediction	21163077	21163577	162.31	.	.	1
2L	MOCCA	Prediction	21174143	21174643	182.485	.	.	1
2L	MOCCA	Prediction	21200661	21201240	162.16	.	.	1
2L	MOCCA	Prediction	21220590	21221235	202.921	.	.	1
2L	MOCCA	Prediction	21282068	21282718	298.41	.	.	1
2L	MOCCA	Prediction	21485428	21485928	1584.1	.	.	1
2L	MOCCA	Prediction	21562805	21563471	284.843	.	.	1
2L	MOCCA	Prediction	21638454	21639299	285.805	.	.	1
2L	MOCCA	Prediction	21682178	21682685	185.572	.	.	1
2L	MOCCA	Prediction	21731851	21732645	367.127	.	.	1
2L	MOCCA	Prediction	21785644	21786219	221.546	.	.	1
2L	MOCCA	Prediction	21813321	21813821	148.468	.	.	1
2L	MOCCA	Prediction	21829291	21830241	271.906	.	.	1
2L	MOCCA	Prediction	21844138	21844638	50.7536	.	.	1
2L	MOCCA	Prediction	21852088	21852588	193.738	.	.	1
2L	MOCCA	Prediction	21870645	21871145	181.145	.	.	1
2L	MOCCA	Prediction	21899430	21900275	227.136	.	.	1
2L	MOCCA	Prediction	21929382	21929882	185.001	.	.	1
2L	MOCCA	Prediction	21941085	21941585	191.806	.	.	1
2L	MOCCA	Prediction	21953895	21954395	124.794	.	.	1
2L	MOCCA	Prediction	21968347	21968847	153.997	.	.	1
2L	MOCCA	Prediction	21982183	21982683	210.664	.	.	1
2L	MOCCA	Prediction	22004117	22004710	191.977	.	.	1
2L	MOCCA	Prediction	22165488	22166235	321.032	.	.	1
2L	MOCCA	Prediction	22237682	22238182	130.588	.	.	1
2L	MOCCA	Prediction	22255499	22256123	236.809	.	.	1
2L	MOCCA	Prediction	22269110	22269610	176.24	.	.	1
2L	MOCCA	Prediction	22281336	22281918	156.856	.	.	1
2L	MOCCA	Prediction	22305527	22306175	243.263	.	.	1
2L	MOCCA	Prediction	22351838	22352456	272.455	.	.	1
2L	MOCCA	Prediction	22381060	22381560	83.435	.	.	1
2L	MOCCA	Prediction	22400768	22401343	181.196	.	.	1
2L	MOCCA	Prediction	22413672	22414172	68.8013	.	.	1
2L	MOCCA	Prediction	22419919	22420419	1028.5	.	.	1
2L	MOCCA	Prediction	22476239	22476806	198.868	.	.	1
2L	MOCCA	Prediction	22497773	22498476	216.659	.	.	1
2L	MOCCA	Prediction	22513150	22513865	171.175	.	.	1
2L	MOCCA	Prediction	22537103	22537603	171.21	.	.	1
2L	MOCCA	Prediction	22568837	22569445	185.596	.	.	1
2L	MOCCA	Prediction	22589895	22590395	116.738	.	.	1
2L	MOCCA	Prediction	22599586	22600086	97.2174	.	.	1
2L	MOCCA	Prediction	22610189	22610724	231.935	.	.	1
2L	MOCCA	Prediction	22620500	22621000	228.673	.	.	1
2L	MOCCA	Prediction	22647316	22648094	243.302	.	.	1
2L	MOCCA	Prediction	22680198	22680698	218.631	.	.	1
2L	MOCCA	Prediction	22690667	22691180	199.165	.	.	1
2L	MOCCA	Prediction	22698016	22698602	134.718	.	.	1
2L	MOCCA	Prediction	22710412	22710912	203.655	.	.	1
2L	MOCCA	Prediction	22718593	22719093	174.976	.	.	1
2L	MOCCA	Prediction	22734260	22735094	259.886	.	.	1
2L	MOCCA	Prediction	22756051	22756570	151.121	.	.	1
2L	MOCCA	Prediction	22770143	22770921	223.495	.	.	1
2L	MOCCA	Prediction	22777779	22778279	191.894	.	.	1
2L	MOCCA	Prediction	22792844	22793344	174.215	.	.	1
2L	MOCCA	Prediction	22818840	22819456	236.806	.	.	1
2L	MOCCA	Prediction	22922142	22923029	262.139	.	.	1
2L	MOCCA	Prediction	22942208	22942984	147.888	.	.	1
2L	MOCCA	Prediction	22952920	22953600	130.331	.	.	1
2L	MOCCA	Prediction	22962175	22962675	159.518	.	.	1
2L	MOCCA	Prediction	22968902	22969402	119.248	.	.	1
2L	MOCCA	Prediction	22975029	22975812	196.93	.	.	1
2L	MOCCA	Prediction	22989512	22990103	298.9	.	.	1
X	MOCCA	Prediction	10911	11411	157.542	.	.	1
X	MOCCA	Prediction	31664	32298	241.805	.	.	1
X	MOCCA	Prediction	112000	115000	50466	.	.	1
X	MOCCA	Prediction	163509	164009	203.478	.	.	1
X	MOCCA	Prediction	179101	179771	242.711	.	.	1
X	MOCCA	Prediction	255681	256258	335.564	.	.	1
X	MOCCA	Prediction	276382	276882	129.432	.	.	1
X	MOCCA	Prediction	302450	302981	174.647	.	.	1
X	MOCCA	Prediction	321365	321865	157.742	.	.	1
X	MOCCA	Prediction	328574	329074	178.733	.	.	1
X	MOCCA	Prediction	339024	339524	78.6649	.	.	1
X	MOCCA	Prediction	348557	349057	83.3745	.	.	1
X	MOCCA	Prediction	356921	357421	149.599	.	.	1
X	MOCCA	Prediction	364869	365554	176.56	.	.	1
X	MOCCA	Prediction	370606	371106	190.904	.	.	1
X	MOCCA	Prediction	402636	403136	248.208	.	.	1
X	MOCCA	Prediction	435834	436334	121.075	.	.	1
X	MOCCA	Prediction	446676	447176	212.769	.	.	1
X	MOCCA	Prediction	458422	458922	83.8582	.	.	1
X	MOCCA	Prediction	472633	473302	140.379	.	.	1
X	MOCCA	Prediction	491612	492148	149.924	.	.	1
X	MOCCA	Prediction	502511	503011	171.049	.	.	1
X	MOCCA	Prediction	511025	511525	152.168	.	.	1
X	MOCCA	Prediction	521604	522104	114.135	.	.	1
X	MOCCA	Prediction	530141	530960	139.222	.	.	1
X	MOCCA	Prediction	540675	541251	205.054	.	.	1
X	MOCCA	Prediction	548969	549469	142.31	.	.	1
X	MOCCA	Prediction	563088	563830	173.88	.	.	1
X	MOCCA	Prediction	570062	570562	115.39	.	.	1
X	MOCCA	Prediction	579716	580216	163.254	.	.	1
X	MOCCA	Prediction	590287	590787	130.698	.	.	1
X	MOCCA	Prediction	604454	605272	173.507	.	.	1
X	MOCCA	Prediction	611042	611542	118.333	.	.	1
X	MOCCA	Prediction	630629	631129	225.603	.	.	1
X	MOCCA	Prediction	643289	643789	118.298	.	.	1
X	MOCCA	Prediction	695137	695990	142.36	.	.	1
X	MOCCA	Prediction	710409	710995	181.917	.	.	1
X	MOCCA	Prediction	728458	728958	197.046	.	.	1
X	MOCCA	Prediction	737270	737803	260.052	.	.	1
X	MOCCA	Prediction	766558	767400	123.706	.	.	1
X	MOCCA	Prediction	777848	778348	61.5394	.	.	1
X	MOCCA	Prediction	783365	784000	225.663	.	.	1
X	MOCCA	Prediction	800654	801154	181.754	.	.	1
X	MOCCA	Prediction	816886	817527	164.022	.	.	1
X	MOCCA	Prediction	832862	833362	154.03	.	.	1
X	MOCCA	Prediction	852047	852559	104.454	.	.	1
X	MOCCA	Prediction	861801	862301	220.401	.	.	1
X	MOCCA	Prediction	876861	877361	121.183	.	.	1
X	MOCCA	Prediction	887332	887832	183.518	.	.	1
X	MOCCA	Prediction	910846	911346	154.588	.	.	1
X	MOCCA	Prediction	928641	929141	212.769	.	.	1
X	MOCCA	Prediction	965633	966133	210.664	.	.	1
X	MOCCA	Prediction	985919	986419	112.293	.	.	1
X	MOCCA	Prediction	992326	992963	98.6567	.	.	1
X	MOCCA	Prediction	999096	999646	172.172	.	.	1
X	MOCCA	Prediction	1014867	1015367	76.1304	.	.	1
X	MOCCA	Prediction	1030679	1031344	133.267	.	.	1
X	MOCCA	Prediction	1036568	1037068	184.385	.	.	1
X	MOCCA	Prediction	1093713	1094213	178.191	.	.	1
X	MOCCA	Prediction	1110602	1111184	158.321	.	.	1
X	MOCCA	Prediction	1128914	1129433	165.533	.	.	1
X	MOCCA	Prediction	1158622	1159178	169.858	.	.	1
X	MOCCA	Prediction	1170259	1170759	129.739	.	.	1
X	MOCCA	Prediction	1215726	1216226	136.512	.	.	1
X	MOCCA	Prediction	1235643	1236143	196.784	.	.	1
X	MOCCA	Prediction	1257899	1258399	88.7083	.	.	1
X	MOCCA	Prediction	1269084	1269662	196.439	.	.	1
X	MOCCA	Prediction	1286189	1286779	169.453	.	.	1
X	MOCCA	Prediction	1303331	1303831	139.909	.	.	1
X	MOCCA	Prediction	1307549	1308277	124.224	.	.	1
X	MOCCA	Prediction	1345463	1345963	172.398	.	.	1
X	MOCCA	Prediction	1360005	1360505	164.238	.	.	1
X	MOCCA	Prediction	1379439	1379962	138.784	.	.	1
X	MOCCA	Prediction	1410476	1410976	96.525	.	.	1
X	MOCCA	Prediction	1417056	1417556	140.629	.	.	1
X	MOCCA	Prediction	1434277	1434867	195.127	.	.	1
X	MOCCA	Prediction	1456499	1456999	123.757	.	.	1
X	MOCCA	Prediction	1463004	1463504	141.14	.	.	1
X	MOCCA	Prediction	1476580	1477080	113.126	.	.	1
X	MOCCA	Prediction	1484128	1484628	88.8809	.	.	1
X	MOCCA	Prediction	1495985	1496485	90.749	.	.	1
X	MOCCA	Prediction	1501756	1502379	69.2032	.	.	1
X	MOCCA	Prediction	1517137	1517649	203.78	.	.	1
X	MOCCA	Prediction	1557540	1558244	247.16	.	.	1
X	MOCCA	Prediction	1567362	1567862	124.716	.	.	1
X	MOCCA	Prediction	1597456	1598224	270.686	.	.	1
X	MOCCA	Prediction	1610129	1610937	118.45	.	.	1
X	MOCCA	Prediction	1629722	1630405	224.714	.	.	1
X	MOCCA	Prediction	1681135	1681694	255.456	.	.	1
X	MOCCA	Prediction	1706051	1706593	213.8	.	.	1
X	MOCCA	Prediction	1712329	1712829	122.38	.	.	1
X	MOCCA	Prediction	1724784	1725665	160.27	.	.	1
X	MOCCA	Prediction	1732803	1733303	107.305	.	.	1
X	MOCCA	Prediction	1739044	1739544	160.263	.	.	1
X	MOCCA	Prediction	1746999	1747499	174.109	.	.	1
X	MOCCA	Prediction	1787499	1787999	100.45	.	.	1
X	MOCCA	Prediction	1809775	1810313	84.5893	.	.	1
X	MOCCA	Prediction	1855044	1855544	230.674	.	.	1
X	MOCCA	Prediction	1869911	1870411	174.464	.	.	1
X	MOCCA	Prediction	1890259	1890759	175.015	.	.	1
X	MOCCA	Prediction	1899547	1900242	214.376	.	.	1
X	MOCCA	Prediction	1917477	1917977	175.195	.	.	1
X	MOCCA	Prediction	1936483	1937000	191.712	.	.	1
X	MOCCA	Prediction	1943184	1943684	91.0556	.	.	1
X	MOCCA	Prediction	1949189	1949807	202.126	.	.	1
X	MOCCA	Prediction	1976883	1978000	212.533	.	.	1
X	MOCCA	Prediction	1987483	1987994	221.523	.	.	1
X	MOCCA	Prediction	2007259	2007759	237.77	.	.	1
X	MOCCA	Prediction	2017916	2018416	160.438	.	.	1
X	MOCCA	Prediction	2026652	2027183	236.85	.	.	1
X	MOCCA	Prediction	2043979	2044479	133.601	.	.	1
X	MOCCA	Prediction	2052257	2053000	136.988	.	.	1
X	MOCCA	Prediction	2069847	2070454	162.905	.	.	1
X	MOCCA	Prediction	2104693	2105516	229.115	.	.	1
X	MOCCA	Prediction	2130929	2131429	141.901	.	.	1
X	MOCCA	Prediction	2138677	2139177	103.121	.	.	1
X	MOCCA	Prediction	2149035	2149551	240.798	.	.	1
X	MOCCA	Prediction	2158764	2159320	176.037	.	.	1
X	MOCCA	Prediction	2177372	2177872	166.236	.	.	1
X	MOCCA	Prediction	2227374	2227960	116.116	.	.	1
X	MOCCA	Prediction	2237483	2237983	148.285	.	.	1
X	MOCCA	Prediction	2243209	2243709	104.265	.	.	1
X	MOCCA	Prediction	2249866	2250366	146.656	.	.	1
X	MOCCA	Prediction	2261155	2261664	202.138	.	.	1
X	MOCCA	Prediction	2271108	2271608	153.801	.	.	1
X	MOCCA	Prediction	2301274	2301774	210.664	.	.	1
X	MOCCA	Prediction	2313430	2313941	236.359	.	.	1
X	MOCCA	Prediction	2341833	2342333	149.511	.	.	1
X	MOCCA	Prediction	2350863	2351363	115.886	.	.	1
X	MOCCA	Prediction	2373252	2373752	212.31	.	.	1
X	MOCCA	Prediction	2379123	2379623	145.415	.	.	1
X	MOCCA	Prediction	2387535	2388035	179.865	.	.	1
X	MOCCA	Prediction	2401269	2401904	154.758	.	.	1
X	MOCCA	Prediction	2412910	2413485	143.802	.	.	1
X	MOCCA	Prediction	2420488	2420988	90.4698	.	.	1
X	MOCCA	Prediction	2427711	2428211	82.8779	.	.	1
X	MOCCA	Prediction	2443919	2444460	182.796	.	.	1
X	MOCCA	Prediction	2465631	2466131	70.206	.	.	1
X	MOCCA	Prediction	2471982	2472528	208.558	.	.	1
X	MOCCA	Prediction	2482134	2483271	192.625	.	.	1
X	MOCCA	Prediction	2492233	2492733	114.484	.	.	1
X	MOCCA	Prediction	2511686	2512186	165.581	.	.	1
X	MOCCA	Prediction	2527560	2528085	267.627	.	.	1
X	MOCCA	Prediction	2561539	2562039	148.732	.	.	1
X	MOCCA	Prediction	2573823	2574354	235.139	.	.	1
X	MOCCA	Prediction	2598024	2598541	203.012	.	.	1
X	MOCCA	Prediction	2623843	2624343	81.2453	.	.	1
X	MOCCA	Prediction	2634216	2634716	161.354	.	.	1
X	MOCCA	Prediction	2647928	2648428	121.289	.	.	1
X	MOCCA	Prediction	2659525	2660025	155.304	.	.	1
X	MOCCA	Prediction	2668884	2669384	229.632	.	.	1
X	MOCCA	Prediction	2683825	2684325	182.309	.	.	1
X	MOCCA	Prediction	2689200	2689700	96.0464	.	.	1
X	MOCCA	Prediction	2694274	2694806	110.789	.	.	1
X	MOCCA	Prediction	2705458	2705958	96.8906	.	.	1
X	MOCCA	Prediction	2718311	2718822	219.123	.	.	1
X	MOCCA	Prediction	2734855	2735355	196.907	.	.	1
X	MOCCA	Prediction	2758693	2759274	252.211	.	.	1
X	MOCCA	Prediction	2795973	2796473	193.192	.	.	1
X	MOCCA	Prediction	2812304	2812804	114.885	.	.	1
X	MOCCA	Prediction	2832026	2832526	183.518	.	.	1
X	MOCCA	Prediction	2838512	2839012	155.586	.	.	1
X	MOCCA	Prediction	2866224	2866724	202.887	.	.	1
X	MOCCA	Prediction	2874346	2874846	127.518	.	.	1
X	MOCCA	Prediction	2887057	2887781	163.322	.	.	1
X	MOCCA	Prediction	2931400	2931900	200.639	.	.	1
X	MOCCA	Prediction	2957273	2957773	159.954	.	.	1
X	MOCCA	Prediction	2966102	2966669	253.768	.	.	1
X	MOCCA	Prediction	3065945	3066445	190.958	.	.	1
X	MOCCA	Prediction	3110320	3111039	242.346	.	.	1
X	MOCCA	Prediction	3175755	3176510	268.424	.	.	1
X	MOCCA	Prediction	3284893	3285513	291.743	.	.	1
X	MOCCA	Prediction	3368206	3368999	221.15	.	.	1
X	MOCCA	Prediction	3384915	3385415	205.15	.	.	1
X	MOCCA	Prediction	3401033	3401533	164.986	.	.	1
X	MOCCA	Prediction	3435749	3436249	163.099	.	.	1
X	MOCCA	Prediction	3449940	3450440	137.151	.	.	1
X	MOCCA	Prediction	3458765	3459265	65.1324	.	.	1
X	MOCCA	Prediction	3480693	3481193	179.611	.	.	1
X	MOCCA	Prediction	3503686	3504186	236.041	.	.	1
X	MOCCA	Prediction	3547508	3548168	167.216	.	.	1
X	MOCCA	Prediction	3556901	3557645	274.507	.	.	1
X	MOCCA	Prediction	3681008	3681508	203.014	.	.	1
X	MOCCA	Prediction	3690871	3691371	93.7947	.	.	1
X	MOCCA	Prediction	3704571	3705071	99.752	.	.	1
X	MOCCA	Prediction	3713341	3713841	91.3369	.	.	1
X	MOCCA	Prediction	3717969	3718469	153.845	.	.	1
X	MOCCA	Prediction	3729790	3730290	140.313	.	.	1
X	MOCCA	Prediction	3739575	3740116	207.488	.	.	1
X	MOCCA	Prediction	3751348	3752000	237.647	.	.	1
X	MOCCA	Prediction	3766828	3767328	131.255	.	.	1
X	MOCCA	Prediction	3788710	3789210	157.078	.	.	1
X	MOCCA	Prediction	3801812	3802312	101.507	.	.	1
X	MOCCA	Prediction	3842325	3843093	304.821	.	.	1
X	MOCCA	Prediction	3859211	3859711	113.833	.	.	1
X	MOCCA	Prediction	3867369	3867869	185.49	.	.	1
X	MOCCA	Prediction	3886914	3887414	222.939	.	.	1
X	MOCCA	Prediction	3897392	3897976	178.495	.	.	1
X	MOCCA	Prediction	3913368	3913868	76.1304	.	.	1
X	MOCCA	Prediction	3921581	3922081	150.549	.	.	1
X	MOCCA	Prediction	3937660	3938160	90.085	.	.	1
X	MOCCA	Prediction	3951437	3951984	167.59	.	.	1
X	MOCCA	Prediction	3964822	3965398	191.133	.	.	1
X	MOCCA	Prediction	3973428	3973946	186.862	.	.	1
X	MOCCA	Prediction	3985076	3985576	130.591	.	.	1
X	MOCCA	Prediction	4004550	4005062	238.72	.	.	1
X	MOCCA	Prediction	4013140	4013640	84.5893	.	.	1
X	MOCCA	Prediction	4022562	4023062	164.49	.	.	1
X	MOCCA	Prediction	4056013	4056513	176.037	.	.	1
X	MOCCA	Prediction	4070992	4071533	156.585	.	.	1
X	MOCCA	Prediction	4084605	4085140	115.434	.	.	1
X	MOCCA	Prediction	4097916	4098416	161.413	.	.	1
X	MOCCA	Prediction	4121374	4121965	207.945	.	.	1
X	MOCCA	Prediction	4137477	4137977	150.549	.	.	1
X	MOCCA	Prediction	4156041	4156541	173.47	.	.	1
X	MOCCA	Prediction	4183332	4183996	197.09	.	.	1
X	MOCCA	Prediction	4192488	4192988	118.425	.	.	1
X	MOCCA	Prediction	4216175	4216696	174.851	.	.	1
X	MOCCA	Prediction	4238922	4239438	174.932	.	.	1
X	MOCCA	Prediction	4258359	4258910	188.81	.	.	1
X	MOCCA	Prediction	4278096	4278596	186.096	.	.	1
X	MOCCA	Prediction	4318026	4318526	195.134	.	.	1
X	MOCCA	Prediction	4338284	4338970	134.266	.	.	1
X	MOCCA	Prediction	4354121	4354621	130.02	.	.	1
X	MOCCA	Prediction	4369668	4370186	115.247	.	.	1
X	MOCCA	Prediction	4378488	4379124	236.555	.	.	1
X	MOCCA	Prediction	4394442	4394942	104.037	.	.	1
X	MOCCA	Prediction	4414456	4414956	188.423	.	.	1
X	MOCCA	Prediction	4418927	4419427	82.8779	.	.	1
X	MOCCA	Prediction	4429498	4429998	144.98	.	.	1
X	MOCCA	Prediction	4439041	4439541	201.4	.	.	1
X	MOCCA	Prediction	4449030	4449530	141.14	.	.	1
X	MOCCA	Prediction	4467896	4468396	89.6255	.	.	1
X	MOCCA	Prediction	4477059	4477559	204.88	.	.	1
X	MOCCA	Prediction	4490311	4490811	133.35	.	.	1
X	MOCCA	Prediction	4505109	4505789	213.322	.	.	1
X	MOCCA	Prediction	4524966	4525466	169.653	.	.	1
X	MOCCA	Prediction	4529806	4530306	142.412	.	.	1
X	MOCCA	Prediction	4539028	4539528	111.513	.	.	1
X	MOCCA	Prediction	4557061	4557689	251.039	.	.	1
X	MOCCA	Prediction	4573667	4574167	140.146	.	.	1
X	MOCCA	Prediction	4593733	4594247	250.156	.	.	1
X	MOCCA	Prediction	4608335	4608903	260.912	.	.	1
X	MOCCA	Prediction	4617832	4618566	191.729	.	.	1
X	MOCCA	Prediction	4636663	4637163	150.506	.	.	1
X	MOCCA	Prediction	4657772	4658280	186.712	.	.	1
X	MOCCA	Prediction	4663984	4664484	145.135	.	.	1
X	MOCCA	Prediction	4673150	4673650	152.387	.	.	1
X	MOCCA	Prediction	4684046	4684546	202.205	.	.	1
X	MOCCA	Prediction	4697991	4698613	200.925	.	.	1
X	MOCCA	Prediction	4718038	4718538	218.205	.	.	1
X	MOCCA	Prediction	4739217	4739717	192.136	.	.	1
X	MOCCA	Prediction	4765327	4766000	303.851	.	.	1
X	MOCCA	Prediction	4782661	4783161	189.941	.	.	1
X	MOCCA	Prediction	4793574	4794074	91.4593	.	.	1
X	MOCCA	Prediction	4802655	4803155	175.446	.	.	1
X	MOCCA	Prediction	4812549	4813049	139.912	.	.	1
X	MOCCA	Prediction	4832544	4833166	273.381	.	.	1
X	MOCCA	Prediction	4850363	4850863	187.473	.	.	1
X	MOCCA	Prediction	4884577	4885077	210.664	.	.	1
X	MOCCA	Prediction	4946962	4947911	288.558	.	.	1
X	MOCCA	Prediction	4969326	4969931	237.649	.	.	1
X	MOCCA	Prediction	4983010	4983841	267.679	.	.	1
X	MOCCA	Prediction	5007774	5008486	279.862	.	.	1
X	MOCCA	Prediction	5088696	5089196	241.065	.	.	1
X	MOCCA	Prediction	5124668	5125168	136.201	.	.	1
X	MOCCA	Prediction	5138106	5138646	219.888	.	.	1
X	MOCCA	Prediction	5158638	5159241	281.602	.	.	1
X	MOCCA	Prediction	5183739	5184239	212.375	.	.	1
X	MOCCA	Prediction	5204704	5205204	155.411	.	.	1
X	MOCCA	Prediction	5216955	5217687	419.702	.	.	1
X	MOCCA	Prediction	5275124	5275850	267.263	.	.	1
X	MOCCA	Prediction	5323184	5323684	188.423	.	.	1
X	MOCCA	Prediction	5362556	5363068	129.186	.	.	1
X	MOCCA	Prediction	5377252	5377752	155.067	.	.	1
X	MOCCA	Prediction	5384367	5385355	312.86	.	.	1
X	MOCCA	Prediction	5396995	5397495	218.221	.	.	1
X	MOCCA	Prediction	5420071	5420571	222.939	.	.	1
X	MOCCA	Prediction	5466924	5467424	201.303	.	.	1
X	MOCCA	Prediction	5482532	5483129	180.425	.	.	1
X	MOCCA	Prediction	5506806	5507306	271.362	.	.	1
X	MOCCA	Prediction	5512960	5513460	122.55	.	.	1
X	MOCCA	Prediction	5519463	5520077	231.795	.	.	1
X	MOCCA	Prediction	5557310	5557810	120.752	.	.	1
X	MOCCA	Prediction	5565915	5566415	125.934	.	.	1
X	MOCCA	Prediction	5578385	5578953	128.293	.	.	1
X	MOCCA	Prediction	5583340	5583840	120.654	.	.	1
X	MOCCA	Prediction	5593203	5593703	96.4956	.	.	1
X	MOCCA	Prediction	5613271	5613918	262.574	.	.	1
X	MOCCA	Prediction	5625948	5626448	135.9	.	.	1
X	MOCCA	Prediction	5633025	5633737	192.618	.	.	1
X	MOCCA	Prediction	5663798	5664298	191.075	.	.	1
X	MOCCA	Prediction	5675899	5676399	113.102	.	.	1
X	MOCCA	Prediction	5682955	5683455	178.666	.	.	1
X	MOCCA	Prediction	5690091	5690591	96.8623	.	.	1
X	MOCCA	Prediction	5701635	5702135	78.6649	.	.	1
X	MOCCA	Prediction	5712476	5712976	152.348	.	.	1
X	MOCCA	Prediction	5719693	5720193	57.6236	.	.	1
X	MOCCA	Prediction	5726503	5727003	167.546	.	.	1
X	MOCCA	Prediction	5735936	5736447	160.72	.	.	1
X	MOCCA	Prediction	5756889	5757389	83.5468	.	.	1
X	MOCCA	Prediction	5760797	5761297	140.022	.	.	1
X	MOCCA	Prediction	5767433	5768014	135.9	.	.	1
X	MOCCA	Prediction	5773445	5773945	92.6989	.	.	1
X	MOCCA	Prediction	5780811	5781311	192.143	.	.	1
X	MOCCA	Prediction	5793828	5794328	144.66	.	.	1
X	MOCCA	Prediction	5805475	5806000	110.524	.	.	1
X	MOCCA	Prediction	5811965	5813000	328.83	.	.	1
X	MOCCA	Prediction	5849897	5850397	177.637	.	.	1
X	MOCCA	Prediction	5859888	5860504	157.068	.	.	1
X	MOCCA	Prediction	5871138	5872000	134.489	.	.	1
X	MOCCA	Prediction	5880620	5881152	198.467	.	.	1
X	MOCCA	Prediction	5887266	5887863	179.672	.	.	1
X	MOCCA	Prediction	5907886	5908386	163.84	.	.	1
X	MOCCA	Prediction	5917336	5917836	118.381	.	.	1
X	MOCCA	Prediction	5931144	5931886	196.915	.	.	1
X	MOCCA	Prediction	5943452	5944175	142.914	.	.	1
X	MOCCA	Prediction	5959283	5959783	173.51	.	.	1
X	MOCCA	Prediction	5969668	5970168	178.209	.	.	1
X	MOCCA	Prediction	5975715	5976215	126.798	.	.	1
X	MOCCA	Prediction	5988072	5988610	168.336	.	.	1
X	MOCCA	Prediction	5998995	5999537	197.62	.	.	1
X	MOCCA	Prediction	6019664	6020164	213.606	.	.	1
X	MOCCA	Prediction	6035476	6035976	96.4956	.	.	1
X	MOCCA	Prediction	6060274	6060774	196.838	.	.	1
X	MOCCA	Prediction	6082435	6082970	191.924	.	.	1
X	MOCCA	Prediction	6114657	6115358	180.052	.	.	1
X	MOCCA	Prediction	6128629	6129129	150.549	.	.	1
X	MOCCA	Prediction	6134810	6135310	150.549	.	.	1
X	MOCCA	Prediction	6149416	6149916	147.029	.	.	1
X	MOCCA	Prediction	6161219	6161719	77.7148	.	.	1
X	MOCCA	Prediction	6178018	6178543	158.141	.	.	1
X	MOCCA	Prediction	6196295	6196795	161.162	.	.	1
X	MOCCA	Prediction	6207051	6207551	192.592	.	.	1
X	MOCCA	Prediction	6224347	6224847	182.392	.	.	1
X	MOCCA	Prediction	6247816	6248387	185.116	.	.	1
X	MOCCA	Prediction	6254481	6254981	129.734	.	.	1
X	MOCCA	Prediction	6260188	6260688	155.513	.	.	1
X	MOCCA	Prediction	6277479	6278178	237.491	.	.	1
X	MOCCA	Prediction	6294179	6294679	161.898	.	.	1
X	MOCCA	Prediction	6313541	6314251	278.671	.	.	1
X	MOCCA	Prediction	6372933	6373675	221.11	.	.	1
X	MOCCA	Prediction	6403136	6403760	216.373	.	.	1
X	MOCCA	Prediction	6421853	6422353	152.217	.	.	1
X	MOCCA	Prediction	6427541	6428396	229.037	.	.	1
X	MOCCA	Prediction	6464471	6464971	152.659	.	.	1
X	MOCCA	Prediction	6478062	6478562	132.366	.	.	1
X	MOCCA	Prediction	6490319	6490922	189.544	.	.	1
X	MOCCA	Prediction	6511300	6511800	139.1	.	.	1
X	MOCCA	Prediction	6520178	6520678	171.904	.	.	1
X	MOCCA	Prediction	6534914	6535530	162.266	.	.	1
X	MOCCA	Prediction	6545137	6545637	195.791	.	.	1
X	MOCCA	Prediction	6572177	6572962	122.896	.	.	1
X	MOCCA	Prediction	6612924	6613821	382.965	.	.	1
X	MOCCA	Prediction	6620454	6620954	102.064	.	.	1
X	MOCCA	Prediction	6626168	6626668	409.827	.	.	1
X	MOCCA	Prediction	6633479	6633979	125.173	.	.	1
X	MOCCA	Prediction	6652052	6652552	145.204	.	.	1
[truncated: 4,661 more rows]
